# Supplementary material for: Suppression of ATM kinase signaling accelerates cellular senescence
Source: Stem Cell Reports. 2026 Jun 11;21(7):102956. doi: 10.1016/j.stemcr.2026.102956 (PMC13385434; doi:10.1016/j.stemcr.2026.102956)
Supplement: Table S1. List of compounds and corresponding synapsin-GFP fluorescence intensity values from the compound screening, related to Figure 1 [file mmc2.xls]

## Sheet: Supplementary Table1
Compound	Target	% of control
0.1%DMSO	Negative control	100
17-DMAG	HSP90	5.64314
A66	PI3K p110α	1.95114
ABT-263(Navitoclax)	Bcl-2	13.8542
ABT-751	microtubule polymerization	9.84255
ABT-888	PARP	142.038
ACM	Positive control	697.497
AEE788	HER1,HER2,VEGFR1,VEGFR2	4.90807
AG-014699	PARP	229.199
AG14361	PARP	215.105
AMG 900	Aurora kinaseA,Aurora kinaseB	26.527
AT7867	Akt2,,Akt3	0.778684
AZD2281(Olaparib)	PARP	65.1263
AZD5438	CDK9	1.01335
Belinostat(PXD101)	HDAC	45.6373
BI6727	PLK1	0
BIBR1532	Telomerase	92.1874
BIIB021	HSP90	1.55431
BKM-120	PI3K p110α,β,γ,σ	3.03477
BMS-707035	HIV-1integrase	35.5383
BMS-708163	γsecratase	230.601
BMS-790052	NS5A	205.842
BSI-201	PARP	38.2641
CAL-101	PI3K p110σ	12.801
Capecitabine(Xeloda)	Thymidylate synthase	112.541
CCT128930	Akt2	6.67188
CHR-2797	Aminopeptidase	75.6548
Cladribine	Adenosine deaminase	7.53726
Clofarabine	DNA polymerase	9.25663
Cryptotanshinone	STAT3	52.9554
CUDC-101	HDAC、EGFR、HER2	28.1734
CX-4945	CK2 protein kinase	0.698977
Cyclopamine	Hedgehog signal	183.77
Cytarabine(Cytosar-U)	DNApolymerase,RNApolymerase	6.64241
Danoprevir(ITMN-191)	NS3A,NS4A	154.548
Decitabine	DNA methyl transferase	43.3161
Diclofenac sodium	COX	178.721
Docetaxel	microtubule polymerization	1.29748
Droxinostat	HDAC3,HDAC6,HDAC8	30.9253
Dutasteride(Avodart)	5α reductase	17.2387
Elvitegravir	HIV-1 integrase	30.8048
Etoposide(Etopophos)	TopoisomeraseⅡ	177.173
EX 527	SIRT1	344.239
Exemestane	Aromatase	49.1221
Fasudil HCl	Rho kinase	57.7033
Finasteride	5α reductase	60.0253
Flucytosine(Ancobon)	Thymidylate synthase	358.269
Fludarabine Phosphate	Estrogen receptor	10.3438
Fludarabine(Fludara)	SIRT1	12.2183
Fulvestrant	Estrogen receptor	345.048
GDC-0449	Hedgehog signal	48.8419
GDC-0980	mTOR,PI3K p110α,β,γ,σ	2.46993
Gemcitabine Hydrochloride	Ribonucleotide reductase	12.3162
GSK1059615	mTOR,PI3K p110α,β,γ,σ	0
GSK1120212	MEK1	50.5893
GSK2126458	mTOR,PI3K p110α,β,γ,σ	3.96049
GSK429286A	ROCK1,ROCK2	196.716
Ibuprofen	COX	167.201
Irinotecan	TopoisomeraseⅠ	15.3175
ITF2357	HDAC	38.4622
JNJ 26854165	HDM2 ubiqutin ligase	8.05833
JNJ-26481585	HDAC1,2,3,4,10,11	23.9091
JNJ-7706621	CDK1,CDK2	0
Ketoprofen(Actron)	COX	142.562
KU-55933	ATMkinase	78.9908
KU-60019	ATM kinase	571.261
Lapatinib Ditosylate	EGFR tyrosine kinase,ErbB-2	0.721403
LAQ824	HDAC	20.4977
LBH-589(Panobinostat)	HDAC	8.1572
Lenalidomide	NFkB,TNFα	108.967
LY2603618	Chk1	43.136
LY500307	Estrogen receptor	54.7612
MGCD0103(Mocetinostat)	HDAC1,HDAC2	5.9266
Mizoribine	IMP dehydrogenase	33.948
MK 3207 hydrochloride	CGRP receptor	134.379
MK-2206	Akt2,Akt3	2.27742
MS-275	HDAC1,HDAC3	11.7175
Mubritinib	HER2	7.78866
NU7441	DNA-PK	35.2379
NVP-BEP800	HSP90	2.66327
NVP-BSK805	JAK2	0.84736
Paclitaxel(Taxol)	microtubule polymerization	28.1277
PCI-32765	BTK	9.45655
Pemetrexed disodium	GARFT, DHFR	83.4425
PF-04691502	mTOR,PI3K p110α,β,γ,σ	0
PH-797804	MAPK(p38α)	26.8431
PIK-294	PI3K p110σ	30.957
PKI587	mTOR,PI3K p110α,β,γ,σ	3.24411
Pomalidomide	TNFα、NFkB	222.055
R935788	Syk	8.29937
RAF265	B-Raf,VEGFR2	0.394703
Raf265 derivative	VEGFR1,VEGFR2,Raf	33.1091
Raltegravir	HIV-1 integrase	78.2076
Raltitrexed(Tomudex)	Thymidylate synthase	119.936
S31-201	STAT3	2.86148
SB 431542	ALK(4,5,7)	37.8293
SB 743921	KSP	3.2135
SB939	HDAC	9.92578
TAK-733	MEK1,MEK2	27.9523
TAK-901	Aurora kinaseA,Aurora kinaseB	6.46331
TG101209	JAK2	0.692348
Tipifarnib	FPTase	56.1445
Topotecan Hydrochloride	TopoisomeraseⅠ	29.1955
Trichostatin A	HDAC	15.5414
TW-37	Bcl-2	7.88292
Vicriviroc Malate	CCR5receptor	143.559
Vincristine Sulfate	microtubule polymerization	12.9929
Vorinostat	HDAC1,HDAC3	12.5381
VX-222	NS5B	303.252
WAY-600	mTOR	3.21469
WYE-125132	mTOR	1.14221
WYE-687	mTOR	2.72635
XAV-939	tankyrase	110.239
