# Supplementary material for: Suppression of ATM kinase signaling accelerates cellular senescence
Source: Stem Cell Reports. 2026 Jun 11;21(7):102956. doi: 10.1016/j.stemcr.2026.102956 (PMC13385434; doi:10.1016/j.stemcr.2026.102956)
Supplement: Table S2. List of differentially expressed genes in hiPSC-derived dopaminergic neurons following KU60019 treatment, related to Figures 4 and S8 [file mmc3.xls]

## Sheet: Supplementary Table２
SYMBOL	untreated_1	untreated_2	untreated_3	KU60019_1	KU60019_2	KU60019_3	logFC	logCPM	p.value	q.value	ranking
CYP26C1	619.263	1399.06	1516.63	47.0248	86.7962	86.8406	-3.92227	4.66283	7.4e-49	2.07e-44	1
THBS1	2220.51	2687.33	3614.17	656.336	648.942	805.513	-1.96383	6.16274	1.52e-19	2.13e-15	2
CYP26A1	284.029	837.205	758.597	32.937	79.3169	66.3321	-3.31063	3.79238	1.23e-18	1.15e-14	3
MLC1	3876.77	1217.22	518.71	1291.77	331.359	130.326	-1.79065	5.66398	7.9e-17	5.52e-13	4
MYMX	1.61269	0.862112	0.713628	163.862	71.5656	54.6753	6.2901	1.12453	2.34e-16	1.31e-12	5
GNG11	3629.7	3791.24	1329.36	1483.26	1265.73	409.617	-1.49657	6.36053	6.31e-16	2.94e-12	6
PLEKHG4B	2472.51	2800.22	3735.57	963.154	891.174	1097.25	-1.56565	6.33649	8.48e-15	3.39e-11	7
PTX3	542.77	1147.06	669.395	124.035	214.155	115.346	-2.33422	4.29283	8.37e-14	2.93e-10	8
BRI3	793.322	962.989	1016.15	2282.29	2263.37	2204.29	1.31875	6.0234	1.74e-13	5.41e-10	9
MCM10	258.955	702.51	701.242	57.3492	127.107	117.101	-2.37892	3.75206	2.34e-13	6.1e-10	10
DIO3	413.816	360.644	1124.79	84.392	60.0875	172.965	-2.49787	3.95098	2.4e-13	6.1e-10	11
TFPI2	8072.72	7324.01	2836.98	3936.48	2917.75	1043.12	-1.24174	7.4968	3.66e-13	8.53e-10	12
PIEZO2	3704.84	2243.38	2973.12	1810.3	895.561	1095.43	-1.23873	6.4249	6.2e-13	1.33e-09	13
NEAT1	1310.27	1380.69	1298.92	3761.8	3238.51	2811.96	1.31585	6.55766	8.18e-13	1.64e-09	14
PTPRZ1	4920.93	2710.24	1775.49	2404.4	1081.88	654.138	-1.2388	6.54376	1.43e-12	2.66e-09	15
ADAMTS15	698.801	1869.94	569.852	216.204	472.661	132.942	-1.89743	4.70921	2.12e-12	3.7e-09	16
UHRF1	1759.67	2360.03	3395.6	449.121	492.111	653.493	-2.17549	5.96993	2.3e-12	3.78e-09	17
HSPA5	28613.7	15405.7	18207.1	14468	6363.98	6941.71	-1.18946	9.24507	3.1e-12	4.82e-09	18
MKI67	3624.71	4044.21	5852.7	1095.19	998.304	1333.41	-1.9322	6.84625	3.32e-12	4.89e-09	19
SCD	14857.9	15731.6	14885.5	40530.1	35059.4	30617.6	1.24211	10.0147	3.58e-12	5.01e-09	20
PIMREG	492.132	1264.02	1162.15	115.434	242.225	205.544	-2.29684	4.61509	3.8e-12	5.06e-09	21
HMGB2	1847.21	2906.08	3607.41	639.587	822.061	941.826	-1.73561	6.20078	4.27e-12	5.43e-09	22
ZIC3	581.754	860.096	869.33	174.667	210.975	196.81	-1.94075	4.29847	5.6e-12	6.81e-09	23
LHX9	304.194	317.347	338.423	43.2194	36.8362	36.2559	-3.01668	2.87331	6.68e-12	7.79e-09	24
GPC4	2173.93	3496.92	2829.35	1019.17	1339.36	1000.18	-1.29845	6.33611	7.94e-12	8.88e-09	25
TPX2	1179.35	2202.75	3024.55	374.565	571.558	724.328	-1.86011	5.79995	9.44e-12	1.02e-08	26
PMP22	2949.93	263.756	521.161	1181.47	86.3031	157.389	-1.52514	5.21268	1.36e-11	1.41e-08	27
PDIA4	9656.4	4847.17	7158.67	4870.18	1997.24	2722.41	-1.19311	7.71433	1.47e-11	1.47e-08	28
CCDC80	5657.12	4643.42	2724.83	2631.13	1764.4	955.604	-1.30994	6.95243	2.07e-11	2e-08	29
MCM5	579.753	1035.78	992.283	157.562	229.978	203.346	-2.08445	4.46176	2.2e-11	2.05e-08	30
DLL1	534.183	1152.02	2121.6	228.244	402.142	683.537	-1.43208	5.08756	2.85e-11	2.58e-08	31
ADAMTS12	1362.67	1166.22	1376.63	570.175	398.666	434.336	-1.46235	5.1639	3.47e-11	3.03e-08	32
TACC3	1165.07	1758.96	2367.74	425.185	524.438	651.555	-1.65966	5.55048	6.47e-11	5.32e-08	33
TFAP2C	34.4387	173.669	162.024	2.41734	9.95922	8.57553	-4.00801	1.47621	6.47e-11	5.32e-08	34
AL358613.2	48.9428	79.0943	184.506	1.70071	2.24543	4.83441	-4.97909	0.928167	6.7e-11	5.35e-08	35
AIF1L	835.78	1029.03	1907.7	218.209	219.494	375.563	-2.14251	4.97399	8.13e-11	6.32e-08	36
ST18	502.968	858.979	833.649	150.471	209.945	188.055	-1.94589	4.23457	1.55e-10	1.17e-07	37
MSX2	32.8031	382.964	235.056	2.88072	27.4761	15.5649	-3.69735	2.34196	1.61e-10	1.18e-07	38
FAM13B	1537.76	2055.03	2059.22	4269.72	4661.66	4311.25	1.26761	7.01928	2.4e-10	1.72e-07	39
IFRD1	2364.75	2792.97	2742.74	5804.11	5600.51	5076.04	1.08971	7.37616	2.55e-10	1.78e-07	40
THSD4	1621.14	162.989	250.414	582.636	47.8574	67.862	-1.68063	4.25408	3.62e-10	2.47e-07	41
TOP2A	5996.61	7716.49	9369.33	2161.77	2272.66	2546.84	-1.67752	7.67706	4.64e-10	3.09e-07	42
CENPF	4079.9	4528.05	7712.74	1244.94	1128.82	1774.6	-1.91799	7.12507	4.87e-10	3.17e-07	43
MCM2	986.39	1421.43	1718.01	336.759	396.468	442.269	-1.75576	5.17847	5.36e-10	3.41e-07	44
THBD	394.337	248.853	163.608	47.9828	24.7384	15.0111	-3.23682	2.53204	7.26e-10	4.51e-07	45
ESPL1	486.196	689.846	944.732	121.938	141.349	178.66	-2.20006	4.14196	9.46e-10	5.75e-07	46
NPTX2	1189.91	1185.19	593.378	420.321	342.033	158.048	-1.70645	4.75166	9.67e-10	5.76e-07	47
KIF4A	805.672	1010.19	1232.81	236.018	241.769	272.317	-1.97639	4.69796	1.46e-09	8.53e-07	48
COL4A2	2488.04	7134.06	7782.51	1142.74	2676.94	2695.25	-1.3281	7.34787	1.8e-09	1.03e-06	49
OAS3	23.8885	10.1727	1179.21	2.92376	1.01719	108.826	-3.20775	3.20956	1.94e-09	1.08e-06	50
DLGAP5	804.671	1036.73	1441.4	233.443	245.72	315.31	-1.99045	4.80548	2.21e-09	1.21e-06	51
HSP90B1	36483.8	17879.4	25036.6	20644.1	8265.36	10682.2	-1.02715	9.64426	2.27e-09	1.22e-06	52
IGFBPL1	1662.99	3657.4	2573.67	924.672	1661.43	1079.05	-1.05233	6.30189	2.94e-09	1.55e-06	53
SIX2	14.9355	142.145	269.625	1.62925	12.6681	22.1779	-3.37784	1.70537	3.11e-09	1.61e-06	54
CALR	21330.5	11671.5	14521.5	11326	5063.07	5814.03	-1.1189	8.86856	3.24e-09	1.65e-06	55
ASPM	1457.17	1581.14	2378.96	500.508	443.694	616.138	-1.74709	5.56742	3.32e-09	1.66e-06	56
VGLL3	2354.12	2209.73	587.612	714.618	548.019	134.501	-1.92504	5.45743	4.02e-09	1.96e-06	57
BIRC5	827.691	1090.73	1730.37	228.142	245.621	359.638	-2.06429	4.95455	4.06e-09	1.96e-06	58
PDE3A	4358.07	2264.3	1565.47	2123.45	901.353	575.154	-1.24279	6.29575	4.41e-09	2.09e-06	59
SLC29A1	1220.41	567.916	709.668	4967.76	1888.65	2178.21	1.81943	6.34895	4.95e-09	2.27e-06	60
MYBPC1	7.35328	138.081	58.2541	0.382042	5.86108	2.28217	-4.38258	0.518866	4.96e-09	2.27e-06	61
PRR11	482.642	617.048	863.919	154.435	161.306	208.442	-1.84885	4.08126	5.12e-09	2.31e-06	62
KIF20A	882.024	866.031	1386.09	213.517	171.277	253.009	-2.25137	4.67849	5.22e-09	2.32e-06	63
LAMA1	606.395	1168.8	2203.54	292.237	460.183	800.739	-1.25853	5.22424	6.25e-09	2.73e-06	64
LMNB1	2842.74	4562.66	5861.87	1495.14	1960.54	2324.73	-1.13258	7.0059	6.4e-09	2.75e-06	65
MYBL2	502.079	996.075	1283.34	158.986	257.686	306.421	-1.86412	4.60591	7.22e-09	3.06e-06	66
PMEL	205.385	1415.32	291.378	1360.5	7659.42	1455.37	2.52152	6.40221	7.52e-09	3.14e-06	67
KCNC3	421.46	606.489	573.697	1103.93	1297.83	1133.07	1.18334	5.13498	8.24e-09	3.39e-06	68
PLK1	705.903	844.085	1073.32	191.475	187.054	219.526	-2.08724	4.46121	8.52e-09	3.45e-06	69
SMC4	1596.61	1874.16	2993.17	615.849	590.6	870.556	-1.57983	5.86046	8.86e-09	3.54e-06	70
MCM6	883.513	1390.12	1462.79	355.748	457.292	444.122	-1.51776	5.09111	9.29e-09	3.66e-06	71
ADGRG6	2495.3	2196.15	1513.6	1231.35	885.386	563.197	-1.22447	5.9046	1.04e-08	4.05e-06	72
NDNF	624.94	522.703	281.921	197.742	135.122	67.2632	-1.86461	3.66466	1.22e-08	4.66e-06	73
ATF4	5239.67	6928.76	6956.84	11714.1	12655.3	11727.6	0.95505	8.55828	1.29e-08	4.88e-06	74
DDIT3	118.476	230.488	117.769	447.619	711.443	335.505	1.71118	3.79017	1.51e-08	5.61e-06	75
LHX2	27.5131	54.1335	64.0614	2.37336	3.81507	4.16689	-3.69205	0.21508	1.52e-08	5.61e-06	76
COLEC12	1665.34	489.953	1175.24	474.477	114.046	252.482	-2.01646	4.86922	1.55e-08	5.63e-06	77
CRB2	4658.76	2723.38	2570.29	2600.88	1242.14	1081.99	-1.04652	6.65743	1.6e-08	5.74e-06	78
NKD1	7032.63	3030.65	3003.74	3906.16	1375.25	1258.01	-1.0539	7.07268	1.9e-08	6.73e-06	79
KIF2C	616.267	769.545	1082.2	193.136	197.033	255.735	-1.87896	4.41208	1.95e-08	6.83e-06	80
ARHGAP11A	436.37	816.319	994.032	151.945	232.223	260.99	-1.72706	4.31699	2.18e-08	7.51e-06	81
ABCG1	480.904	540.201	628.122	1253.75	1150.59	1234.77	1.17661	5.17266	2.31e-08	7.88e-06	82
CENPE	863.962	1123.49	1610.38	310.201	329.557	435.982	-1.68306	4.99884	2.56e-08	8.61e-06	83
DDX60	38.9601	50.3266	710.013	7.54038	7.95763	103.617	-2.56396	2.59311	2.59e-08	8.61e-06	84
GNB4	2411.52	1701.5	1495.62	1300.09	749.421	607.984	-1.09685	5.80432	2.62e-08	8.61e-06	85
HMMR	327.144	500.171	638.872	90.9132	113.558	133.873	-2.0518	3.64009	3.1e-08	1.01e-05	86
CHST6	1424.88	582.815	518.481	669.844	223.84	183.788	-1.29419	4.62009	3.13e-08	1.01e-05	87
SOX2	7010.61	4603.19	5422.76	3468.42	1860.58	2022.96	-1.22085	7.34792	3.44e-08	1.09e-05	88
GDF10	66.8673	1049.83	648.733	5.37597	68.9561	39.3278	-3.82931	3.59529	3.75e-08	1.18e-05	89
OLMALINC	525.376	388.049	403.728	1446.79	873.037	838.327	1.25554	4.91699	3.81e-08	1.19e-05	90
MAD2L1	624.877	915.29	1064.95	214.19	256.315	275.247	-1.74982	4.52307	4.1e-08	1.26e-05	91
BUB1	732.569	969.738	1137.13	237.504	256.855	277.986	-1.83014	4.62763	4.4e-08	1.34e-05	92
PRRX1	379.66	308.085	1594.66	126.761	84.038	401.468	-1.78736	4.32338	4.48e-08	1.35e-05	93
BUB1B	839.822	959.551	1593.07	251.003	234.3	359.019	-1.94751	4.85382	4.59e-08	1.37e-05	94
FGFR3	318.883	980.204	937.728	77.8494	195.502	172.62	-2.23864	4.18059	4.68e-08	1.38e-05	95
ZIC5	203.172	130.199	638.987	45.2987	23.716	107.425	-2.36756	3.02558	4.76e-08	1.39e-05	96
CDK1	1498.86	1612.68	1900.3	528.944	464.955	505.666	-1.70805	5.45993	5.23e-08	1.51e-05	97
AQP4	1261.65	277.473	92.7695	470.296	84.5016	26.0752	-1.62765	4.00355	5.4e-08	1.53e-05	98
COL4A1	1312.88	2536.01	4936.5	440.114	694.551	1247.82	-1.78225	6.30321	5.42e-08	1.53e-05	99
AC112777.1	124.865	117.844	260.934	21.7806	16.7938	34.3202	-2.71789	1.95958	5.9e-08	1.65e-05	100
UBE2C	603.941	896.141	1259.88	199.074	241.328	313.14	-1.80624	4.59809	6.03e-08	1.67e-05	101
KIF11	969.343	1308.8	1550.32	354.287	390.809	427.257	-1.65741	5.09585	6.38e-08	1.74e-05	102
PLAUR	50.5505	75.6326	266.2	9.31734	11.3891	36.9969	-2.63462	1.56839	6.4e-08	1.74e-05	103
PDE4D	5700.35	4067.41	4203.75	3494.98	2037.38	1943.44	-0.91137	7.18751	6.76e-08	1.82e-05	104
INSYN2	392.018	657.721	464.819	1238.44	1697.55	1107.24	1.45365	5.26756	7.27e-08	1.94e-05	105
S100A16	21.2764	45.3108	66.8776	1.2584	2.18944	2.98257	-4.19995	0.098682	7.37e-08	1.95e-05	106
MOCOS	1.56e-07	20.9398	144.139	6.87e-09	0.753304	4.78586	-4.56192	0.125646	7.59e-08	1.98e-05	107
SUCNR1	10.3525	3.53995	24.5446	154.237	43.0877	275.734	3.66526	1.52475	7.65e-08	1.98e-05	108
IQGAP3	393.39	663.873	559.399	104.833	144.535	112.406	-2.11231	3.77265	8.27e-08	2.12e-05	109
COL1A2	18216.4	11883.1	19171.4	7262.79	3870.64	5763.5	-1.53225	8.81436	9.65e-08	2.45e-05	110
APLNR	704.807	114.881	278.01	214.513	28.5657	63.802	-1.91983	3.33005	9.76e-08	2.46e-05	111
ANGPTL1	347.899	621.972	579.751	1505.48	2198.89	1891.7	1.9075	5.57036	9.83e-08	2.46e-05	112
CHAF1A	769.201	1098.98	1259.96	327.79	382.612	404.86	-1.43593	4.85429	1e-07	2.48e-05	113
NCAPG	577.705	1034.56	1227.49	220.995	323.329	354.067	-1.59156	4.68602	1.06e-07	2.6e-05	114
CCNA2	781.947	1041.78	1275.41	281.764	306.687	346.536	-1.67783	4.78476	1.08e-07	2.63e-05	115
PDIA6	5654.52	4357.84	4653.56	3274.01	2061.43	2031.7	-0.993941	7.21577	1.12e-07	2.71e-05	116
KIF15	564.218	712.324	1099.85	217.047	223.87	319.03	-1.5834	4.4098	1.19e-07	2.85e-05	117
RFX4	17339.7	3857.04	2604.46	10493.5	1906.97	1188.47	-0.930177	7.9758	1.2e-07	2.85e-05	118
HJURP	333.228	472.934	800.031	90.531	104.971	163.89	-2.08447	3.75761	1.28e-07	2.99e-05	119
SNHG6	834.127	1130.8	1080.39	1859.57	2059.57	1816.15	0.950905	5.90619	1.28e-07	2.99e-05	120
IGFBP7-AS1	908.965	26.4571	18.4531	81.1317	1.92929	1.24195	-3.63294	2.24322	1.33e-07	3.06e-05	121
ABCA8	7691.09	1318.02	1792.28	4552.99	637.444	800.028	-0.961932	6.85373	1.33e-07	3.06e-05	122
ADARB2	635.666	1291.9	1125.84	1440.43	2391.69	1923.66	0.974431	5.92388	1.43e-07	3.25e-05	123
CRABP1	1552.06	7635.08	1603.09	379.177	1523.91	295.313	-2.23847	6.41426	1.49e-07	3.37e-05	124
PLK4	450.683	560.473	752.828	169.177	171.885	213.087	-1.61856	3.97975	1.51e-07	3.37e-05	125
LRP2	6234.23	5509.66	5817.67	3593.64	2594.71	2528.67	-1.00037	7.4704	1.52e-07	3.37e-05	126
KCNG1	646.522	537.806	446.615	274.121	186.293	142.785	-1.44293	3.93288	1.61e-07	3.55e-05	127
BAZ1A	1743.41	1970.23	2133.74	784.888	724.666	724.339	-1.35683	5.77357	1.62e-07	3.55e-05	128
SPC24	167.685	278.322	330.676	44.6262	60.5139	66.3573	-2.11302	2.70853	1.82e-07	3.93e-05	129
NEUROG1	10.2988	83.1768	61.5055	1.01514	6.69813	4.57134	-3.49702	0.288424	1.83e-07	3.93e-05	130
SLC6A15	2050.92	1255.8	1217.94	4656.83	2329.55	2085.25	0.977374	6.52781	1.9e-07	4.06e-05	131
CCNB2	547.376	582.168	928.921	169.536	147.312	216.943	-1.89579	4.1319	1.92e-07	4.06e-05	132
C1orf198	2849.96	3478.96	2997	1726.86	1722.18	1369.29	-0.928375	6.5822	1.99e-07	4.19e-05	133
FAM83D	225.286	318.793	633.389	69.1155	79.9028	146.522	-1.90888	3.32017	2.01e-07	4.2e-05	134
OPTN	1326.92	2260.54	2253.49	2823.78	3930.16	3616.03	0.883865	6.79349	2.04e-07	4.23e-05	135
TH	2845.8	355.976	848.775	891.268	91.0829	200.442	-1.8796	4.95792	2.15e-07	4.43e-05	136
SMIM29	222.092	349.388	339.926	615.238	790.734	710.043	1.26399	4.38108	2.26e-07	4.61e-05	137
SRL	34.5096	87.3704	146.074	5.06292	10.4722	16.1594	-2.95815	1.13749	2.44e-07	4.92e-05	138
HYOU1	10939	7037.53	7876.8	6854.91	3602.94	3721.9	-0.879886	8.08005	2.44e-07	4.92e-05	139
ATAD2	968.313	1175.09	1411.37	394.174	390.8	433.215	-1.50199	5.02013	2.5e-07	4.99e-05	140
PSRC1	601.301	698.986	940.799	236.94	225.024	279.534	-1.54872	4.34143	2.54e-07	5.04e-05	141
LIMCH1	1954.97	3342.49	2637.68	1106.79	1546	1126	-1.02633	6.31616	2.59e-07	5.11e-05	142
PRSS56	139.193	312.13	1082.52	16.0789	29.4568	94.2903	-3.31477	3.75812	2.61e-07	5.11e-05	143
PTTG1	636.128	737.18	1228.99	237.636	224.985	346.183	-1.62573	4.52273	2.68e-07	5.21e-05	144
TNFRSF19	1780.54	1605.61	2139.19	1066.07	785.389	965.77	-0.94556	5.81472	2.73e-07	5.26e-05	145
CKAP2L	429.243	439.479	695.498	146.437	122.489	178.91	-1.75627	3.76276	2.93e-07	5.62e-05	146
ACKR3	43.0482	98.5273	566.573	9.51915	17.7997	94.4691	-2.37513	2.39759	2.98e-07	5.67e-05	147
CNTN2	1932.92	3977.12	3237.14	774.95	1302.69	978.616	-1.52413	6.41508	3.23e-07	6.1e-05	148
ZFP36L1	4545.72	3745.07	3980.94	2260.89	1521.77	1492.97	-1.21319	6.88161	3.28e-07	6.15e-05	149
SOX6	1748.06	577.308	1498.42	909.84	245.488	588.075	-1.14748	5.21796	3.31e-07	6.18e-05	150
IFITM10	4.5379	10.0887	7.67228	41.6348	75.6223	53.0783	2.96929	0.518105	3.34e-07	6.18e-05	151
RRM2	391.178	839.182	814.332	123.238	215.992	193.447	-1.87129	4.17407	3.46e-07	6.35e-05	152
TEK	3.38702	133.485	78.6844	0.440132	14.1713	7.70982	-3.11082	0.708279	3.47e-07	6.35e-05	153
OLIG2	9.91387	64.3848	53.0832	0.807714	4.28558	3.26109	-3.74909	-0.112736	3.51e-07	6.38e-05	154
PIF1	170.851	184.963	364.741	41.0332	36.2924	66.0531	-2.26032	2.55289	3.62e-07	6.54e-05	155
MCM4	1739.14	2649.39	2853.29	940.84	1170.95	1163.91	-1.0919	6.16086	3.92e-07	7.02e-05	156
FAR2P4	47.979	13.5867	26.092	3.00301	0.694757	1.23142	-4.09197	-0.508808	4.05e-07	7.21e-05	157
NUF2	473.094	637.299	726.415	153.676	169.128	177.924	-1.82709	3.9996	4.15e-07	7.35e-05	158
KNTC1	854.547	1222.58	1276.43	434.895	508.321	489.821	-1.17992	5.02179	4.25e-07	7.47e-05	159
ACHE	457.172	1583.25	907.243	1025.89	2902.57	1535.1	0.960331	5.8794	4.27e-07	7.47e-05	160
TMEM100	121.67	292.234	331.55	35.5281	69.716	73.0011	-1.97918	2.66753	4.75e-07	8.24e-05	161
KIFC1	616.501	854.021	1341.28	203.834	230.688	334.39	-1.80183	4.61596	4.77e-07	8.24e-05	162
KIF22	1006.17	1262.27	1539.39	526.372	539.494	607.243	-1.14018	5.21409	4.83e-07	8.28e-05	163
IFI44	54.8168	14.9518	1439.49	15.3708	3.42524	304.357	-2.03191	3.68938	5.03e-07	8.54e-05	164
NPPB	1.82752	18.8422	147.855	0.136859	1.15281	8.34909	-3.8483	0.366795	5.04e-07	8.54e-05	165
UAP1L1	4.13762	52.168	19.8111	40.1272	413.338	144.873	3.05562	2.17086	5.39e-07	9.05e-05	166
TFRC	2226.84	2585.33	2691.67	4905.63	4653.01	4471.13	0.933768	7.19819	5.4e-07	9.05e-05	167
GLI2	75.3352	589.816	325.751	14.0154	89.6474	45.6967	-2.62777	3.05231	5.49e-07	9.14e-05	168
TCF3	7880.64	5046.73	6736.43	4669.86	2443.23	3009.97	-0.960541	7.64428	5.68e-07	9.39e-05	169
ROBO3	182.883	705.274	324.953	41.9308	132.108	56.1786	-2.32839	3.46638	5.71e-07	9.39e-05	170
RTKN2	411.555	597.305	712.683	169.139	200.551	220.853	-1.48793	3.97702	5.94e-07	9.71e-05	171
EXO1	165.13	322.324	385.675	39.2407	62.5769	69.1069	-2.27631	2.88109	6.12e-07	9.96e-05	172
ZIC2	508.358	296.232	1693.57	127.991	60.9332	321.517	-2.19403	4.3751	6.23e-07	0.00010066	173
ECT2	1081.14	1421.22	1794.7	451.136	484.506	564.687	-1.46633	5.30615	6.34e-07	0.000101952	174
TBX18	735.848	1049.51	424.076	362.37	422.242	157.47	-1.22718	4.42904	6.5e-07	0.000103847	175
KIF23	603.344	683.295	1120.57	202.449	187.314	283.518	-1.78046	4.39165	6.59e-07	0.00010481	176
ANTXR2	2772.65	1284.27	1072.82	1611.19	609.703	470.077	-0.988639	5.72042	6.69e-07	0.000105134	177
ARMC4	136.479	60.891	138.784	13.1019	4.77564	10.0461	-3.56222	1.18021	6.69e-07	0.000105134	178
CCNB1	1521.68	1660.29	2616.71	531.358	473.654	688.989	-1.72331	5.6714	6.85e-07	0.000106987	179
SPARC	29211.3	18197.5	18648.5	15607.6	7943.45	7513.1	-1.1099	9.35148	7.04e-07	0.00010939	180
STX3	356.843	642.311	511.353	909.251	1337.1	982.466	1.14355	5.03545	7.09e-07	0.000109566	181
ETS1	150.312	304.751	375.031	30.1166	49.885	56.6593	-2.52164	2.79345	7.17e-07	0.000110217	182
FBLN1	2763.92	3339.15	3790.86	1572.77	1552.34	1626.55	-1.01899	6.63219	7.65e-07	0.000116947	183
KIF14	342.294	432.246	701.95	124.467	128.409	192.464	-1.66429	3.71544	7.83e-07	0.000119044	184
RENBP	58.8006	84.0359	105.26	254.509	297.166	343.54	1.90643	2.97185	8.86e-07	0.000133948	185
GPC3	645.098	591.307	1374.39	286.258	214.367	459.866	-1.37746	4.58762	9.55e-07	0.000143655	186
RP9P	241.972	345.898	354.028	638.422	745.596	704.322	1.1937	4.37819	1.01e-06	0.000150768	187
WLS	21428	4021.72	16981.4	13854.9	2124.45	8279.18	-0.834716	8.79322	1.01e-06	0.000150768	188
KIF18B	378.101	499.726	655.305	109.955	118.727	143.694	-1.9864	3.71855	1.07e-06	0.000158135	189
COL23A1	92.5362	221.851	170.426	22.6565	44.3767	31.4636	-2.23082	1.97448	1.08e-06	0.000158318	190
LBX1	1.63e-07	1294.04	1.78516	2.3e-08	149.519	0.190373	-2.97985	3.31502	1.08e-06	0.000158318	191
ZWINT	655.482	899.489	1096.14	247.433	277.4	311.999	-1.61072	4.57964	1.13e-06	0.00016409	192
AURKB	284.288	487.346	655.987	69.14	96.8323	120.297	-2.24389	3.59965	1.18e-06	0.000171167	193
RTBDN	1.94907	9.76357	11.2378	17.3159	70.8661	75.2821	2.91708	0.365697	1.23e-06	0.000176835	194
MELK	369.787	671.709	766.096	158.218	234.799	247.159	-1.4299	4.06469	1.23e-06	0.000177059	195
FOXM1	791.913	797.449	1154.31	298.62	245.672	328.211	-1.61223	4.61128	1.29e-06	0.000183967	196
IGFBP3	184.058	452.251	1785.41	42.4576	85.2299	310.549	-2.32034	4.49094	1.33e-06	0.000188504	197
ILDR2	3004.24	945.689	1402.74	1535.7	394.94	540.677	-1.17355	5.68099	1.38e-06	0.000194484	198
COL18A1	20520.9	11089.1	11682.1	11032.4	4870.59	4735.69	-1.10097	8.75505	1.39e-06	0.000195434	199
DEPDC1B	474.246	621.521	634.903	170.422	182.47	172.037	-1.68144	3.94399	1.4e-06	0.00019584	200
OLFML2A	177.712	939.334	591.586	71.6578	309.441	179.868	-1.51525	3.99063	1.43e-06	0.000198755	201
R3HDML	880.582	194.797	450.584	2452	443.144	946.054	1.27151	5.20828	1.45e-06	0.000201116	202
FAM111B	164.973	230.224	443.267	52.8472	60.2524	107.07	-1.84611	2.85218	1.5e-06	0.000206241	203
CDC6	367.98	560.416	729.287	133.215	165.75	199.076	-1.67077	3.88735	1.56e-06	0.000212569	204
CYP1B1	84.2609	149.768	655.361	15.8311	22.9887	92.8445	-2.61297	2.98003	1.56e-06	0.000212569	205
CDCA8	277.553	469.732	690.322	96.4911	133.415	180.961	-1.72903	3.6768	1.62e-06	0.000220262	206
PDLIM1	138.955	495.398	739.505	39.9664	116.409	160.38	-2.00193	3.59985	1.68e-06	0.000226364	207
BCKDHB	1714.6	1236.19	1201.33	909.989	536.008	480.759	-1.11941	5.35649	1.72e-06	0.000231681	208
PAX3	69.0048	483.537	161.887	2.50012	14.3127	4.42267	-4.95448	2.65003	1.73e-06	0.000231998	209
PTPRN	1123.22	2035.72	1490.95	2478.83	3670.41	2481.06	0.936333	6.52009	1.81e-06	0.000241129	210
GTSE1	656.649	776.332	986.521	235.322	227.295	266.579	-1.6856	4.42569	1.85e-06	0.000245897	211
CDCA5	526.26	773.807	772.331	169.588	203.723	187.667	-1.83867	4.1821	1.89e-06	0.000247747	212
DLK1	3890.86	9567.38	7319.18	1713.57	3442.4	2430.58	-1.38868	7.61204	1.9e-06	0.000247747	213
MBNL3	674.254	195.427	491.807	108.909	25.7892	59.8999	-2.83113	3.18777	1.9e-06	0.000247747	214
PBK	491.096	618.574	578.479	174.618	179.691	155.096	-1.69669	3.90716	1.9e-06	0.000247747	215
SNCB	34.49	277.954	134.974	117.81	775.662	347.639	1.56535	3.61756	1.94e-06	0.000251824	216
MCM3	1840.24	1790.26	2404.36	955.639	759.531	941.474	-1.15088	5.87447	2e-06	0.000256765	217
PNPLA3	300.79	509.048	475.685	751.747	1039.39	896.432	1.11561	4.77121	2e-06	0.000256765	218
ARFGEF3	1413.56	2132.88	2989.14	3009.07	3709.35	4797.96	0.884315	6.95044	2.01e-06	0.000256765	219
GOLGA6A	12.4671	2.37051	24.2451	85.1131	13.2216	124.809	2.54708	0.884137	2.04e-06	0.000258867	220
CXCR4	549.142	601.779	282.151	235.948	211.243	91.4124	-1.42364	3.7742	2.08e-06	0.000263141	221
NDC80	411.266	482.709	658.176	130.403	125.044	157.361	-1.86176	3.74815	2.1e-06	0.00026442	222
TMEFF1	309.631	692.881	577.596	756.212	1382.51	1063.69	1.08242	5.05688	2.12e-06	0.00026442	223
GAS7	1634.42	405.653	744.113	866.329	175.665	297.405	-1.12111	4.79692	2.12e-06	0.00026442	224
DTL	344.828	634.466	581.573	116.282	174.796	147.878	-1.77302	3.79404	2.18e-06	0.000270541	225
BOC	1068.8	1441.05	1007.89	412.729	454.63	293.475	-1.57801	4.9839	2.32e-06	0.000287653	226
FOXD3-AS1	8.92e-08	72	2	3.32e-16	2.19e-07	5.61e-09	-7.39086	-0.770203	2.36e-06	0.00029048	227
AC091057.1	185.639	162.68	171.609	45.3803	32.4895	31.632	-2.23385	2.09928	2.41e-06	0.000295587	228
ABCA1	344.816	535.374	342.847	1062.22	1347.4	796.377	1.41726	4.94265	2.48e-06	0.000303017	229
IQGAP2	938.189	408.543	364.405	400.011	142.309	117.154	-1.43474	3.9836	2.49e-06	0.000303017	230
SFRP2	465.539	2437.97	205.825	194.142	830.622	64.7221	-1.46632	4.73022	2.52e-06	0.000304873	231
CDCA7	289.062	433.188	675.711	92.7405	113.545	163.467	-1.8447	3.61945	2.55e-06	0.00030703	232
FANCI	904.213	1076.04	1324.36	365.454	355.307	403.608	-1.51229	4.91344	2.76e-06	0.00033126	233
ORC1	136.016	271.245	445.139	39.0486	63.6193	96.3611	-2.0039	2.85558	2.92e-06	0.000348265	234
HSD17B14	179.832	138.565	122.555	598.879	376.998	307.747	1.52918	3.57627	2.93e-06	0.000348265	235
PCLAF	98.7676	209.408	236.438	29.2923	50.7394	52.8746	-1.95597	2.21378	2.97e-06	0.000352422	236
COL27A1	4745.6	1804.29	1042.96	2737.78	850.405	453.699	-0.999082	6.27554	3.1e-06	0.00036627	237
INSM1	1300.07	1192.36	2424.76	619.708	464.347	871.526	-1.27437	5.49819	3.19e-06	0.000373958	238
TK1	156.009	380.918	459.271	51.0578	101.849	113.337	-1.81559	3.13699	3.2e-06	0.000373958	239
CDC45	134.558	259.249	279.555	38.0447	59.8843	59.5995	-2.02553	2.53558	3.21e-06	0.000373958	240
AC016044.1	39.6838	233.215	36.7766	149.543	717.995	104.5	1.70583	3.15447	3.28e-06	0.000380504	241
RFC3	338.662	675.642	712.869	140.932	229.706	223.688	-1.46991	3.99707	3.71e-06	0.000428839	242
SYNGR3	412.044	1034.36	975.643	907.26	1860.68	1619.83	0.932969	5.56006	3.8e-06	0.000437833	243
OAS2	9.87e-08	1e-07	276	4.74e-09	3.92e-09	10	-4.43397	0.909529	3.92e-06	0.000449001	244
CHST3	1962.8	1082.99	996.564	1126.26	507.686	431.177	-1.00685	5.3619	3.95e-06	0.00045152	245
SCG3	1592.22	3913.77	3305.46	3301.29	6629.6	5167.77	0.846325	7.36685	4.04e-06	0.000459353	246
USP1	1400.87	1813.15	2115.05	859.895	909.271	978.948	-0.909637	5.77347	4.06e-06	0.000459353	247
LIX1	192.483	128.572	328.496	62.3197	34.0087	80.196	-1.83014	2.47064	4.12e-06	0.000464542	248
SEZ6L	2905.08	2612.33	5936	6637.82	4876.49	10227.1	0.986473	7.8353	4.14e-06	0.000464542	249
CDC20	633.903	975.313	1381.48	224.317	281.965	368.617	-1.70393	4.74157	4.19e-06	0.000468524	250
C10orf105	241.413	7.75307	3.09619	23.8059	0.624611	0.230219	-3.46986	1.05805	4.23e-06	0.000471954	251
CENPU	517.438	404.726	938.256	172.32	110.116	235.608	-1.79101	3.97249	4.31e-06	0.000478596	252
FANCD2	390.162	521.099	605.253	150.153	163.84	175.637	-1.58256	3.77866	4.43e-06	0.000489643	253
GINS2	297.584	582.297	504.145	118.764	189.86	151.713	-1.53008	3.67459	4.69e-06	0.000516079	254
HS6ST1	5244.37	5346.16	3658.86	3574.48	2976.97	1880.42	-0.758646	7.27366	5.1e-06	0.000559097	255
LMNB2	4379.02	6570.73	8811.31	2845.96	3488.81	4318	-0.827308	7.68391	5.13e-06	0.000560539	256
TROAP	285.35	327.938	477.443	97.2225	91.2838	122.66	-1.75777	3.26013	5.19e-06	0.000565137	257
NOTCH1	4627.92	3028.63	3025.25	2711.98	1449.97	1336.76	-0.976595	6.76313	5.3e-06	0.000573214	258
MT-RNR1	8639.69	20471	16223.9	17133.6	33166.7	24260.3	0.782136	9.68124	5.31e-06	0.000573214	259
SLC7A14	128.41	510.086	324.701	340.432	1104.81	649.093	1.20061	4.44103	5.33e-06	0.000573281	260
COL11A1	5238.58	4217.39	6381.77	2528.53	1663.07	2322.67	-1.25646	7.23935	5.42e-06	0.000580478	261
DIO3OS	142.524	62.3769	119.806	20.0299	7.16187	12.6958	-3.02056	1.26256	5.66e-06	0.000604567	262
TCEAL2	554.552	831.72	828.803	1200.28	1470.71	1352.63	0.908219	5.41815	5.88e-06	0.000625587	263
CENPA	231.448	375.263	445.948	82.5153	109.302	119.883	-1.69239	3.2255	5.97e-06	0.000632865	264
CDCA2	233.067	350.67	432.926	72.5807	89.2175	101.659	-1.88724	3.14924	6.01e-06	0.000634279	265
NT5E	12.9588	38.6738	114.145	2.49952	6.09426	16.6011	-2.55444	0.382456	6.04e-06	0.000634734	266
E2F2	186.681	324.202	310.683	62.8652	89.1944	78.8893	-1.77424	2.86044	6.15e-06	0.000643943	267
LTBP1	1409.18	1458.98	2004.81	668.902	565.791	717.562	-1.28046	5.53439	6.51e-06	0.000679877	268
RPA1	1906.21	2328.3	2281.88	1232.42	1229.81	1112.43	-0.834784	6.09603	6.58e-06	0.000683958	269
AC126564.1	73.2688	14.0435	7.07928	4.83628	0.757322	0.352348	-3.99167	-0.568518	6.76e-06	0.00070016	270
AL355353.1	14	8	20	1.28e-07	6e-08	1.38e-07	-6.78828	-1.46006	6.89e-06	0.00071156	271
TMEM130	969.499	1567.93	1408.65	2028.53	2680.23	2222.44	0.859427	6.22288	6.97e-06	0.000717116	272
CDK2	907.377	685.907	855.078	406.519	251.056	288.862	-1.36362	4.50741	7.07e-06	0.000724137	273
CIP2A	471.228	527.479	657.507	190.701	174.398	200.638	-1.51012	3.9166	7.16e-06	0.000730514	274
SLC5A7	367.868	2768.92	330.593	894.214	5498.85	605.946	1.07564	6.26077	7.73e-06	0.000782095	275
AP001803.2	2.62613	1.34277	0.115282	55.5724	23.2144	1.83948	4.04025	-0.597773	7.75e-06	0.000782095	276
ZNF204P	410.632	568.964	486.568	927.992	1050.48	829.136	0.970445	4.87071	7.77e-06	0.000782095	277
RGCC	120.336	171.279	57.6677	26.5115	30.8287	9.57991	-2.37895	1.46904	7.77e-06	0.000782095	278
BRIP1	330.219	403.905	495.718	110.918	110.839	125.552	-1.77845	3.43302	8.05e-06	0.000807397	279
HRK	95.1585	302.824	114.149	301.624	784.188	272.822	1.45791	3.74957	8.31e-06	0.000830505	280
CMTM7	465.245	492.692	180.912	163.279	141.266	47.8749	-1.7146	3.30421	8.37e-06	0.000833126	281
MANF	2386.36	1632.42	2096.75	1465.84	819.207	971.149	-0.908641	5.98299	8.45e-06	0.000838518	282
EFCC1	5063.26	2948.26	890.408	3415.91	1625	452.956	-0.773347	6.61818	8.6e-06	0.000849374	283
SPAG5	724.284	896.189	1407.12	287.327	290.456	420.91	-1.53913	4.77525	8.62e-06	0.000849374	284
GAS1	155.823	475.882	360.562	41.3668	103.212	72.1758	-2.11689	3.08377	8.9e-06	0.000873899	285
PAICS	3729.44	4700.06	5196.35	1965.22	2023.41	2064.7	-1.12986	7.06118	9.17e-06	0.000896452	286
NUAK2	435.531	712.24	797.898	231.484	309.272	319.772	-1.11715	4.24423	9.5e-06	0.000926096	287
PRTG	1486.62	2797.24	1511.11	905.283	1391.64	693.857	-0.921145	5.91925	9.59e-06	0.000931497	288
ZNF469	86.4573	133.734	216.113	20.6056	26.0398	38.8378	-2.26884	1.81409	9.75e-06	0.000943498	289
POU3F2	3485.66	4948.29	4118.47	2394.02	2776.58	2132.89	-0.747605	7.07623	9.88e-06	0.000949889	290
SERPINB9	152.783	695.731	239.49	410.351	1526.63	485.017	1.21939	4.67958	9.9e-06	0.000949889	291
AJUBA	1931	1663.59	1907.77	1095.19	770.837	815.873	-1.0237	5.78674	9.94e-06	0.000949889	292
POTEE	26.6331	20.4642	24.3958	1.81817	1.14135	1.25579	-3.95826	-0.720357	9.95e-06	0.000949889	293
KCNB1	406.944	811.515	951.486	873.998	1423.92	1540.88	0.897038	5.36631	1.01e-05	0.00095684	294
XRCC2	434.788	362.001	470.061	142.521	96.9441	116.183	-1.81357	3.4459	1.02e-05	0.000964442	295
CDK5R2	618.56	1381.94	1079.85	1281.37	2338.81	1686.75	0.844991	5.85781	1.03e-05	0.000976693	296
OTX1	393.829	153.997	655.477	167.055	53.3674	209.652	-1.44189	3.47147	1.04e-05	0.00098337	297
MIS18BP1	592.96	719.941	938.87	243.379	241.416	290.572	-1.48992	4.37052	1.08e-05	0.00101362	298
NEK2	483.514	466.512	609.968	192.26	151.549	182.884	-1.53544	3.82195	1.09e-05	0.00101996	299
ANP32E	3855.07	4005.2	4141.65	2105.22	1786.9	1705.41	-1.07837	6.89317	1.09e-05	0.00101996	300
HMGN2	7372.27	6619.22	8537.72	4577.32	3357.6	3997.08	-0.893219	7.85806	1.12e-05	0.00103839	301
TTR	8101.18	733.23	2143.79	21375.4	1580.59	4265.18	1.19404	8.05588	1.12e-05	0.00103904	302
NCAPH	509.696	693.401	760.811	168.688	187.487	189.864	-1.80018	4.11114	1.15e-05	0.00106173	303
HMGB1P5	780.921	978.247	1142.56	428.984	439.031	473.263	-1.06968	4.84744	1.18e-05	0.00108473	304
RGS16	477.392	456.564	731.205	147.686	115.393	170.566	-1.89726	3.83055	1.18e-05	0.00108473	305
NCAPD2	2131.38	2331.16	3141.39	1307.38	1168.21	1452.95	-0.91069	6.28308	1.22e-05	0.00111513	306
ADM	36.9401	60.7238	182.774	8.50978	11.4286	31.7486	-2.31359	1.24677	1.23e-05	0.00111643	307
DTNA	2466.37	2248.83	3222.83	4866.41	3625.09	4794.89	0.774805	7.16865	1.23e-05	0.00111643	308
EPB41L4A-AS1	412.132	675.013	663.676	912.893	1221.54	1108.49	0.941549	5.09657	1.24e-05	0.00111861	309
CEP55	366.359	504.436	724.224	129.788	145.997	193.46	-1.70195	3.8378	1.25e-05	0.00112885	310
MND1	79.9819	135.607	194.915	23.8168	32.9903	43.7651	-1.94919	1.81072	1.29e-05	0.00116283	311
PTBP1	8463.04	6440.79	8917.38	5037.51	3132.14	4002.37	-0.95408	7.9167	1.34e-05	0.00120374	312
LURAP1L-AS1	2.44091	17.1919	12.779	15.5071	89.2304	61.2159	2.44142	0.505676	1.36e-05	0.00121586	313
GPR17	6.76803	147.326	8.00481	0.614224	10.9233	0.54778	-3.57265	0.622547	1.37e-05	0.00121629	314
LINC01338	48.9307	69.5727	10.129	240.797	279.718	37.5863	2.08679	2.19107	1.4e-05	0.00124465	315
KIF24	559.341	256.792	423.689	239.763	89.9291	136.944	-1.42686	3.51042	1.42e-05	0.00125897	316
KIRREL3	3331.25	1565.41	444.727	2119.02	813.518	213.31	-0.85811	5.85513	1.43e-05	0.00126266	317
ATP1A2	124.172	179.968	303.971	39.5468	46.8269	72.998	-1.85387	2.41221	1.44e-05	0.00126903	318
PPP1R15A	1822.25	2407.85	2298.08	3530.09	3810.82	3356.85	0.748312	6.8776	1.45e-05	0.00127525	319
CAV1	95.347	115.335	247.298	15.3481	15.1678	30.0165	-2.83225	1.96565	1.5e-05	0.00131171	320
PCDH8	388.922	2224.33	921.712	231.993	1083.99	414.57	-0.950776	5.15057	1.54e-05	0.00133931	321
RIMS3	2691.25	9948.87	5365.29	5251.03	15859	7893.57	0.758671	8.35295	1.59e-05	0.00138417	322
PDGFB	259.569	307.432	356.441	103.157	99.8176	106.813	-1.53577	3.06831	1.61e-05	0.00139715	323
PLEKHG1	1706.65	1436.24	1545.1	1078.23	741.316	736.061	-0.868043	5.61425	1.67e-05	0.00143829	324
SYT14	604.553	897.435	1255.41	1230.63	1492.48	1926.95	0.819735	5.66258	1.67e-05	0.00144154	325
EMP1	355.192	1099.72	292.47	147.996	374.353	91.8877	-1.46776	3.97819	1.72e-05	0.00147729	326
INCENP	962.341	1391.95	1965.31	570.005	673.576	877.751	-0.96109	5.44891	1.73e-05	0.00147729	327
CHAC1	147.527	510.339	198.559	400.313	1131.36	406.265	1.23409	4.33163	1.73e-05	0.00147734	328
PCSK5	2734.99	772.549	588.4	1654.58	381.831	268.409	-0.930482	5.42661	1.77e-05	0.00150715	329
NKAIN3-IT1	3688.37	671.712	725.215	2248.79	334.588	333.405	-0.91927	5.74116	1.78e-05	0.00150715	330
SPC25	198.895	268.025	311.79	67.4531	74.262	79.7317	-1.76398	2.78279	1.78e-05	0.00150715	331
PRNP	1748.66	2427.69	2037.94	3374.26	3827.17	2965.2	0.742645	6.80818	1.79e-05	0.001509	332
SFXN3	966.668	1611.87	1716.17	1878.94	2559.64	2515.28	0.753141	6.26654	1.8e-05	0.00150922	333
SLC17A7	37.1574	105.058	88.1685	139.84	323.019	250.201	1.70464	2.75931	1.87e-05	0.00156519	334
SPTBN4	297.104	760.612	801.153	658.157	1376.56	1338.22	0.941679	5.18176	1.92e-05	0.00160288	335
VGF	1911.74	5507.92	3130.43	4470.76	10523.3	5520.12	1.01997	7.78398	1.97e-05	0.00164304	336
FLCN	712.947	645.306	694.872	1488.62	1100.79	1094.01	0.85635	5.28458	2.01e-05	0.00166864	337
SSPN	1659.41	489.128	474.653	884.251	212.94	190.717	-1.1134	4.71074	2.05e-05	0.00169001	338
TFAP2B	1023.9	2023.96	809.672	217.858	351.828	129.902	-2.43724	4.97108	2.05e-05	0.00169001	339
LMCD1	1601.08	1469.27	890.965	3341.56	2505.24	1402.12	0.855776	6.26862	2.06e-05	0.00169285	340
TTK	385.247	637.44	714.324	154.723	209.155	216.323	-1.52114	4.00021	2.17e-05	0.00177812	341
GFRA3	4.64947	115.824	57.3411	0.902177	18.3611	8.38967	-2.53971	0.464776	2.22e-05	0.00181653	342
MMRN1	7966.47	5055.54	2124.23	4406.52	2284.59	885.976	-1.05986	7.23252	2.23e-05	0.00181653	343
BTG3	2377.09	1210.02	1191.48	1507.56	626.949	569.778	-0.862503	5.65743	2.23e-05	0.00181678	344
ZCCHC18	450.252	537.414	964.756	1034.01	1008.31	1670.63	0.993675	5.28485	2.26e-05	0.0018322	345
SNAP25	920.388	3800.15	2357.27	1849.03	6237.13	3570.85	0.800777	7.02696	2.27e-05	0.00183679	346
SYN3	93.8571	476.822	519.907	220.348	914.555	920.36	1.0252	4.44419	2.29e-05	0.0018412	347
SHROOM3	5970.37	2969.44	3629.46	4060.47	1649.92	1861.26	-0.761775	7.08386	2.29e-05	0.0018412	348
WWC1	1690.11	988.791	763.629	1025.84	490.324	349.494	-0.925765	5.16905	2.34e-05	0.00187797	349
SREBF1	1619.14	1186.98	1342.76	3363.4	2014.42	2103.2	0.848994	6.30321	2.44e-05	0.00195083	350
ESRP1	1.27e-07	1.27e-07	131	5.13e-09	4.21e-09	4	-4.58974	-0.0880102	2.53e-05	0.00201983	351
GINS1	477.921	700.964	685.339	234.178	280.606	253.213	-1.23441	4.16957	2.55e-05	0.00202337	352
TNFAIP2	148.035	311.645	371.459	59.5131	102.358	112.603	-1.51895	2.91422	2.6e-05	0.00205736	353
AC025810.1	0.0785338	1.88658	7.06e-09	3.84871	75.5346	2.61e-07	5.02206	-0.636213	2.61e-05	0.00206556	354
CACNA1G	173.007	342.59	529.019	417.113	674.802	961.725	1.06362	4.3942	2.64e-05	0.00207777	355
PLAU	13.2876	69.918	207.754	1.82714	7.85462	21.5409	-3.03974	1.38021	2.7e-05	0.00212163	356
CSRP2	2647.51	2003.8	2520.94	1824.72	1128.31	1310.13	-0.742541	6.27141	2.74e-05	0.0021437	357
ALPL	6.07325	67.1439	75.9922	1.15369	10.4204	10.8849	-2.56965	0.220233	2.77e-05	0.00216672	358
SMOC1	732.231	654.555	803.775	225.529	164.707	186.672	-1.90381	4.21354	2.86e-05	0.00222622	359
PARP1	7068.86	8212.69	9087.16	4953.81	4702.06	4801.85	-0.71856	8.03727	2.87e-05	0.00222622	360
NASP	5557.38	7389.89	8126.26	3810.65	4139.8	4201.56	-0.749986	7.81416	2.87e-05	0.00222622	361
GPRASP1	1375.79	1769.47	1785.11	2603.25	2735.39	2546.94	0.714379	6.45001	2.95e-05	0.00227369	362
PMFBP1	122.324	650.662	291.861	305.554	1327.84	549.722	1.11475	4.54724	2.95e-05	0.00227369	363
FAIM2	483.026	2106.95	1243.16	1023.04	3645.78	1985.37	0.87699	6.21221	3.04e-05	0.00233642	364
ODC1	4756.44	5174.08	7422.87	3205.24	2848.55	3771.74	-0.775061	7.51539	3.06e-05	0.00234558	365
TUBB6	1033.69	1469.8	1506.48	422.3	490.571	464.073	-1.49683	5.20323	3.09e-05	0.00236387	366
CRELD2	1564	945.786	1173.23	1018.77	503.318	576.251	-0.823933	5.29256	3.1e-05	0.00236397	367
SMC2	2020.6	2176.75	1642.23	1257.18	1106.47	770.443	-0.890141	5.92384	3.11e-05	0.00236582	368
CLDN5	227.33	230.143	423.66	72.044	59.5871	101.24	-1.86158	2.89736	3.14e-05	0.00238224	369
EFS	1763.04	1469.42	1925.28	1017.44	692.795	837.784	-0.99864	5.69628	3.16e-05	0.00238694	370
CCDC92B	4.61864	21.4121	21.4902	22.9456	86.9076	80.5039	2.09552	0.796487	3.23e-05	0.00243325	371
PDIA3	12366.6	7775.43	8799.45	8605.31	4420.32	4617.04	-0.728768	8.29877	3.29e-05	0.00247312	372
KNL1	519.912	632.474	841.045	205.74	204.476	250.956	-1.54254	4.18156	3.47e-05	0.0026016	373
ZBTB18	3108.75	1343.46	2031.19	2003.08	707.215	986.858	-0.839664	6.09316	3.57e-05	0.00266959	374
ONECUT2	2021.79	13345.5	5282.76	3896.02	21010.3	7676.04	0.740718	8.53693	3.62e-05	0.00269804	375
PLAT	1780.79	580.963	1043.35	628.509	167.517	277.663	-1.70756	4.8258	3.67e-05	0.00272734	376
IDH2	2021.72	3632.03	3739	1439.96	2113.44	2008.05	-0.695158	6.66196	3.73e-05	0.00276792	377
DSC2	1410.08	1507.72	1108.42	928.879	811.42	550.567	-0.807752	5.42936	3.76e-05	0.0027826	378
AF131215.6	104.201	148.19	171.593	304.587	353.891	378.206	1.34105	3.33361	3.77e-05	0.0027834	379
CLMP	1210.92	2223.34	966.877	503.066	754.621	302.881	-1.47258	5.28003	3.83e-05	0.00281712	380
PRDM12	26.0113	193.921	59.6841	7.11836	43.3566	12.3159	-2.06552	1.33798	4.02e-05	0.00294963	381
BRCA1	486.984	500.83	600.868	201.18	169.033	187.172	-1.48037	3.86329	4.04e-05	0.00295537	382
TP53	961.936	798.216	1068.28	469.854	318.529	393.452	-1.23907	4.75214	4.15e-05	0.00303219	383
PDZD7	191.935	392.4	480.957	455.429	760.689	860.524	1.0407	4.44393	4.24e-05	0.0030856	384
FNIP1	740.328	803.055	768.989	1483.85	1315	1162.19	0.797376	5.4186	4.3e-05	0.00311624	385
IPO5	5839.12	6422.15	7611.33	4039.9	3630.08	3970.76	-0.73705	7.73519	4.3e-05	0.00311624	386
TYMS	235.217	412.573	363.562	76.4391	109.537	89.0871	-1.82583	3.16869	4.33e-05	0.00312708	387
SYN1	478.246	1177.64	1091.98	958.1	1927.46	1649.54	0.796698	5.65119	4.37e-05	0.00315235	388
SDC2	10763.5	4821.32	6166.97	7464.5	2731.66	3224.86	-0.73364	7.885	4.53e-05	0.00325621	389
LYNX1	190.628	353.581	168.788	475.82	721.037	317.679	1.11358	3.95026	4.55e-05	0.00325765	390
MUC5AC	926.673	570.731	278.306	222.479	111.945	50.3821	-2.26151	3.71281	4.55e-05	0.00325765	391
AASS	1614.77	800.444	1181.16	898.315	363.799	495.471	-1.05147	5.15733	4.59e-05	0.00327316	392
HK2	524.719	394.621	931.767	176.391	108.378	236.183	-1.77756	4.03081	4.65e-05	0.00331011	393
PTPRH	128.772	828.195	211.071	294.687	1548.41	364.216	0.988367	4.58989	4.69e-05	0.00332857	394
ZNF367	129.081	210.161	167.504	37.4651	49.8341	36.659	-1.98678	2.1094	4.79e-05	0.00339119	395
MXD3	330.236	279.194	380.651	116.366	80.3748	101.139	-1.70908	3.11649	4.82e-05	0.00340305	396
E2F7	438.106	336.165	554.206	189.886	119.036	181.124	-1.41105	3.61723	4.91e-05	0.00345804	397
ERFE	33.6337	31.4287	17.5472	4.3181	3.29653	1.6987	-3.11108	-0.56349	4.98e-05	0.0034998	398
ESCO2	165.905	193.85	248.522	55.5171	52.9964	62.708	-1.78275	2.42464	4.99e-05	0.0034998	399
BTBD17	232.8	184.874	440.712	96.7618	62.7781	138.123	-1.47092	2.95019	5.03e-05	0.00351876	400
SERPINH1	4125.04	2938.09	4522.15	2337.52	1360.21	1932.25	-1.02501	6.85542	5.05e-05	0.0035193	401
GLRA2	378.077	1911.82	1399.9	768.392	3174.4	2145.32	0.817455	6.10252	5.06e-05	0.0035193	402
OCA2	1057.86	164.619	328.844	518.124	65.8712	121.447	-1.23473	4.01451	5.21e-05	0.00361817	403
EPC1	1216.19	1562.71	1795.6	2401.76	2521.25	2673.79	0.776032	6.37708	5.32e-05	0.00368625	404
AHNAK	4319.77	4932.7	5512.34	2258.15	2106.63	2172.79	-1.1414	7.17028	5.35e-05	0.0036938	405
MT-RNR2	75319.9	110645	99119.7	135571	162705	134527	0.642314	12.2572	5.44e-05	0.00375048	406
TMPO	3245.43	4389.72	6415.36	2165.56	2393.02	3227.82	-0.78928	7.20219	5.47e-05	0.00376041	407
HMGB1	11433.4	12961.8	15965.7	7818.42	7241.36	8232.34	-0.753931	8.74802	5.61e-05	0.00384468	408
DDX12P	141.859	182.35	132.282	38.3993	40.3259	26.9997	-2.08671	1.96796	5.65e-05	0.00386503	409
KIF20B	552.821	713.136	1005.35	256.308	270.124	351.467	-1.31421	4.42793	5.74e-05	0.00391445	410
LINC01578	1530.03	1786.22	1994.82	3059.55	2918.12	3007.81	0.794077	6.60614	5.76e-05	0.00391814	411
GLIPR1	439.948	325.398	555.691	140.362	84.8151	133.681	-1.8526	3.52214	5.78e-05	0.00392245	412
LEF1	267.207	183.336	196.915	72.4732	40.6247	40.2718	-2.08469	2.40318	5.8e-05	0.00392766	413
EZH2	1191.02	1829.78	2244.35	750.406	941.869	1066.25	-0.872001	5.76634	5.81e-05	0.00392766	414
COL2A1	13642.3	12811.9	9078.32	8624.74	6617.38	4327.68	-0.867152	8.53686	5.87e-05	0.00395553	415
SST	45.3544	911.599	304.494	10.9139	179.216	55.2498	-2.25517	3.20421	5.99e-05	0.0040194	416
JPT2	2904.5	3743.79	3154.27	1974.55	2079.32	1616.91	-0.76236	6.71435	6e-05	0.0040194	417
LLGL1	7835.91	4239.36	5880.96	5388.79	2381.85	3049.58	-0.745752	7.59412	6.01e-05	0.0040194	418
KRT19	10.4482	11.6285	193.895	1.37378	1.24914	19.2236	-3.08102	0.86401	6.02e-05	0.0040194	419
GAS2L3	439.022	412.105	551.562	191.964	147.216	181.853	-1.39841	3.70119	6.05e-05	0.00402898	420
AC110285.7	192.467	197.139	202.012	66.3086	55.4882	52.4786	-1.74074	2.39184	6.07e-05	0.00403055	421
POC1A	177.259	216.658	326.611	65.4409	65.3476	90.9207	-1.64154	2.68032	6.1e-05	0.00403678	422
NCOA7	421.537	976.036	540.761	918.015	1736.57	887.995	0.91709	5.26055	6.1e-05	0.00403678	423
TYMSOS	10.6976	20.0295	55.0599	1.70075	2.60157	6.60053	-2.80889	-0.480697	6.16e-05	0.00406528	424
E2F1	345.083	496.621	596.365	151.261	177.845	197.11	-1.39492	3.7512	6.18e-05	0.00407005	425
RPL22L1	302.129	322.617	543.624	126.057	109.97	171.027	-1.46587	3.427	6.22e-05	0.0040826	426
ASCL1	737.448	732.491	2812.42	452.437	367.148	1301.06	-0.910323	5.43153	6.23e-05	0.0040826	427
YPEL3	613.108	710.342	781.869	1248.83	1182.07	1200.85	0.82061	5.29021	6.35e-05	0.00414038	428
PARP12	35.2552	18.1938	254.404	8.26424	3.4843	44.967	-2.28426	1.43654	6.37e-05	0.00414038	429
ARAP3	140.227	336.066	445.518	59.9469	117.374	143.612	-1.43052	3.08848	6.38e-05	0.00414038	430
PIP4P2	392.296	750.848	504.875	827.212	1293.5	802.744	0.870518	4.97485	6.39e-05	0.00414038	431
WNT3A	14.2576	111.052	4.99831	2.26771	14.4304	0.59945	-2.80515	0.211387	6.41e-05	0.00414038	432
AC092343.1	49.7214	12.6609	29.4829	6.95993	1.44791	3.11187	-2.98953	-0.470732	6.41e-05	0.00414038	433
POLE	1080.79	1522.09	2182.21	673.704	775.145	1025.69	-0.887433	5.61735	6.54e-05	0.00420808	434
S1PR3	1057.32	906.892	570.646	557.428	390.615	226.85	-1.12888	4.65352	6.54e-05	0.00420808	435
PFAS	1344.23	1671.38	1842.72	855.311	868.837	884.098	-0.857807	5.66094	6.69e-05	0.00428756	436
VSX2	49.6024	1706.15	10.943	130.778	3675.05	21.755	1.19062	5.42279	6.7e-05	0.00428756	437
KRT7	8.34e-08	8.51e-08	252	7.02e-09	5.85e-09	16	-3.65038	0.825167	6.81e-05	0.00435225	438
HSPA8P11	8.04e-08	4.47e-08	1.65e-07	11	5	17	6.47649	-1.7103	6.86e-05	0.00437176	439
PCSK1	1866.18	3851.78	6618.33	3596.44	6064.46	9617.41	0.740824	7.75224	6.9e-05	0.00438641	440
RAB29	424.76	262.753	407.319	1099.64	555.732	795.115	1.16636	4.58432	6.97e-05	0.00442164	441
FTH1	4279.35	5609.33	4712.91	7968.62	8533.52	6617.36	0.691286	8.01042	7e-05	0.00442717	442
CFC1	974.353	296.036	339.279	250.083	62.0762	65.6622	-2.16589	3.83651	7.25e-05	0.0045785	443
FLNA	32955.6	21159.2	27616.9	19237.3	10090.8	12155.7	-0.982245	9.68735	7.29e-05	0.00459068	444
WWTR1	3380.29	1249.58	2172.8	1921.94	580.448	931.529	-1.02011	6.08677	7.37e-05	0.00463263	445
SLC16A6	7.61683	14.7493	107.456	1.2097	1.91376	12.8684	-2.80919	0.100411	7.5e-05	0.00470564	446
DIAPH3	271.398	246.019	392.24	89.2261	66.0795	97.2363	-1.80885	2.98593	7.57e-05	0.0047342	447
ANKRD33B	27.9888	35.8234	118.805	6.36751	6.65833	20.3803	-2.32661	0.687024	7.74e-05	0.00483027	448
HSPG2	949.178	1437	2479.82	400.362	495.194	788.707	-1.45081	5.51835	8.06e-05	0.00502033	449
OLIG1	1.38e-07	19	22	6.36e-16	7.13e-08	7.62e-08	-6.55861	-1.49778	8.11e-05	0.00504046	450
SYP	1731.59	4858.6	4200.57	3329.59	7632.55	6090.39	0.737593	7.59041	8.15e-05	0.00505183	451
AF131215.5	241.447	295.49	370.278	591.57	591.48	684.072	1.08689	4.2525	8.17e-05	0.00505183	452
TGIF1	1753.05	780.9	1289.91	1012.11	368.334	561.544	-0.997962	5.2705	8.18e-05	0.00505183	453
ENO1	17952.7	20278.2	18843.5	11301.1	10428.7	8944.21	-0.873371	9.21107	8.25e-05	0.00508489	454
PLA2G16	340.279	520.667	139.742	908.773	1136.04	281.409	1.21126	4.57865	8.39e-05	0.00515769	455
NEDD1	1439.56	928.062	1300.59	897.348	472.628	611.31	-0.887384	5.24635	8.48e-05	0.00520044	456
EHF	15.7824	3.31446	127.632	2.8379	0.486909	17.3051	-2.63495	0.251739	8.52e-05	0.00521719	457
SH3KBP1	330.12	1240.29	724.796	649.717	1994.29	1075.62	0.771061	5.38159	8.6e-05	0.00525444	458
ANLN	742.279	912.105	1246.82	318.27	319.511	403.108	-1.42702	4.75249	8.73e-05	0.0053192	459
UNC80	576.546	824.934	878.842	1197.88	1400.27	1376.83	0.849237	5.42305	8.79e-05	0.00534066	460
C1QTNF7	66.696	6.71481	14.1188	5.81094	0.477961	0.927546	-3.6025	-0.724498	8.8e-05	0.00534066	461
SNRPA	910.269	1023.37	1378.83	584.382	536.751	667.466	-0.844883	5.10694	8.85e-05	0.00536028	462
L1TD1	7.25271	62.6039	63.682	1.57412	11.1007	10.4219	-2.38047	0.09188	8.91e-05	0.00537548	463
KLF4	83.4213	56.7766	149.047	26.6782	14.8341	35.9412	-1.84481	1.33509	8.92e-05	0.00537548	464
NTSR1	220.615	36.2671	38.0022	53.2842	7.1563	6.92091	-2.24027	1.1708	8.94e-05	0.00537548	465
DACT3	975.508	1531.22	1645.09	1845.09	2366.11	2346.2	0.713774	6.19419	9.03e-05	0.00541268	466
CLCN4	1342.6	2175.86	2408.2	2610.28	3456.08	3530.4	0.753503	6.73416	9.05e-05	0.00541268	467
SPARCL1	77.3437	493.884	131.965	27.8642	145.365	35.8485	-1.67559	2.6371	9.06e-05	0.00541268	468
SOX1	1793.43	633.305	1132.53	1071.78	309.205	510.34	-0.948144	5.17649	9.13e-05	0.00544786	469
EFNB1	818.358	1113.41	1287.86	511.516	568.568	606.98	-0.883443	5.05371	9.31e-05	0.0055353	470
MTHFR	1074.62	1233.51	1303.06	2077.05	1947.82	1899.1	0.745017	6.02161	9.32e-05	0.0055353	471
ANO5	615.541	852.678	774.895	1207.33	1366.36	1146.04	0.76615	5.35018	9.54e-05	0.00565554	472
FLI1	3.38864	15.1828	101.731	0.353469	1.29387	8.00143	-3.35723	-0.413344	9.67e-05	0.0057177	473
HAS2	49.2579	111.82	129.745	10.293	19.0898	20.4432	-2.45443	1.29576	9.76e-05	0.00575749	474
BAG1	1101.57	1483.44	1484.49	2026.61	2229.66	2059.33	0.67382	6.14566	9.96e-05	0.00585704	475
SNTB1	782.61	159.174	664.087	413.908	68.7771	264.834	-1.12392	3.96506	9.97e-05	0.00585704	476
NHLH1	251.698	1197.32	425.384	82.7986	321.785	105.515	-1.80849	4.00754	0.000101105	0.00592917	477
SALL4	494.298	767.119	605.589	280.998	356.279	259.587	-1.02015	4.24122	0.00010315	0.00603645	478
GJA10	0.498175	1.02397	2.55593	8.39635	14.0997	32.4824	3.72938	-1.0228	0.000103999	0.00607342	479
VRK1	390.757	534.372	648.92	203.814	227.711	255.217	-1.14423	3.94256	0.000107001	0.00623572	480
YAP1	6232.65	2944.3	3231.4	3962.11	1529.14	1548.94	-0.859165	7.01837	0.000111476	0.00648296	481
PABPC1L2B	5.79711	31.7359	31.9271	25.519	114.134	105.975	1.9233	1.13793	0.000113715	0.00659951	482
CKAP2	1935.05	2577.03	3082.66	1253.71	1364.06	1505.98	-0.831755	6.31279	0.000114549	0.00663414	483
PKM	12684.8	16556.5	18987.2	8793.83	9377.24	9925.32	-0.73417	9.01323	0.000114964	0.00664205	484
EDNRB	1.48942	540.589	130.634	0.463559	137.457	30.6573	-1.87577	2.55564	0.000115161	0.00664205	485
INSIG1	1499.96	1669.09	1553.74	2712.37	2465.82	2118.54	0.648948	6.35498	0.000117078	0.00673876	486
TMEM63C	435.953	486.411	831.971	884.966	806.683	1273.46	0.815669	5.00079	0.000117754	0.00676373	487
PEX5L	184.775	217.499	512.722	457.087	439.567	956.375	1.10072	4.26252	0.000120771	0.00692282	488
HTRA3	9.04605	15.463	77.251	1.22924	1.71666	7.91541	-3.02221	-0.211774	0.000121229	0.00693484	489
POLQ	264.256	361.758	463.84	98.5425	110.212	130.424	-1.62768	3.30162	0.000122959	0.00701946	490
CKB	7281.45	15716.7	17300.6	5178.98	9132.74	9278.5	-0.697183	8.74835	0.000125145	0.0071297	491
CNTRL	987.529	937.814	1395.74	636.645	493.943	678.49	-0.838832	5.10887	0.000125768	0.00715065	492
CCND1	869.978	5789.23	2896.04	498.363	2709.38	1250.93	-1.00935	6.59779	0.000126495	0.00717738	493
H2AFX	2564.12	2844.97	3245.95	1569.92	1423.08	1498.55	-0.913351	6.47569	0.000127631	0.00722718	494
ESPN	2.57403	36.8828	29.258	0.270705	3.16898	2.32016	-3.34623	-0.83027	0.000128785	0.00726902	495
C21orf58	421.884	402.137	647.245	224.017	174.451	259.147	-1.11842	3.84333	0.00012889	0.00726902	496
SBDSP1	489.033	472.183	463.389	1028.93	811.656	735.167	0.867338	4.76999	0.00012932	0.00727861	497
PCSK9	20.3684	13.504	89.1935	4.05865	2.19837	13.4014	-2.49827	-0.101013	0.00013063	0.00733759	498
SMIM10L2B	414.206	460.066	468.368	895.034	812.186	763.135	0.905769	4.7031	0.0001311	0.00734924	499
GRIK3	1790.42	1830.61	1209.59	1099.96	918.816	560.335	-0.908379	5.6576	0.000131535	0.00735886	500
SKP2	824.908	834.844	1375.17	473.024	391.107	594.598	-1.00777	4.9253	0.000135102	0.00754333	501
USP18	35.2312	20.7058	216.438	9.43873	4.53202	43.7231	-2.09311	1.24155	0.000136754	0.00762034	502
GINS3	122.031	202.395	215.904	46.6062	63.1515	62.1761	-1.59221	2.2965	0.000137381	0.00762891	503
PAX6	331.936	143.574	242.651	17.2235	6.08633	9.49383	-4.43772	2.02922	0.000137453	0.00762891	504
2023-09-10	1986.03	1924.46	1253.35	1315.04	1041.05	625.771	-0.800324	5.78612	0.000139265	0.00771415	505
GPR137C	848.605	1147.53	1942.1	1633.18	1804.28	2818.33	0.738827	6.12368	0.000139894	0.00773369	506
NEIL3	91.7818	117.07	192.247	29.4499	30.6892	46.5133	-1.84187	1.8159	0.000141801	0.00782369	507
PREX2	789.499	843.49	674.318	415.26	362.461	267.439	-1.13224	4.5011	0.000142154	0.00782771	508
MEGF6	645.345	323.758	860.59	324.28	132.911	326.073	-1.19807	4.16378	0.000144551	0.0079348	509
EZR	5321.97	2847.14	3790.47	3376.9	1475.93	1813.55	-0.861856	6.96779	0.000144666	0.0079348	510
KIF26A	981.103	3211.53	1686.5	1815.98	4856.47	2353.82	0.682597	6.6982	0.000145316	0.00795483	511
ALPK2	145.195	480.393	527.935	25.2722	68.3126	69.2888	-2.72422	3.29477	0.000145639	0.00795697	512
NUP210	919.566	2716.02	1728.78	647.426	1562.25	917.776	-0.711794	5.85048	0.000146611	0.00797986	513
HELLS	623.256	904.579	959.216	307.293	364.371	356.609	-1.22556	4.59001	0.000146654	0.00797986	514
PRG4	1196.61	625.904	1264.06	2711.56	1158.75	2159.86	0.974441	5.94821	0.000146914	0.00797986	515
SP9	4.93551	90.9453	5.12682	0.555455	8.36198	0.435066	-3.23934	-0.463083	0.000152933	0.00829068	516
ITPKB	3039.02	722.993	643.912	2004.29	389.559	320.217	-0.80598	5.59052	0.000153565	0.00830887	517
ATP6V1G2	241.993	688.993	656.3	503.312	1170.74	1029.26	0.850677	4.88962	0.000155062	0.00837365	518
BARD1	408.413	413.236	562.961	211.644	174.951	219.976	-1.15353	3.7516	0.000156258	0.00842199	519
MPP5	2246.95	1258.48	1448.3	1604.6	734.23	779.872	-0.691312	5.77311	0.000158623	0.00853302	520
TRIP13	476.193	519.341	602.828	196.534	175.113	187.602	-1.48175	3.87524	0.000160929	0.00864043	521
THRA1/BTR	7.81694	12.0945	3.90252	42.0819	53.1936	15.8414	2.20096	-0.0408441	0.000164741	0.00882814	522
CPEB1	39.862	105.774	60.9365	135.342	293.402	156.006	1.55598	2.50464	0.000167322	0.00894934	523
POLD1	494.115	761.315	795.773	278.322	350.345	337.986	-1.03345	4.36378	0.000169128	0.00902866	524
CDK5RAP2	4033.62	3089.9	3989.46	2931.76	1834.8	2186.44	-0.665916	6.92957	0.000171587	0.00912865	525
OIP5	91.2527	130.48	181.78	29.5756	34.5497	44.4248	-1.8275	1.83042	0.000171654	0.00912865	526
MAP1LC3B	3273.3	4340.72	3642.11	5803.3	6287.29	4868.93	0.620474	7.58911	0.0001751	0.00928187	527
RDM1	36.6373	32.6071	50.3328	8.00826	5.8229	8.29577	-2.37903	0.0691209	0.000175199	0.00928187	528
OASL	8.7e-08	8.69e-08	88	2.62e-09	2.14e-09	2	-4.85602	-0.602115	0.000176638	0.00933711	529
PRDM8	99.1255	173.824	94.8754	29.8004	42.6931	21.507	-1.93525	1.74936	0.000177131	0.00933711	530
CHEK1	467.482	720.522	652.444	221.921	279.443	233.544	-1.28008	4.14812	0.000177243	0.00933711	531
AC105105.1	4	9	18	4.02e-08	7.4e-08	1.37e-07	-6.24686	-1.79517	0.000177859	0.00935198	532
MCM7	2598.8	4532.41	5126.78	1582.17	2254.35	2353.51	-0.921539	6.97705	0.000178508	0.00936847	533
GNG8	6.46177	10.2132	43.9644	28.2427	36.4692	144.893	1.91097	0.891772	0.000179129	0.00938347	534
CEP126	1368.61	524.184	932.848	2713.99	849.228	1394.86	0.781962	5.69557	0.000180265	0.00942104	535
BEX2	971.492	1994.02	1734.81	1772.5	2972.27	2386.65	0.661831	6.34259	0.00018052	0.00942104	536
SGIP1	759.749	2022.62	1686.15	1483.74	3227.12	2482.99	0.759952	6.32364	0.00018092	0.00942436	537
DHFR	2255.9	2040.08	1734.41	1452.29	1072.98	841.93	-0.840927	5.98766	0.000182993	0.00950932	538
LOXL2	311.663	474.329	1038.54	133.841	166.417	336.293	-1.42458	4.11233	0.00018353	0.00950932	539
ADAMTSL1	1579.75	645.69	1225.12	1056.7	352.856	617.918	-0.785632	5.20167	0.000183571	0.00950932	540
SKA3	199.6	257.161	411.611	64.5692	67.9645	100.402	-1.83207	2.92402	0.000183925	0.00951006	541
LIG1	833.58	1137.86	1378.07	550.079	613.448	685.707	-0.805196	5.13816	0.000184309	0.0095123	542
EPHB4	2346.95	1382.13	2429.62	1433.92	689.891	1119.31	-0.91637	5.97755	0.000185806	0.00957194	543
STK33	1997.34	746.059	858.872	1368.27	417.546	443.647	-0.751248	5.31878	0.00018656	0.00959309	544
CCDC102A	413.27	192.795	321.861	194.94	74.2976	114.479	-1.2887	3.14475	0.000189033	0.00970244	545
TRIM56	1493.31	755.372	1281.48	918.245	379.473	594.168	-0.907044	5.18467	0.00019068	0.00976902	546
AURKA	408.89	509.506	723.896	170.422	173.493	227.503	-1.46763	3.92545	0.000198083	0.0101151	547
BMP1	4058.98	2121.2	1066.98	2712.2	1157.98	537.59	-0.787195	6.30762	0.000198158	0.0101151	548
ITIH5	5024.63	542.758	547.771	3274.8	289.001	269.197	-0.823099	6.13329	0.000198921	0.0101355	549
EDN1	7.74844	39.9535	287.394	1.85449	7.81229	51.8656	-2.24553	1.41763	0.00019987	0.0101654	550
STOML3	540.849	74.6679	80.1549	225.33	25.415	25.1805	-1.46617	2.80302	0.000200537	0.0101808	551
RUNDC3B	357.049	1078.37	854.572	749.498	1849.36	1352.64	0.864061	5.44521	0.000201336	0.0102028	552
MYO5C	2053.84	631.015	435.52	1288.6	323.448	206.04	-0.877891	5.06587	0.000202508	0.0102437	553
CDKN2C	94.9003	44.956	48.5106	30.6739	11.8714	11.823	-1.82666	0.775238	0.000203191	0.0102562	554
SMAD3	2758.04	1872.62	2577.64	1929.08	1070.07	1359.45	-0.72131	6.28277	0.000203489	0.0102562	555
CENPH	424.459	585.387	651.899	184.878	208.307	214.101	-1.40414	3.9614	0.000205135	0.0103206	556
WDR76	225.202	284.888	378.126	100.731	104.107	127.532	-1.36534	3.05226	0.00020554	0.0103224	557
COL4A5	4557.23	1752.26	2856.62	2929.06	920.105	1384.43	-0.843294	6.58876	0.000206413	0.0103476	558
POU3F4	1192.4	954.891	698.742	715.771	468.292	316.27	-0.941728	4.87604	0.000206831	0.0103501	559
CRLF1	701.394	1839.58	1794.63	383.55	821.849	739.988	-1.07623	5.37682	0.000210187	0.0104992	560
LYST	989.494	1453.96	1652.21	1902	2283.28	2394.71	0.737062	6.19159	0.000211561	0.010549	561
TUBA1B	4756.15	6761.93	7082.91	3464.32	4023.88	3890.14	-0.66284	7.66652	0.000213689	0.0106362	562
CASC10	1748.67	1354.63	1393.36	1240.41	785.038	745.265	-0.701006	5.62743	0.000219151	0.010862	563
PHF19	590.127	699.145	627.563	332.115	321.457	266.312	-1.03467	4.26809	0.000219233	0.010862	564
NAT16	128.401	233.992	336.129	336.153	500.476	663.54	1.1824	3.94588	0.000219391	0.010862	565
FZD1	5723.78	2810.05	7205.62	4157.37	1667.49	3946.37	-0.666905	7.41239	0.000225953	0.0111486	566
GABRG2	197.845	502.649	996.864	410.59	852.238	1559.95	0.847512	4.96402	0.000226274	0.0111486	567
TICRR	346.421	458.4	543.452	154.24	166.744	182.45	-1.37233	3.66534	0.000226376	0.0111486	568
GLIS3	3488.24	987.153	1198.33	2454.57	567.501	635.824	-0.712569	5.97139	0.000228799	0.0112482	569
NES	11983	22846.5	7642.18	7447.28	11600.1	3581.29	-0.891824	8.76616	0.000230649	0.0113192	570
RHOBTB1	2215.61	1626.87	1519.49	1616.54	969.747	835.956	-0.660365	5.89953	0.000231749	0.0113533	571
SIPA1L1	1120.89	692.173	805.584	697.455	351.868	377.967	-0.889911	4.77231	0.000234375	0.0114451	572
JPH3	472.36	1588.98	1252.49	899.146	2471.08	1797.73	0.722958	5.87177	0.000234441	0.0114451	573
HASPIN	87.6342	130.956	156.628	17.0967	20.8726	23.041	-2.55542	1.65891	0.000235932	0.0114872	574
CPXM1	5729.56	4132.79	3513.21	4078.87	2403.66	1885.88	-0.695861	7.19903	0.000236127	0.0114872	575
CENPI	282.414	328.665	338.935	107.099	101.827	96.9184	-1.60326	3.10219	0.000238393	0.0115774	576
TEAD2	2457.53	1184.75	1795.45	1287.39	507.051	709.209	-1.13823	5.70477	0.000239658	0.0116081	577
ESRP2	17.0816	23.3617	122.212	4.53969	5.07242	24.4907	-2.10034	0.554482	0.000239856	0.0116081	578
PRKDC	10974.3	11186.8	12855.9	8036.37	6692.7	7098.64	-0.655143	8.58629	0.000240602	0.0116241	579
DSN1	372.29	353.993	439.56	169.076	131.343	150.525	-1.34363	3.45421	0.000243383	0.0117382	580
NCAPG2	930.209	1093.38	1644.06	544.187	522.577	725.232	-0.978943	5.21026	0.000246514	0.0118687	581
PCNA	1646.99	1994.49	2507.4	1007.11	996.39	1156.11	-0.915168	5.97908	0.000248241	0.0119314	582
SCN9A	1075.89	1283.25	1693.66	2087.41	2034.05	2477.73	0.750487	6.18354	0.000251141	0.01205	583
ENC1	8192.46	6991.42	12558	5909.62	4120.25	6830.56	-0.676854	8.22575	0.000256715	0.0122825	584
CDC25C	123.638	171.417	245.311	46.1276	52.2484	69.0103	-1.62592	2.2946	0.000256865	0.0122825	585
PDGFC	1919.25	1202.22	1154.09	1329.82	680.548	602.964	-0.73485	5.54184	0.000257475	0.0122907	586
NECAB1	170.405	94.4323	396.739	444.283	201.146	779.963	1.1762	3.79138	0.000259296	0.0123565	587
CHRND	13.0629	36.0566	85.1447	1.92616	4.34361	9.46679	-2.92968	0.329879	0.000261929	0.0124608	588
LTBP4	777.169	1491.14	2179.89	522.499	819.03	1105.08	-0.778344	5.54216	0.000262757	0.012479	589
AC099850.3	73.5342	74.9708	123.751	25.8802	21.5567	32.8411	-1.70742	1.28511	0.000266588	0.0126394	590
TERT	1.53e-07	15.064	42.4987	6.42e-09	0.516719	1.34546	-4.43936	-1.16986	0.000271071	0.0128302	591
LRIG1	2253.99	1216.55	1271.97	1582.53	697.817	673.393	-0.715809	5.71452	0.00027302	0.0128723	592
OSBP2	289.058	471.632	542.807	632.161	842.673	895.116	0.923091	4.65453	0.000273292	0.0128723	593
CTPS1	872.843	2068.31	2097.56	616.295	1193.11	1116.75	-0.707667	5.75896	0.000273341	0.0128723	594
NECTIN3	14948.5	3814.56	2119.74	11155.7	2325.72	1192.81	-0.627826	7.93195	0.000274301	0.0128958	595
CCDC33	5.46087	90.0867	14.739	23.6304	318.479	48.0912	1.89982	1.95783	0.000275173	0.0129151	596
FAM171B	1200.87	2367.86	2336.21	2170.51	3496.51	3183.97	0.648288	6.66013	0.000277886	0.0130206	597
AC009121.1	2	8	22	2.38e-08	7.77e-08	1.97e-07	-6.19709	-1.76839	0.000279247	0.0130586	598
CHGB	1704.21	3184.26	2704.65	3079.14	4700.31	3684.75	0.64776	7.02667	0.000279631	0.0130586	599
SHC2	1204.69	2675.08	1887.79	2118.27	3842.87	2502.94	0.608553	6.6092	0.000280869	0.0130946	600
SIX4	685.311	203.226	314.431	351.57	85.1758	121.63	-1.16784	3.5784	0.000282203	0.0131349	601
UTP20	944.499	846.396	1017.04	549.979	402.653	446.555	-0.985607	4.8301	0.000284356	0.0131985	602
NPC2	1697.38	962.832	837.07	3164.7	1466.62	1176.81	0.693067	5.98434	0.000284868	0.0131985	603
FAM181A	193.151	203.377	308.653	79.126	68.067	95.3416	-1.49161	2.67325	0.000284986	0.0131985	604
IFITM2	583.384	333.115	356.319	205.81	96.0105	94.7856	-1.70741	3.44084	0.000290587	0.0134357	605
PCGF5	715.936	540.651	489.7	310.748	191.718	160.271	-1.40907	3.99931	0.000291714	0.0134655	606
DIRAS2	532.526	1282.59	815.656	1001.86	1971.37	1157.09	0.706042	5.54479	0.000293671	0.0135335	607
RPL10A	6081.91	7768.12	8015.28	4084.79	4262.43	4059.19	-0.779882	7.86009	0.000295581	0.0135852	608
SCN2A	1007.25	3104.46	2872.15	1836.28	4623.83	3948.21	0.660701	6.90567	0.000295763	0.0135852	609
CNTN1	1573.98	3499.62	2578.74	2815.44	5114.25	3478.13	0.633285	7.02994	0.000298917	0.0137076	610
RAD51AP1	235.952	358.281	402.731	98.6983	122.44	127.026	-1.46207	3.21491	0.000301071	0.0137837	611
CENPN	192.814	261.818	265.622	82.1775	91.1646	85.3629	-1.43474	2.75138	0.00030431	0.0138894	612
ATP10A	10.1854	22.8649	219.188	2.89231	5.30453	46.9325	-2.00226	0.985653	0.000304373	0.0138894	613
NUSAP1	54.1897	95.6682	139.968	19.0336	27.4526	37.0699	-1.71056	1.39134	0.000306037	0.0139426	614
DUSP26	555.239	1216.75	856.865	1134.71	2031.51	1320.41	0.825416	5.62404	0.000310034	0.0141018	615
FBXO2	333.46	350.924	230.895	736.699	633.389	384.637	0.93763	4.19434	0.000311042	0.0141246	616
PTPN13	6443.58	4158.84	4596.06	4043.69	2132.24	2174.84	-0.877788	7.29856	0.000312803	0.0141816	617
LINC01159	17.5903	91.1325	74.7708	5.1252	21.6932	16.4271	-1.97134	0.645548	0.000316308	0.0143122	618
SYN2	65.7945	348.033	264.304	160.915	695.41	487.419	1.08408	3.84308	0.000316706	0.0143122	619
AC018541.1	8.12106	14.7681	33.4735	0.469542	0.697589	1.45933	-4.10115	-1.25781	0.000317323	0.0143169	620
MIS18A	298.097	376.446	428.976	152.223	157.049	165.175	-1.17461	3.4259	0.000319078	0.0143729	621
CYFIP1	2266.5	1941.55	2590.71	1550.88	1085.38	1336.69	-0.752961	6.18394	0.000320531	0.0144151	622
ACTL6A	1292.15	1450.25	1495.11	913.362	837.5	796.88	-0.706067	5.5241	0.000321491	0.0144351	623
AC104365.2	1.16e-07	9	27	6.27e-16	3.96e-08	1.1e-07	-6.28424	-1.64919	0.000327217	0.0146687	624
ATP6V1C1	1539.37	2270.13	1763.24	2710.26	3265.36	2340.84	0.610422	6.56971	0.000327865	0.0146742	625
RPL3	19412.8	21756	25295.6	13930.8	12754.9	13687.4	-0.684364	9.49712	0.000329184	0.0147097	626
ARHGAP36	197.002	2848.46	83.4083	435.237	5141.34	138.949	0.937703	6.04362	0.000330691	0.0147535	627
DUSP8	1313.49	3362.63	2899.54	2424.5	5070.93	4035.68	0.678622	7.04218	0.000335478	0.0149432	628
COL9A2	479.119	494.951	1240.36	1002.58	846.158	1957.12	0.859476	5.32438	0.00034252	0.0152326	629
SNHG3	407.895	662.934	913.249	241.441	320.586	407.608	-0.96189	4.32375	0.000346198	0.0153717	630
NEUROD4	16.339	904.893	187.082	4.08995	185.056	35.3115	-2.19324	2.97578	0.000347099	0.0153873	631
TIMELESS	1454.76	1841.47	2337.68	892.181	922.649	1081.03	-0.910929	5.85595	0.000347656	0.0153876	632
P4HB	9750.74	6626.09	8092.67	7262.7	4032.09	4545.1	-0.630628	8.08914	0.000352498	0.0155773	633
SAT2	1408.07	1044.42	1348.57	2555.62	1548.66	1845.59	0.654263	6.0483	0.000360034	0.0158852	634
RIPPLY3	1438.24	497.625	344.302	938.634	265.326	169.432	-0.821035	4.64422	0.000361631	0.0159022	635
CKS1B	602.371	717.536	917.115	291.546	283.726	334.701	-1.25222	4.42357	0.00036177	0.0159022	636
CALHM5	28.5626	236.138	38.7813	9.76197	65.9352	9.9943	-1.74595	1.4414	0.000362125	0.0159022	637
FEZF2	98.4349	24.0572	53.3881	24.9408	4.97987	10.1999	-2.17032	0.541571	0.000363063	0.0159184	638
GLUD2	251.463	64.305	76.2489	88.2972	18.4472	20.1882	-1.71062	1.80157	0.000363646	0.015919	639
METTL7B	6	7	14	5.56e-08	5.3e-08	9.78e-08	-6.11428	-1.93042	0.000369113	0.0161331	640
ITGB5	2902.47	732.744	1115.74	2079.85	428.972	602.86	-0.686343	5.73823	0.000373028	0.0162788	641
CCDC88C	1059.19	1423.91	1590.69	710.312	780.134	804.358	-0.781977	5.4296	0.000376956	0.0164246	642
INSC	2.46e-07	54.7846	15.4332	1.14e-08	2.07637	0.53986	-4.33212	-0.556766	0.00037828	0.0164567	643
TMOD2	3988.19	7598.81	5943.36	7445.85	11590.3	8366.83	0.695055	8.27227	0.000380863	0.0165433	644
STMN4	3365.49	7736.09	7160.55	6278.53	11790.8	10072.7	0.693961	8.32032	0.000383012	0.0166109	645
SNX30	1910.96	2623.52	2434.56	3418.22	3833.94	3283.67	0.633283	6.89913	0.000387072	0.016759	646
MT-TP	295.698	306.953	309.341	640.545	543.232	505.277	0.909259	4.15101	0.000387626	0.016759	647
AL133304.2	84.3799	22.8767	39.93	27.3376	6.05517	9.75464	-1.81997	0.448026	0.000389812	0.0168268	648
TRIO	6795.68	11316.1	11998.3	12302.4	16736.6	16378.3	0.650608	9.01467	0.00039073	0.0168268	649
KIAA0513	1264.84	2227.93	2135.47	2297.71	3306.53	2925.12	0.655571	6.60017	0.000391	0.0168268	650
KRT17	18.1855	7.39901	432.606	4.42483	1.47082	79.3699	-2.22046	1.93169	0.000391835	0.0168369	651
MYO3A	55.3782	52.382	36.2626	15.9265	12.3077	7.86378	-1.99086	0.350577	0.000395122	0.016952	652
FEZF1-AS1	1000.54	40.6183	490.4	397.172	13.1728	146.786	-1.53558	3.72178	0.000396081	0.0169672	653
RACGAP1	733.232	1462.67	1477.58	452.684	737.755	687.855	-0.901276	5.24529	0.00039697	0.0169793	654
SNHG7	700.599	879.121	655.585	1335.56	1369.17	942.355	0.725056	5.33369	0.000402613	0.0171943	655
ISLR2	4578.99	13577.2	9699.82	8689.32	21049.4	13879.4	0.718571	8.95928	0.000403523	0.0172051	656
TXNDC16	1181.36	1461.44	1325.52	2141.98	2164.85	1812.22	0.652806	6.10215	0.000404095	0.0172051	657
TCF12	9449.62	5642.03	8155.62	6578.15	3208.76	4280.92	-0.728192	7.9659	0.000407632	0.0173293	658
NETO2	1937.89	1990.03	3204.33	1395.32	1170.62	1739.7	-0.679472	6.26046	0.00041082	0.0174384	659
COL12A1	2053.74	875.918	1845.86	1375.04	479.121	931.877	-0.784322	5.66637	0.000415068	0.0175814	660
ZNF185	812.38	643.83	532.904	517.415	335.014	255.929	-0.856245	4.40531	0.000416429	0.0175814	661
NBDY	870.161	1142.63	1144.58	1575.83	1690.54	1562.95	0.651056	5.76817	0.000416901	0.0175814	662
GNG12-AS1	247.349	62.745	147.792	100.201	20.7659	45.1442	-1.50626	2.08174	0.000417032	0.0175814	663
DERA	429.571	496.805	353.346	227.501	214.954	141.103	-1.12211	3.66147	0.000417332	0.0175814	664
TSPAN7	694.577	1186.19	1524.1	1306.3	1822.59	2161.35	0.705575	5.89615	0.000422804	0.0177851	665
HRASLS2	4.49e-08	9.16e-08	5.88e-16	12	20	1.19e-07	6.25018	-1.73821	0.000425222	0.0178599	666
AC117402.1	65.788	34.573	152.543	21.7662	9.34513	38.0555	-1.79428	1.16683	0.000432687	0.0181462	667
PPIB	2914.37	1896.87	2171.34	2182.6	1160.59	1226.16	-0.622727	6.2875	0.00043388	0.0181691	668
MFSD2A	305.578	422.391	407.445	167.37	189.009	168.274	-1.07359	3.49783	0.000434984	0.0181881	669
GLDC	940.517	1082.22	1084.62	643.592	605.022	559.647	-0.752823	5.06008	0.000437871	0.0182815	670
OAT	1303.02	1776.88	1327.39	2297.59	2559.71	1764.86	0.612583	6.23778	0.000446258	0.0186038	671
SERAC1	644.986	943.375	799.292	1194.38	1427.21	1116.06	0.683195	5.38751	0.000449994	0.0187317	672
CAMK2N2	130.755	296.774	264.902	320.869	594.985	490.166	1.08906	3.87957	0.000451946	0.018785	673
MUC5B	280.836	580.719	653.24	109.06	184.243	191.283	-1.56949	3.80156	0.000461049	0.0191279	674
ANKFN1	277.361	104.458	65.9905	112.155	34.5085	20.1208	-1.50905	2.13523	0.000461563	0.0191279	675
ST3GAL1	530.393	1738.95	776.479	967.692	2592.01	1068.22	0.661769	5.73381	0.000462911	0.0191553	676
RPL13AP5	1084.72	1311.48	1368.16	739.245	730.204	703.069	-0.758737	5.33174	0.000467014	0.0192966	677
PRKAB2	1168.04	1657.49	1421.57	2053.23	2380.36	1884.24	0.608119	6.17281	0.000469567	0.0193734	678
PLA2G4C	40.6435	76.6595	53.4038	127.987	197.22	126.805	1.44709	2.12052	0.000472877	0.0194749	679
FBLN5	2674.53	386.925	706.097	1632.24	192.92	324.933	-0.917821	5.31143	0.000473418	0.0194749	680
VSTM2A	361.433	1112.88	980.728	740.159	1861.91	1514.38	0.828378	5.5204	0.000475931	0.0195495	681
TMEM132E	329.185	1656.94	231.208	765.998	3149.97	405.678	1.01266	5.61787	0.00047741	0.0195544	682
ASF1B	212.267	356.762	338.175	86.1253	118.26	103.462	-1.50585	3.06609	0.000477983	0.0195544	683
KRTAP5-AS1	233.416	507.826	583.521	504.062	895.944	950.167	0.904875	4.67439	0.000478147	0.0195544	684
BUD13P1	0.363662	0.720874	0.853637	8.39881	13.6016	14.8656	4.07271	-1.55392	0.000486723	0.019876	685
STIL	296.638	348.347	529.585	144.695	138.82	194.784	-1.24064	3.47996	0.000489358	0.0199546	686
IRS2	696.711	1150.2	1354.33	1256.41	1694.6	1841.6	0.644978	5.77069	0.000493981	0.0201137	687
EPS8	1529.45	908.838	1441.32	1069.94	519.422	760.279	-0.721027	5.39112	0.000507713	0.0206428	688
SHH	16807.4	7108.24	7426.73	12022.4	4153.97	4005.69	-0.689001	8.46551	0.000519285	0.0210827	689
ANKRD63	33.1792	86.5605	9.83905	9.32302	19.8711	2.08465	-2.01589	0.194767	0.000524197	0.0212512	690
RRM1	1623.03	2431.08	2775.52	1151.44	1409.04	1484.73	-0.700844	6.20598	0.000528865	0.0213872	691
VASH2	901.53	1692.06	2090.97	1643.11	2519.5	2873.59	0.660298	6.32637	0.000529081	0.0213872	692
DDIT4L	57.2941	15.8304	81.716	12.3027	2.77713	13.2309	-2.40155	0.387569	0.000533355	0.0215289	693
DNAAF5	838.409	708.796	912.325	544.442	376.035	446.72	-0.828336	4.69405	0.00053724	0.0216545	694
PODXL	2092.31	2391.05	2702.2	1458.55	1361.75	1420.38	-0.726148	6.27238	0.00054805	0.0220584	695
SNHG1	622.524	1236.61	1370.27	1126.58	1828.31	1869.83	0.650033	5.77781	0.000550195	0.0221129	696
FRRS1L	1489.92	4123.37	2815.76	2768.92	6260.54	3945.8	0.68843	7.21541	0.000552125	0.0221587	697
ANP32A	3761.43	5320.5	5747.65	2893.26	3343.49	3333.61	-0.584202	7.36865	0.000557536	0.0223438	698
XKR4	676.216	2283.2	1635.93	1319.22	3639.03	2406.49	0.758441	6.38097	0.000564367	0.0225852	699
MEI4	16.9346	21.5566	32.5967	59.9025	62.2967	86.9433	1.61162	0.994466	0.000566648	0.0226427	700
EFEMP1	1943.56	1172.98	956.75	1378.02	679.45	511.5	-0.70166	5.51039	0.000567423	0.0226427	701
HPCAL4	428.214	654.242	1473.85	839.678	1048.1	2179.2	0.765779	5.50998	0.000573057	0.0228349	702
MAOB	4198.52	2329.82	320.226	3046.32	1381.07	175.197	-0.668373	6.32351	0.000575019	0.0228805	703
ONECUT3	2909.12	12433.1	4122.5	4966.42	17341	5306.79	0.565972	8.35586	0.000576428	0.022904	704
CSMD3	408.285	1314.64	829.086	846.86	2227.76	1296.7	0.846821	5.6044	0.000577437	0.0229116	705
ECHDC3	82.9978	64.7258	146.324	32.2293	20.534	42.8439	-1.56646	1.43759	0.000581526	0.0230411	706
LAMTOR3	1448.94	2144.18	1784.49	2515.05	3040.66	2335.61	0.589915	6.50261	0.000583256	0.023077	707
LHX1	443.939	450.585	254.961	196.802	163.19	85.2256	-1.37854	3.50239	0.000590915	0.023347	708
MAFF	127.812	248.243	190.906	329.284	522.505	370.861	1.15914	3.64892	0.000596	0.0235147	709
RPS6	11359.1	11636.7	13495.8	7790.86	6520.53	6979.6	-0.749623	8.60919	0.000601095	0.0236727	710
DEPDC1	329.173	311.579	664.112	129.444	100.101	196.92	-1.55124	3.57533	0.000601697	0.0236727	711
MCOLN1	385.46	421.348	499.936	769.904	687.56	752.943	0.792284	4.58393	0.000603157	0.0236968	712
PRAG1	546.255	990.089	850.519	325.018	481.281	381.581	-0.954448	4.59283	0.000604822	0.0237289	713
SERPINI1	255.442	550.76	429.555	527.668	929.488	669.08	0.840771	4.52318	0.000607393	0.0237963	714
SERTM2	11.2477	104.41	1.67528	2.36713	17.952	0.265849	-2.39982	-0.0224014	0.000615013	0.0240612	715
HNRNPA1	25551.4	35507.1	37385.6	18181.6	20641.7	20059.1	-0.696557	10.0606	0.000616782	0.0240967	716
SLC22A20P	13.7937	22.2141	19.9452	52.0255	68.4502	56.7235	1.70266	0.752059	0.000622963	0.0243043	717
FBXO44	920.214	1401.61	1238.47	1673.8	2082.84	1698.6	0.657397	5.94914	0.000624243	0.0243203	718
C6orf48	434.537	556.022	569.067	843.67	881.961	833.105	0.75142	4.81454	0.000627716	0.0244216	719
NUP107	1181.57	1568.3	1572.35	859.543	932.074	862.481	-0.664625	5.56579	0.000630028	0.0244775	720
COL6A3	332.643	618.481	962.152	65.7635	99.8953	143.43	-2.54214	4.00474	0.000632362	0.0245341	721
PCDH11X	930.684	917.833	1841.85	1669.37	1345.01	2491.12	0.637252	5.96439	0.000634195	0.0245711	722
INTU	2062.27	1263.93	1395.2	1520.6	761.384	775.704	-0.645162	5.7204	0.00064124	0.0248097	723
ANXA1	959.083	1036.12	759.318	449.926	397.106	268.596	-1.29723	4.68781	0.000643572	0.0248572	724
RPRML	158.158	121.872	41.1106	60.9955	38.3991	11.955	-1.57577	1.62164	0.000645129	0.0248572	725
CARMIL1	870.32	261.602	415.6	484.144	118.891	174.326	-1.05118	3.94621	0.000645476	0.0248572	726
ITGB8	4700.91	3383.99	2370.64	3516.47	2068.08	1337.15	-0.624421	6.89685	0.000646022	0.0248572	727
LZTS3	884.931	1855.42	1685.67	1563.76	2678.66	2246.08	0.615706	6.22847	0.000648749	0.0249093	728
CD37	887.933	339.736	411.66	491.386	153.602	171.78	-1.05872	4.03155	0.000649158	0.0249093	729
MVD	1205.36	2160.68	1956.72	2129.51	3118.65	2606.65	0.615389	6.49832	0.00065514	0.0251044	730
CMBL	1024.45	641.392	1025.2	667.724	341.542	503.857	-0.822983	4.82322	0.000661952	0.0253169	731
TP53INP2	2729.45	3304.3	3154.8	4787.47	4735.02	4172.47	0.604995	7.28484	0.000662496	0.0253169	732
CXCL12	39.9476	290.607	327.851	13.9794	83.0836	86.5095	-1.7181	2.61816	0.000668647	0.0255032	733
GABARAPL1	2205.85	3398.73	3119.66	3811.07	4797.32	4064.14	0.583203	7.19205	0.000669194	0.0255032	734
TBC1D1	7327.86	2263.63	2409.16	5641.19	1423.68	1398.46	-0.582997	7.11433	0.000671569	0.0255589	735
CDC42	405.981	1103.5	951.491	773.318	1717.26	1366.62	0.723926	5.45003	0.000677317	0.0257426	736
ZNF732	11.6149	49.8056	74.7817	3.5365	12.3893	17.1689	-1.9067	0.323141	0.000682882	0.0258919	737
MAPK15	1290.47	382.439	427.55	752.892	182.288	188.088	-0.982594	4.41294	0.000683095	0.0258919	738
LMTK3	1353.89	2320.95	2426.62	2420.24	3389.62	3270.89	0.632363	6.69511	0.000685291	0.02594	739
CCDC188	91.0879	171.733	144.487	38.3756	59.11	45.9001	-1.45025	1.92852	0.000687491	0.0259675	740
AC007098.1	64.5273	43.0667	132.287	24.5569	13.3901	37.9608	-1.59392	1.11377	0.000687874	0.0259675	741
RHBDL2	7.08454	5.11546	5.12458	43.4512	25.6322	23.6995	2.38228	-0.332769	0.000690418	0.0260284	742
IQCN	666.025	370.592	412.05	1314.3	597.465	613.119	0.774834	4.74483	0.000697538	0.0262277	743
BHLHE22	22.1673	50.9322	84.3241	7.41139	13.9121	21.2583	-1.77553	0.473409	0.00069758	0.0262277	744
FEZF1	950.514	36.9506	426.206	473.176	15.0279	159.983	-1.20996	3.75372	0.000705922	0.0265057	745
FGF1	428.222	244.63	86.1431	1052.53	491.234	159.653	1.09127	4.06235	0.000707538	0.0265308	746
KDELC2	819.207	606.796	661.108	462.484	279.871	281.427	-1.03015	4.38518	0.000716291	0.026823	747
FLNB	13224.2	6159.3	6709.27	8700.29	3310.61	3328.35	-0.809664	8.12975	0.000725357	0.0271262	748
AL022157.1	4.8981	9.66528	8.44341	22.2614	35.8883	28.9357	1.96024	-0.260397	0.000730643	0.0272874	749
ACSL3	2888.13	3648.69	3536.45	4983.08	5143.16	4600.86	0.581247	7.40115	0.000736238	0.0274597	750
RPL41	13580.3	13740.3	15618	10060.6	8316.15	8724.31	-0.638425	8.88747	0.000740382	0.0275595	751
HDGF	4933.04	5410.23	7041	3634.89	3256.9	3912.03	-0.646184	7.57286	0.000740884	0.0275595	752
SLC15A2	504.075	100.695	126.591	238.528	38.9283	45.1687	-1.28354	2.90534	0.00074324	0.0276104	753
ALDH1L2	262.551	1008.46	659.055	512.23	1607.39	969.534	0.758425	5.13335	0.000746577	0.0276716	754
FKBP10	5442.19	3947.75	4722.09	3474.23	2058.95	2273.05	-0.853096	7.20302	0.000746866	0.0276716	755
IGF2BP1	3402.5	6230.44	6436.22	2544.28	3806.25	3629	-0.624958	7.4678	0.000759677	0.0281091	756
RANBP1	2496.48	3052.17	3645.6	1865.43	1863.26	2054.05	-0.625988	6.66368	0.000761031	0.028122	757
HMGB1P31	6.67799	5.58718	7.45273	35.647	24.3658	29.9973	2.18843	-0.271684	0.000764868	0.0282264	758
ELOVL4	923.641	1621.66	1333.39	1635.91	2346.54	1780.75	0.619004	6.0457	0.00077217	0.0284584	759
TSHZ2	804.121	1351.55	450.16	537.687	738.335	226.969	-0.786121	4.83546	0.000775348	0.0285379	760
SLC18A3	118.099	574.773	59.3403	271.295	1078.71	102.786	0.993316	3.9171	0.000776404	0.0285392	761
FBLN2	525.252	307.079	1600.45	222.762	106.399	511.808	-1.44269	4.57169	0.000777559	0.0285442	762
TCF4	5261.1	2476.81	3493.37	3948.22	1518.55	1976.79	-0.619766	6.97399	0.000780125	0.0286008	763
FZD2	1171.17	937.086	1203.68	776.377	507.509	601.661	-0.798634	5.13575	0.000781791	0.0286244	764
MYO10	3460.79	2038.04	4105.18	2547.03	1225.41	2278.15	-0.647887	6.71632	0.000794049	0.029034	765
CSF1	533.913	400.425	476.851	1294.14	792.946	871.532	1.07148	4.90821	0.000795054	0.029034	766
ECEL1	1142.35	808.013	1951	604.604	349.383	778.607	-1.12339	5.25375	0.000797466	0.0290841	767
PPFIBP2	497.392	427.251	421.85	999.896	701.699	639.447	0.801585	4.65144	0.000805057	0.0293227	768
DNAJC12	395.166	650.419	946.401	732.646	985.189	1323.06	0.684905	5.09943	0.000806645	0.0293424	769
SLC16A1	2931.24	2161.42	2726.16	2147.35	1293.61	1505.89	-0.654546	6.42889	0.000809056	0.0293919	770
FLNC	16416.6	4769.16	4073	10981.9	2606.45	2054.47	-0.785631	8.09211	0.00081087	0.0294195	771
SIM1	389.27	300.818	755.102	821.672	518.756	1201.83	0.871935	4.74373	0.000812986	0.0294581	772
RARRES2	59.2186	372.344	212.628	17.7115	90.9815	47.9521	-1.94429	2.5785	0.000815471	0.0294988	773
C1orf216	1045.09	2094.88	2113.18	1850.02	3029.67	2820.66	0.618244	6.47316	0.000816738	0.0294988	774
RAB39B	673.029	1019.05	944.106	1246.45	1541.87	1318.42	0.683371	5.52797	0.000817273	0.0294988	775
GRIA4	774.916	3391.99	1431.17	1412.68	5051.93	1967.31	0.660653	6.62855	0.000828225	0.0298484	776
RPL10	9350.56	10736.7	11935.7	7195.03	6749.6	6925.2	-0.58368	8.48388	0.000829091	0.0298484	777
FNDC3B	5449.96	2744.1	2863.54	3989.55	1641.13	1580.61	-0.655621	6.94202	0.000832283	0.0298954	778
TMEM92	12.9955	1.66e-07	46.7935	1.1765	1.23e-08	3.19431	-3.50471	-0.892126	0.000833576	0.0298954	779
AC240274.1	784.21	862.64	1305.84	1434.87	1289.5	1801.61	0.6659	5.67067	0.000833603	0.0298954	780
ATP6V1H	1111.65	1510.2	1333.01	1931.16	2143.37	1746.12	0.591082	6.0601	0.000837287	0.029989	781
TMEM154	6	4	14	5.89e-08	3.21e-08	1.04e-07	-5.92125	-2.04684	0.000850682	0.0304298	782
LRP4	745.074	916.243	1202.07	490.846	493.139	597.124	-0.807608	4.91357	0.000852103	0.0304417	783
SPP1	57.5877	116.856	29.6726	200.145	331.801	77.7608	1.58838	2.40868	0.000853934	0.0304521	784
AL358613.1	7	11	5	6.55e-08	8.41e-08	3.53e-08	-5.93632	-2.07368	0.000854571	0.0304521	785
EMP2	186.711	273.1	255.616	87.7291	104.836	90.5633	-1.29419	2.77854	0.000861717	0.0306307	786
PLEKHA2	453.371	206.456	386.113	236.298	87.9115	151.744	-1.14504	3.37562	0.000861773	0.0306307	787
TCEAL7	879.403	1615.42	1715.58	1614.43	2422.85	2374.82	0.670739	6.18339	0.000864288	0.0306811	788
ESRRB	39.2858	705.908	62.7507	87.9248	1290.73	105.897	0.95558	4.04917	0.000868063	0.0307206	789
CAMK1G	60.982	181.613	204.686	164.38	399.952	416.032	1.22385	3.26696	0.000869182	0.0307206	790
SNCG	703.16	4616.62	650.347	1224.56	6568.47	854.011	0.594654	6.69676	0.000869363	0.0307206	791
PTER	18.6567	608.856	84.8506	3.96891	105.819	13.6107	-2.41329	1.9546	0.000869794	0.0307206	792
CTNNAL1	439.311	577.655	659.732	249.298	267.811	282.296	-1.02267	4.07716	0.000873166	0.0308009	793
VIM	22650.9	14689.9	14158.1	17744.6	9401.8	8363.26	-0.557824	9.20314	0.000878223	0.0309402	794
GDPD2	678.828	214.472	377.709	400.103	103.275	167.865	-0.967818	3.73385	0.000882226	0.0310422	795
PRDM5	386.719	283.871	164.259	196.126	117.618	62.8145	-1.18409	3.04436	0.000891963	0.031323	796
LCP2	1.75242	60.9269	5.13115	0.16792	4.76962	0.370739	-3.40298	-0.930523	0.000892447	0.031323	797
PKMYT1	120.507	209.884	301.033	52.5129	74.7215	98.9144	-1.40257	2.57343	0.000903921	0.0316492	798
FOXP4	885.932	1623.41	2241.21	631.851	945.918	1205.28	-0.693179	5.67456	0.000904005	0.0316492	799
PCDH18	5933.29	1886.39	3192.66	4204.95	1092.22	1706.12	-0.702333	6.9081	0.000906422	0.0316942	800
TFAP2D	4.22825	68.8815	14.3431	0.711082	9.46398	1.81883	-2.71138	-0.399001	0.000908875	0.0317138	801
RBFOX3	137.406	1196.27	467.287	262.433	1866.61	672.955	0.727672	5.02401	0.000909251	0.0317138	802
PARP14	879.173	357.459	2075.96	454.836	151.084	809.823	-1.15618	5.0448	0.000918718	0.0320041	803
CRTAC1	40.926	1818.67	37.8842	81.7635	2968.43	57.0701	0.79166	5.15158	0.000928543	0.0323061	804
C5orf58	0.95026	373.04	1.62e-07	0.148839	47.7354	1.92e-08	-2.79646	1.7079	0.000936175	0.0324915	805
PLCB2	65.9545	96.3805	108.603	22.94	27.3874	28.4828	-1.72443	1.29872	0.000936193	0.0324915	806
MT-CYB	59359.9	40407.3	61638.7	100934	56132.7	79029.2	0.560211	11.3914	0.000943828	0.0327159	807
DDX25	123.238	409.805	343.332	266.53	724.087	559.894	0.906892	4.0838	0.000965	0.0333814	808
GTF2IP7	5.95e-08	2.73e-08	1.18e-07	8	3	12	5.93645	-2.07427	0.000966288	0.0333814	809
COMTD1	92.7655	238.683	288.901	216.565	455.236	508.561	1.01703	3.65186	0.000966608	0.0333814	810
TBC1D31	557.876	408.351	444.579	313.296	187.354	188.259	-1.0376	3.82617	0.000971843	0.0335208	811
TNFSF11	4.77675	24.9344	25.0285	20.2152	86.21	79.8677	1.86334	0.738131	0.000973889	0.03355	812
MYLK	572.609	374.16	456.134	279.918	149.432	168.134	-1.23755	3.74331	0.000977326	0.0336169	813
NTNG1	397.294	1415.92	1978.96	691.148	2012.38	2595.89	0.593085	5.95819	0.000978235	0.0336169	814
TENT5B	21.7968	123.146	87.3674	7.20912	33.2753	21.7886	-1.79451	1.126	0.000982296	0.0337151	815
CBX2	1483.88	1811.95	2779.47	979.361	977.021	1383.24	-0.805023	5.98326	0.000986684	0.0337542	816
CFC1B	39.7901	26.3125	8.9999	5.7641	3.11409	0.98307	-2.92894	-0.577677	0.000986738	0.0337542	817
CERS6	1336.04	2089.08	2593.65	2280.89	2913.75	3338.77	0.565965	6.63301	0.000987403	0.0337542	818
IQGAP1	2814.29	2225.34	3081.1	1970.55	1273	1626.73	-0.719759	6.45464	0.000988263	0.0337542	819
CPS1	434.099	621.206	609.969	238.788	279.172	253.001	-1.06757	4.05864	0.000990512	0.0337897	820
SCN7A	196.337	296.248	597.792	398.184	490.851	914.161	0.814218	4.30384	0.00099935	0.0340497	821
TGIF2	1461.87	786.439	1156.34	922.288	405.355	550.09	-0.869995	5.14211	0.00100239	0.0341119	822
TRANK1	1241.18	597.966	820.572	864.731	340.357	431.075	-0.726881	4.86734	0.00100687	0.0342176	823
H1F0	5148.52	9192.81	9078.39	8597.45	12541.4	11431.1	0.534106	8.5776	0.00100795	0.0342176	824
ANP32B	2365.61	2718.6	3043.87	1682.58	1579.76	1632.49	-0.697132	6.46307	0.00100967	0.0342346	825
KCNK2	135.523	155.408	192.057	48.4035	45.3471	51.7233	-1.68814	2.09016	0.00102151	0.0345939	826
SOX21	1287.58	2747.07	770.003	867.812	1512.63	391.321	-0.774703	5.67371	0.00102378	0.0346291	827
MOXD1	612.996	364.695	233.816	234.264	113.865	67.3772	-1.59189	3.38696	0.00103129	0.0348407	828
LINC02520	0.928269	6.39512	6.24132	9.39575	52.8833	47.6348	3.0754	0.0468323	0.00103918	0.0350652	829
SRRM1P3	7	7	8	6.15e-08	5.02e-08	5.3e-08	-5.88765	-2.12024	0.00104217	0.0351235	830
AC245452.2	4.20508	1.24948	1.05455	38.3868	9.31856	7.25877	2.89851	-0.941113	0.00104959	0.0353312	831
SLC15A3	6.18056	88.4664	56.3659	1.52685	17.855	10.4997	-2.20297	0.486575	0.00105278	0.035396	832
CLSPN	370.887	554.391	598.048	174.44	213.026	212.095	-1.29337	3.87135	0.00105492	0.0354252	833
CSRP1	1042.58	2570.94	2405.92	729.515	1469.7	1269.39	-0.720719	6.00741	0.0010563	0.035429	834
TRABD2B	5040.3	1258.32	241.148	3543.64	722.768	127.84	-0.713623	6.22372	0.00105818	0.0354497	835
QKI	17977.7	9714.27	8769.32	14306.2	6315.6	5261.97	-0.53519	8.72461	0.00106776	0.0357128	836
CENPK	265.849	375.913	443.875	132.173	152.689	166.402	-1.21316	3.39779	0.00106859	0.0357128	837
ZNF488	23.4587	61.1183	105.813	7.89968	16.8147	26.868	-1.76754	0.783622	0.00107067	0.0357396	838
AC092645.1	209.463	150.219	117.276	95.924	56.2025	40.4965	-1.33051	2.21238	0.00107586	0.03587	839
MMS22L	383.246	362.825	618.378	223.084	172.545	271.417	-0.985909	3.78022	0.00108118	0.0360047	840
ARHGAP19	431.069	601.67	766.111	266.887	304.335	357.654	-0.897057	4.20829	0.00108565	0.0361104	841
RPL7A	15146.2	18082.1	19752.6	11281.8	11003.6	11094	-0.630587	9.19201	0.00108832	0.0361563	842
WDHD1	410.864	736.491	824.888	250.725	367.18	379.564	-0.917956	4.34367	0.00109102	0.0361942	843
SRSF2	2418.94	2537.63	2989.3	1836.46	1573.97	1711.26	-0.60305	6.46611	0.00109218	0.0361942	844
DIO2	37.9786	99.5495	305.071	13.3327	28.5516	80.7553	-1.71162	2.04871	0.00109334	0.0361942	845
PTK7	3011.93	2855.42	4339.58	2135.77	1654.22	2320.32	-0.701536	6.78484	0.00110761	0.0366231	846
DEK	3373.47	3799.9	5210.99	2372.42	2183.23	2763.29	-0.713481	7.05622	0.00111208	0.0367275	847
DLG1	2008.59	1294.1	1801.59	1505.23	792.303	1018.02	-0.621777	5.82845	0.00111433	0.0367584	848
RPL29	6126.98	8548.21	9564.96	4487.23	5114.69	5282.09	-0.654974	8.05171	0.00111873	0.0368602	849
UGT3A2	2.70876	2.96855	5.66608	21.4125	19.1714	33.7731	2.72975	-0.637671	0.00112225	0.0369328	850
BCAN	1.52385	12.4754	3.88439	9.03308	60.4171	17.3623	2.32708	-0.165367	0.00112456	0.0369651	851
CAPN2	2611.05	3120.24	3366.53	1901.77	1856.71	1848.92	-0.662885	6.63826	0.001129	0.0370676	852
SERINC1	12209.9	13668	14889.8	21065.7	19265.6	19370.6	0.581208	9.41544	0.00113189	0.037119	853
SKA1	162.71	180.552	216.167	64.6911	58.6469	64.8052	-1.53436	2.36321	0.00114076	0.037366	854
SNAP91	2046.11	3450.83	2754.26	3670.13	5056.95	3725.19	0.637288	7.14955	0.00114484	0.0374557	855
FSTL4	197.3	238.378	492.235	412.168	406.841	775.371	0.856913	4.10584	0.00114702	0.0374831	856
ABCC3	3	4	18	3.57e-08	3.89e-08	1.62e-07	-5.84453	-2.01477	0.00114873	0.0374954	857
PGM2	1457.8	580.514	530.611	915.961	297.991	251.388	-0.875806	4.75562	0.00115018	0.037499	858
TFDP2	2900.24	1989.34	2795.22	2115.23	1185.35	1537.2	-0.660946	6.39625	0.00115157	0.0375003	859
PROM1	3929.47	2123.39	2128.26	2729.73	1205.11	1114.81	-0.731153	6.47546	0.00115467	0.0375336	860
AC092720.2	2.3719	9.18164	6.46781	12.145	38.4091	24.9718	2.12324	-0.457316	0.00115527	0.0375336	861
AC026469.1	2	6	17	2.31e-08	5.66e-08	1.48e-07	-5.8455	-2.01395	0.00115758	0.0375649	862
LRRC8C	2364.63	727.734	976.182	1739.24	437.302	541.399	-0.648694	5.52408	0.00118497	0.0384091	863
RRAGD	950.093	886.656	740.371	1683.98	1283.92	989.486	0.620017	5.47427	0.00118958	0.0385141	864
ALYREF	1100.46	1318.7	1259.72	780.513	764.125	673.706	-0.701149	5.32295	0.00122995	0.0397751	865
RIOX2	303.103	208.043	404.931	144.827	81.2125	145.891	-1.27022	3.13512	0.0012328	0.0398211	866
MECOM	16.3434	63.1075	44.9053	5.80906	18.3255	12.0352	-1.68613	0.22417	0.00123752	0.039911	867
THBS2	1925.66	438.626	1762.14	1086.13	202.12	749.435	-1.03157	5.36052	0.0012396	0.039911	868
PAWR	2235.41	1393.08	1838.96	1558.02	793.24	966.45	-0.726387	5.89138	0.00123986	0.039911	869
PPP1R13B	395.105	668.433	776.854	766.32	1059.17	1136.13	0.749958	5.04593	0.00125099	0.0401957	870
HMGB1P6	898.389	1008.61	1245.48	613.584	562.786	641.411	-0.755597	5.0735	0.00125158	0.0401957	871
ATP2B4	5441.59	3863.83	3495.82	4065.44	2358.37	1969.35	-0.626224	7.16279	0.00125501	0.0402595	872
RAD54L	87.6194	196.1	294.735	34.0152	62.1962	86.277	-1.56863	2.39652	0.00126513	0.0405376	873
HSPB1	929.626	629.44	1320.4	515.423	285.116	552.014	-1.05631	4.84543	0.00127151	0.0406559	874
CDKN2AIP	710.681	789.513	935.266	1284.56	1165.87	1274.69	0.648278	5.39028	0.00127172	0.0406559	875
IRS4	22.9269	51.3213	76.9645	8.4671	15.4846	21.4324	-1.63415	0.503631	0.00127336	0.0406617	876
FAM72B	67.4905	81.5635	122.728	18.1775	17.9473	24.9244	-2.09082	1.242	0.00128079	0.0408525	877
KLF7	2391.83	3824.61	3935.35	4040.72	5278.71	5013.07	0.550848	7.38576	0.0012842	0.0409146	878
CDT1	245.648	399.482	401.163	105.835	140.613	130.325	-1.41953	3.30173	0.00129648	0.0411926	879
HDAC1	1787.01	1495.94	1817.54	1304.32	892.042	1000.31	-0.659816	5.81075	0.00129665	0.0411926	880
LDLR	1937.73	2782.41	2267.27	3255.96	3819.61	2872.64	0.543057	6.85365	0.0012976	0.0411926	881
RAB6B	2855.39	6523.12	5570.63	4919.34	9181.39	7236.63	0.579128	7.96357	0.00129882	0.0411926	882
APBA1	982.655	2026.86	2384.25	1738.62	2929.81	3180.86	0.617512	6.50608	0.00130235	0.0412577	883
SMARCC1	5538.86	6301.14	7545.19	4399.51	4088.98	4519.02	-0.537871	7.77503	0.00130587	0.0413095	884
AC007996.1	160.319	170.807	285.481	74.8657	65.1653	100.523	-1.30277	2.52943	0.00130694	0.0413095	885
SGO1	95.8079	179.183	158.465	38.0261	58.1016	47.4247	-1.53638	2.02115	0.00131215	0.0414276	886
KCTD12	4863.02	3854.67	3686.82	3776.88	2445.84	2159.09	-0.570268	7.13778	0.00131697	0.0414567	887
MYD88	943.681	1043.13	1183.95	673.558	608.276	637.2	-0.692026	5.10836	0.00131721	0.0414567	888
KLHL35	738.467	987.973	812.299	445.586	487.032	369.578	-0.934277	4.72059	0.00131752	0.0414567	889
ERCC6L	169.759	197.561	316.153	74.1506	70.501	104.128	-1.39922	2.67592	0.0013246	0.0416327	890
AL359399.1	1.6113	6.04055	2.93417	12.0241	36.8269	16.5102	2.64167	-0.748551	0.00133747	0.04199	891
CFAP45	481.236	57.5255	229.964	231.63	22.6209	83.4616	-1.25847	2.92148	0.00134018	0.0420027	892
CEP128	351.777	177.713	366.24	170.238	70.2619	133.643	-1.25166	3.07851	0.00134088	0.0420027	893
WDR37	964.152	1549.64	1310.85	1660.23	2180.05	1702.03	0.578365	6.00244	0.001343	0.042022	894
MDM1	998.062	554.163	857.865	697.305	316.311	451.934	-0.722818	4.71159	0.00134861	0.042123	895
FOXP4-AS1	6.54625	8.21336	25.9009	0.34979	0.358549	1.04357	-4.12272	-1.6293	0.00135106	0.042123	896
BLOC1S3	186.962	182.283	250.004	414.964	330.534	418.403	0.944175	3.60569	0.00135135	0.042123	897
PKIB	657.557	1033.96	877.477	1168.28	1500.82	1175.55	0.623488	5.45317	0.00135225	0.042123	898
AKR1C1	456.355	1505.74	936.751	803.587	2166.17	1243.78	0.610583	5.61586	0.00135389	0.0421272	899
TUBB4B	5285.62	4913.85	5769.82	4018.16	3051.86	3307.38	-0.601156	7.47597	0.00135599	0.042144	900
NRIP3	103.175	167.791	420.787	226.723	301.232	697.228	0.929732	3.71873	0.00135837	0.042144	901
GNL3	1810.5	2097.8	2297.35	1313.94	1243.8	1257.16	-0.668081	6.08487	0.00135895	0.042144	902
CALU	14229.1	7875.02	9306.8	10360.6	4684.6	5109.75	-0.663357	8.43717	0.00137023	0.0423808	903
SIGLEC10	25.7924	6.91845	15.1079	3.4019	0.745507	1.50254	-3.03057	-1.2256	0.0013707	0.0423808	904
METRN	2101.59	1705.75	1574.18	1547.38	1026.07	873.964	-0.647225	5.90104	0.00137255	0.0423808	905
CDKN3	178.935	169.532	253.156	74.3312	57.5361	79.2966	-1.47132	2.47774	0.00137457	0.0423808	906
FAM219A	1840.53	2971.59	2393.39	3186.63	4203.28	3124.58	0.586246	6.9242	0.00137521	0.0423808	907
SLC6A5	7.53e-08	657	8.78e-08	1.65e-08	118	1.46e-08	-2.33037	2.44604	0.00137568	0.0423808	908
SMCR5	0.314373	0.416519	1.77807	6.69995	7.25226	28.5737	3.94866	-1.55546	0.00139289	0.042864	909
FANCB	67.539	100.242	193.085	27.6952	33.5826	59.7021	-1.48879	1.74972	0.00139849	0.042989	910
CAD	2046.02	2325.64	2771.73	1377.98	1279.64	1407.58	-0.775849	6.24701	0.00140563	0.043161	911
ASAH1	2097.04	2524.03	2201.02	3552.49	3493.28	2811.52	0.554817	6.82954	0.00141016	0.0432361	912
DRD2	299.412	854.2	434.872	572.024	1333.26	626.465	0.72815	4.83597	0.00141117	0.0432361	913
C16orf45	1528.68	2829.99	2260.41	2665.46	4031.37	2971.89	0.596432	6.80626	0.00141808	0.0434003	914
CHAF1B	224.703	380.787	507.128	130.418	180.56	221.94	-0.990013	3.48407	0.00142138	0.0434539	915
UVRAG	1023.79	1535.2	1422.57	1751.22	2145.39	1834.83	0.568759	6.05136	0.00144473	0.0441196	916
SMOX	951.31	527.392	508.964	1750.6	792.885	706.223	0.674103	5.14038	0.00144844	0.0441845	917
RPL18A	5930.79	8676.82	9910.99	4399.24	5258.21	5543.36	-0.636593	8.07364	0.00145407	0.0442426	918
RPSA	12490.2	13929.4	14381.9	9764.08	8896.19	8477.51	-0.560876	8.84628	0.00145633	0.0442426	919
RPLP0	18137.2	19733.3	20179.1	13553.5	12047.4	11370.3	-0.62592	9.32951	0.00145758	0.0442426	920
LINC01607	2.78274	6.20863	8.91146	13.9539	25.435	33.6949	2.0951	-0.472095	0.00145959	0.0442426	921
UMODL1	61.4332	11.7553	51.3493	20.4539	3.19757	12.8913	-1.7769	0.178927	0.00145967	0.0442426	922
LIG3	1436.97	1326.47	1671.45	1062.73	801.466	932.093	-0.64082	5.61095	0.00146116	0.0442426	923
AC046134.1	16.9023	13.0045	19.1005	57.2571	35.9905	48.7886	1.54718	0.460131	0.00146141	0.0442426	924
TRIM66	326.849	519.136	491.348	671.725	871.639	761.418	0.833434	4.65083	0.00147694	0.0446336	925
CADM2	1626.79	2104.16	3819.42	2894.71	3058.89	5124.6	0.625725	6.99074	0.00147752	0.0446336	926
RUNDC3A-AS1	21.8102	24.0623	64.8811	69.3029	62.4655	155.453	1.45826	1.45126	0.00148272	0.0447313	927
GDAP1L1	1134.46	2510.43	1774.32	2096.18	3789.66	2472.07	0.680079	6.56083	0.00148395	0.0447313	928
SNAI2	46.291	45.7733	162.854	13.3459	10.7814	35.403	-1.99154	1.18218	0.00149152	0.0448889	929
SULF1	250006	34461.7	55159.3	195236	21986.6	32480.2	-0.562379	11.9431	0.00149239	0.0448889	930
RMI2	210.46	157.492	245.427	93.6553	57.2576	82.3522	-1.37216	2.51523	0.00152229	0.0457392	931
TEAD4	36.646	95.2124	142.398	11.9293	25.3219	34.9531	-1.81934	1.34808	0.0015252	0.0457772	932
CC2D2A	1816.25	892.614	960.047	1357.36	544.999	541.007	-0.625701	5.37295	0.00153088	0.0458669	933
CDC25A	470.215	1160.06	1041.37	334.614	674.437	558.785	-0.69632	4.85062	0.00153146	0.0458669	934
HNRNPAB	4870.32	6522.68	6978.72	3693.61	4041.4	3990.8	-0.604606	7.67309	0.00153571	0.0459447	935
KIF19	42.3511	30.4874	172.994	15.7099	9.23936	48.3873	-1.6288	1.11022	0.00154763	0.046252	936
TMCC2	807.196	1513.43	1465.36	1385.39	2122.11	1896.4	0.573621	5.97601	0.00155141	0.0463153	937
SUSD2	23.3145	67.8192	96.7512	9.2773	22.0476	29.0297	-1.52827	0.802994	0.00156232	0.0465914	938
NPTX1	620.803	3036.12	1663.77	1039.04	4151.53	2099.71	0.53736	6.4497	0.00156506	0.0466233	939
RUNX2	36.7198	43.6658	95.1787	12.3843	12.0316	24.2048	-1.76569	0.718007	0.00157163	0.0467694	940
PARP4	1915.9	1347.17	1374.74	1252.13	719.305	677.467	-0.819166	5.61643	0.00157774	0.0469013	941
SHOX	1.72004	53.7531	12.0671	0.180245	4.60193	0.953493	-3.29304	-1.03848	0.00159738	0.0474348	942
SNX7	1938.77	705.153	479.993	1350.21	401.209	252.058	-0.727395	5.10564	0.0016061	0.0476431	943
SP8	1.83e-07	73.7522	6.56349	2.26e-08	7.44172	0.61124	-3.07197	-0.673758	0.00161497	0.0478554	944
SLC17A6	1359.01	2506.2	3395.52	2354.87	3547.91	4436.52	0.587435	6.91238	0.00161909	0.0478897	945
SLFN12	53.448	152.808	153.756	20.4443	47.7526	44.3468	-1.5883	1.70484	0.00161955	0.0478897	946
FGFR2	1159.85	464	2716.04	704.708	230.322	1244.32	-0.924242	5.42048	0.00162983	0.0481105	947
SEMA5B	1771.09	984.104	1736.66	1140.64	517.8	843.36	-0.840304	5.5466	0.00163046	0.0481105	948
IL15	2.82623	19.9738	1.03898	15.7848	91.1392	4.3755	2.22755	-0.163662	0.00163431	0.0481734	949
HNRNPF	5171.86	3717.86	5918.76	4078.47	2395.28	3519.43	-0.548272	7.38424	0.00164327	0.0483409	950
GPR50	143.646	58.3543	47.5242	58.5854	19.4437	14.615	-1.49429	1.24761	0.00164345	0.0483409	951
LIMS2	26.485	114.656	138.464	7.50302	26.5367	29.5776	-2.01783	1.33547	0.00165087	0.0485081	952
NPTXR	795.229	1577.98	2111.39	1494.49	2422.78	2991.98	0.704528	6.29728	0.0016685	0.0489281	953
TNFRSF14	4	10	7	3.76e-08	7.67e-08	4.96e-08	-5.76097	-2.16402	0.00166866	0.0489281	954
UBE2QL1	551.133	3672.72	1504.12	944.061	5139.76	1942.75	0.5708	6.58415	0.00167408	0.0489663	955
DNM3	1173.66	2742.01	2528.52	2044.14	3901.67	3320.67	0.594819	6.75416	0.00167432	0.0489663	956
NR6A1	238.86	996.34	359.866	452.179	1540.95	513.688	0.714923	4.84184	0.00167521	0.0489663	957
EIF1	7018.57	8543.44	8428.72	11581.5	11517.6	10487.4	0.516928	8.61445	0.00168969	0.0493379	958
SDK2	1839.66	2146.92	2463.81	1323.2	1261.58	1336.24	-0.680997	6.13503	0.00169726	0.0495072	959
UGDH	1192.98	1192.18	1552.04	907.06	740.553	889.804	-0.600866	5.45182	0.00171024	0.049817	960
CENPQ	325.851	266.003	244.066	165.425	110.326	93.4282	-1.18277	3.03537	0.00171225	0.049817	961
CARD10	34.2563	256.157	150.21	10.7014	65.3764	35.3827	-1.87692	1.81254	0.00171322	0.049817	962
XKR6	96.7724	142.453	225.701	230.294	276.958	405	1.04449	3.23501	0.0017273	0.0501742	963
FOXB1	122.364	105.582	31.6227	48.5119	34.1976	9.45332	-1.53452	1.29379	0.00173247	0.0502722	964
ID3	8668.52	3756.19	4779.06	6053.17	2142.88	2516.35	-0.723701	7.53809	0.00173987	0.0504347	965
AL133370.1	17.7812	2.9e-07	17.3102	0.560018	7.47e-09	0.411086	-4.64444	-1.63401	0.00174256	0.0504435	966
AC021483.1	0.166871	3.1729	2.43305	1.74567	27.1175	19.1921	3.06431	-1.18176	0.00174378	0.0504435	967
BARHL2	74.6933	55.9192	1294.96	27.8556	17.0374	364.147	-1.62273	3.2641	0.00175208	0.0505846	968
LCTL	8.13341	38.6202	64.9059	2.34662	9.10325	14.1203	-1.97696	-0.0239111	0.00175228	0.0505846	969
NEMP1	1505.52	1123.7	1302.5	1032.13	629.372	673.311	-0.750171	5.39964	0.00176632	0.0509374	970
FAT4	7342.48	2848.3	3807.28	5631.88	1784.88	2202	-0.588259	7.3142	0.00177845	0.0512344	971
PKN3	232.297	213.756	324.261	94.5369	71.0702	99.5044	-1.50122	2.82279	0.00179433	0.051634	972
SAMD12-AS1	2.85e-08	5.23e-08	9.44e-08	4	6	10	5.79088	-2.19774	0.00179601	0.051634	973
CYYR1	699.707	449.502	553.727	383.75	201.408	228.991	-1.07179	4.0706	0.0018049	0.0518363	974
TMEM38A	244.724	352.984	304.158	509.569	600.475	477.548	0.852222	4.09884	0.00180769	0.0518632	975
WNT3	401.366	710.099	352.171	254.981	368.551	168.699	-0.859851	3.96247	0.00181441	0.0520025	976
DSG2	2349.94	1385.38	1440.71	1655.57	797.389	765.342	-0.710852	5.82047	0.00182909	0.0523446	977
DOCK2	23.8612	44.0942	88.2208	6.41114	9.67915	17.8733	-2.08903	0.556221	0.00183026	0.0523446	978
MRE11	939.201	812.9	918.441	646.369	457.058	476.611	-0.744566	4.84615	0.00183196	0.0523446	979
ZNF582-AS1	29.676	41.9698	77.8477	87.3275	100.901	172.736	1.34909	1.84316	0.00183697	0.0524342	980
RPL27A	8428.43	8677.68	10439.2	6357.9	5347.9	5937.81	-0.612339	8.25476	0.00184177	0.0524533	981
SDC1	867.168	1337.79	1429.55	636.725	802.509	791.475	-0.651194	5.31587	0.00184364	0.0524533	982
PDLIM3	1026.85	254.231	341.898	575.352	116.378	144.449	-1.04084	4.07838	0.00184494	0.0524533	983
SLC45A3	196.838	195.152	251.324	95.2374	77.1409	91.6904	-1.25184	2.63245	0.00184514	0.0524533	984
ANKDD1A	167.323	142.33	269.74	371.209	257.972	451.232	0.943482	3.49824	0.00184778	0.0524752	985
ARHGEF26	1400.43	601.165	535.613	993.731	348.508	286.582	-0.700406	4.82158	0.00185358	0.0525863	986
FGFR1	2173.31	3150.52	2919.59	1677.91	1987.2	1699.65	-0.578835	6.53233	0.00186167	0.0527006	987
FGL1	102.708	93.3867	116.122	370.789	275.436	316.104	1.64501	3.12491	0.00186304	0.0527006	988
OLIG3	241.419	530.81	87.9862	41.7199	74.9417	11.4651	-2.72483	2.34346	0.00186326	0.0527006	989
BRCA2	221.609	277.914	296.512	104.663	107.233	105.594	-1.28689	2.93413	0.00187996	0.0531193	990
RBM3	3589.86	3453.9	3526.98	2821.76	2218.02	2090.43	-0.552945	6.90586	0.00189224	0.0534124	991
CDC25B	1211.95	1086.92	2156.2	791.141	579.669	1061.33	-0.820858	5.53834	0.00190065	0.0535956	992
TREM1	34.1874	1.80118	12.3145	2.578	0.110965	0.700204	-3.70475	-1.3752	0.00190541	0.0536758	993
COL9A1	152.818	279.12	1339	88.8359	132.561	586.929	-0.987776	4.12012	0.00190894	0.0537212	994
HIVEP3	292.586	654.516	524.531	559.53	1022.59	756.366	0.729571	4.71925	0.00192292	0.0540114	995
RPL35	6012.02	8281.81	7987.39	4704.49	5294.55	4712.89	-0.559437	7.97121	0.00192312	0.0540114	996
RPL6	13379.6	16378.7	17944.6	10371.9	10373	10489.1	-0.572995	9.06253	0.00193082	0.0540927	997
TLR3	5.17917	14.8385	10.0272	0.195262	0.457047	0.285055	-4.44493	-1.85413	0.0019315	0.0540927	998
PRR5L	41.1289	62.5815	71.6167	14.4333	17.9422	18.9505	-1.70922	0.712746	0.00193181	0.0540927	999
SGO2	492.72	598.564	712.666	275.293	273.223	300.242	-1.04511	4.17646	0.00195317	0.054636	1000
CYGB	134.402	242.094	171.458	305.938	450.218	294.29	0.980547	3.47287	0.00195934	0.054754	1001
SRD5A1	1481.23	3524.81	2094.38	2533.72	4925.89	2701.36	0.568801	6.89554	0.00196627	0.0548926	1002
SPDL1	776.048	987.743	1114.63	568.949	591.618	616.178	-0.653374	4.98	0.00196973	0.0549344	1003
CELSR2	13495.3	13449.4	12645.2	10606	8635.35	7493.45	-0.553215	8.8161	0.00197626	0.0550292	1004
B4GALNT1	576.065	1216.63	1316.48	1008.41	1739.94	1737.68	0.602082	5.70388	0.00197706	0.0550292	1005
EGLN3	872.859	544.726	522.526	540.646	275.651	244.044	-0.89644	4.36098	0.00198325	0.0551465	1006
SCN3B	2126.55	3908.94	5245.15	3792.75	5695.74	7053.87	0.629078	7.57619	0.00198779	0.0551538	1007
TMEM246	1009.44	1892.07	1919.11	1712.67	2622.67	2455.18	0.557023	6.31325	0.00198808	0.0551538	1008
RPS3	10448.4	11964.4	15474.4	7863.58	7356.54	8781.63	-0.61565	8.70893	0.00198943	0.0551538	1009
RFX3	7678.68	3254.92	5207.77	6169.86	2136.69	3155.23	-0.52124	7.54066	0.00199281	0.055193	1010
DUSP9	7.88073	9.79796	68.653	2.06691	2.09943	13.577	-2.09922	-0.399793	0.00201268	0.0556882	1011
CDCA4	317.655	444.537	545.573	163.549	186.988	211.805	-1.16286	3.68127	0.00203295	0.0561619	1012
SOST	1.5e-07	153.114	58.8229	3.14e-08	26.2408	9.30437	-2.40623	0.623154	0.00203382	0.0561619	1013
BNC2	1727.53	911.179	1108.51	1196.81	515.72	579.066	-0.735035	5.33934	0.0020381	0.0562246	1014
AC005532.1	1.08736	0.235172	7.45444	9.50428	1.67935	49.1303	2.82126	-0.783359	0.00205925	0.0567522	1015
ZFPM2	579.894	189.269	213.379	304.46	81.1845	84.4743	-1.13414	3.26745	0.00206246	0.0567847	1016
EMILIN3	122.379	112.086	209.019	47.6596	35.662	61.3791	-1.56352	2.02559	0.00206753	0.0568681	1017
CA11	612.825	1073.9	1402.29	1076.38	1541	1857.19	0.60693	5.68461	0.00208384	0.0572605	1018
SNX10	438.388	775.605	566.331	832.211	1202.89	810.653	0.718979	4.99197	0.00210133	0.0576586	1019
UNC13A	1173.57	3851.73	2399.58	2063.48	5532.96	3181.38	0.608508	6.98279	0.00210245	0.0576586	1020
FREM2	5703.63	815.132	2599.67	4081.41	476.54	1402.71	-0.688348	6.63824	0.00211545	0.0579583	1021
PLIN3	1412.39	801.638	1147.46	987.38	457.847	604.863	-0.721982	5.19185	0.00212483	0.058127	1022
FOXO3	1371.47	1804.69	2158.29	2299.01	2471.55	2728.06	0.53962	6.44932	0.00212576	0.058127	1023
KIF18A	194.653	263.477	428.97	87.3803	96.6293	145.201	-1.36019	3.07832	0.00213621	0.0583556	1024
ANKDD1B	3.72978	12.85	14.4219	15.2025	42.7905	44.3246	1.80487	-0.0437267	0.00214296	0.0584501	1025
TYRO3	519.392	754.162	1298.13	373.917	443.565	704.675	-0.679597	4.78091	0.00214385	0.0584501	1026
POLD2	1428.53	1477.52	1909.98	1086.15	917.79	1095.01	-0.600891	5.74114	0.00214926	0.0585406	1027
VSIR	21.7336	16.2321	32.7588	2.4299	1.48266	2.76168	-3.28448	-0.658818	0.002155	0.05864	1028
SMO	2966.42	1714.87	2123.2	1987.82	938.832	1072.82	-0.783096	6.17465	0.00217046	0.0590032	1029
PLEKHA7	1437.61	912.734	1295.68	1075.92	558.079	731.188	-0.623648	5.34201	0.00218355	0.0592804	1030
NOTCH3	10556	7461.63	7950.85	7474	4316.17	4244.8	-0.703735	8.14027	0.00218612	0.0592804	1031
ANKRD12	1717.95	2022.52	2410.34	2890.26	2779.92	3057.71	0.54485	6.66116	0.00218702	0.0592804	1032
PPP1R3E	360.268	376.978	437.854	727.18	621.649	666.402	0.807406	4.44384	0.00219096	0.0593299	1033
SLC2A1	669.695	920.723	1041.01	482.53	541.987	565.578	-0.678395	4.8396	0.00219585	0.0594047	1034
MLEC	8033.72	5055.91	6129.39	6495.69	3339.8	3736.94	-0.512208	7.79209	0.00219842	0.0594168	1035
GALNT17	753.182	914.089	678.605	541.138	536.548	367.634	-0.682492	4.69235	0.00221523	0.0597879	1036
SECTM1	12.8148	21.1901	33.4174	2.42019	3.26951	4.75884	-2.56303	-0.691562	0.0022181	0.0597879	1037
CD9	70.2364	138.621	162.559	22.2472	35.8717	38.8253	-1.85994	1.74186	0.00221856	0.0597879	1038
EEF1A1P5	5825.39	6060	6058.59	4398.75	3738.42	3449.58	-0.610882	7.64372	0.0022233	0.0598578	1039
SLC8A2	367.224	772.208	1224.04	717.999	1233.5	1804.59	0.761592	5.40508	0.00222722	0.0599059	1040
STK32A	3208.51	1002.81	525.786	5393.36	1377.16	666.431	0.543573	6.35746	0.00223381	0.0600145	1041
CORIN	7886.87	1585.94	1633.85	5622.47	923.679	878.265	-0.693848	7.02201	0.00223555	0.0600145	1042
DES	43.6564	33.4534	267.358	17.6929	11.0765	81.7025	-1.50383	1.69655	0.00224971	0.0602376	1043
LPAR4	278.675	237.246	251.485	153.202	106.556	104.248	-1.068	2.95233	0.00224994	0.0602376	1044
SLFN11	22.2615	15.528	37.5183	4.91081	2.7985	6.24067	-2.35316	-0.483499	0.00225032	0.0602376	1045
GDNF	29.1003	47.4202	49.2855	10.9709	14.6057	14.0105	-1.60401	0.273866	0.00225896	0.0603049	1046
GLI3	684.903	1506.57	1245.72	323.171	580.77	443.215	-1.28901	5.0694	0.00225947	0.0603049	1047
SFRP1	1735.6	822.598	1273.31	1223.25	473.659	676.694	-0.710244	5.38423	0.00226076	0.0603049	1048
DSCC1	152.116	316.992	242.827	65.8659	112.137	79.2818	-1.4119	2.76276	0.00226146	0.0603049	1049
HES4	439.348	900.255	996.495	777.524	1301.61	1329.75	0.617797	5.29715	0.00227342	0.0605389	1050
CHGA	784.957	2505.55	2516.7	1323.22	3450.67	3198.97	0.547704	6.56791	0.0022749	0.0605389	1051
VEGFB	974.042	705.106	777.23	1698.26	1004.37	1021.8	0.596285	5.38849	0.00227673	0.0605389	1052
CCDC140	9.47e-08	24	4	6.78e-16	1.4e-07	2.16e-08	-5.8417	-1.88303	0.00228066	0.0605858	1053
SLC38A1	6228.47	11846.6	12443.9	10176.7	15813.6	15331	0.502673	8.9368	0.00228671	0.0606891	1054
SHCBP1	184.213	316.769	329.332	81.1303	113.977	109.367	-1.38764	2.98162	0.00229475	0.0608446	1055
DKC1	1277.22	1468.7	1783.82	941.217	884.242	991.211	-0.645974	5.6367	0.00229749	0.0608596	1056
KRT80	24.6769	18.5261	89.5637	4.48747	2.75238	12.281	-2.63399	0.38747	0.00229976	0.060862	1057
RRAGC	379.734	344.162	307.345	750.948	556.04	458.297	0.777859	4.25145	0.00230394	0.0609151	1058
AHCY	1929.31	2392.19	2527.99	1298.75	1315.62	1283.19	-0.776541	6.18783	0.00230636	0.0609215	1059
FRY	1181.44	2691.31	2144.6	2104.07	3915.84	2879.95	0.626971	6.68242	0.00231912	0.0612007	1060
AL445189.2	17	8.47e-08	7	8.87e-08	3.61e-16	2.76e-08	-5.90958	-2.02934	0.00232697	0.061239	1061
IFITM3	1847.61	1445.83	920.948	758.787	485.107	285.19	-1.4891	5.1977	0.00232804	0.061239	1062
SLC2A6	386.227	793.676	731.429	690.333	1158.97	985.779	0.632098	5.02349	0.00232836	0.061239	1063
INAVA	385.057	481.849	625.053	225.632	230.674	276.174	-0.976385	3.92102	0.00232933	0.061239	1064
TM7SF2	2472.15	1608.45	1683.42	4088.41	2173.21	2099.24	0.520107	6.57743	0.00233864	0.061408	1065
GUCY1B1	366.124	868.269	1304.53	654.584	1268.25	1758.66	0.632527	5.41638	0.00234015	0.061408	1066
AP000962.1	19	2	2	3.05e-07	2.62e-08	2.42e-08	-5.82643	-2.06133	0.00234838	0.0615386	1067
GOLGA7B	251.129	500.898	433.701	496.981	809.851	647.178	0.778934	4.4376	0.00234952	0.0615386	1068
AC243562.3	0.275351	2.08916	4.24868	2.52744	15.6667	29.4061	2.8904	-1.18925	0.00235215	0.0615497	1069
BMPER	53.2789	100.23	55.2362	22.3853	34.4048	17.4993	-1.45154	0.990548	0.00237091	0.0619324	1070
TPM2	2121.08	3103.42	2472.59	1065.61	1273.77	936.66	-1.19865	6.21288	0.0023712	0.0619324	1071
TOB1	1726.8	920.455	847.459	1287.78	560.805	476.548	-0.628753	5.29973	0.00237702	0.0620266	1072
CALCA	5.88624	38.6198	35.4186	0.901135	4.83031	4.0886	-2.83564	-0.67644	0.00238709	0.0622311	1073
CHRDL1	7845.43	4776.84	1891.64	13620.8	6775.46	2476.38	0.590238	8.00199	0.0024062	0.062671	1074
RGS2	1580.4	693.312	942.727	2721.32	975.336	1224.02	0.578314	5.77189	0.0024091	0.0626881	1075
SPAG17	446.413	63.3939	233.398	236.556	27.4446	93.2578	-1.12018	2.88504	0.00241258	0.0627205	1076
RETREG2	2491.71	2929.16	2812.2	4098.49	3936.24	3487.89	0.5123	7.07075	0.00241639	0.0627612	1077
RCC2	3735.23	4557.61	5050.06	2640.06	2631.76	2691.44	-0.706237	7.17461	0.00242261	0.0628567	1078
PEG10	94818.8	64669.4	76370.9	76647.9	42708.7	46550.5	-0.512563	11.4114	0.00242457	0.0628567	1079
CENPW	305.416	253.077	341.461	133.904	90.6498	112.884	-1.39409	3.06635	0.00244478	0.0633098	1080
RPS19	8704.44	12498.5	12538.8	6785.94	7960.49	7370.84	-0.56483	8.56663	0.00244657	0.0633098	1081
CPEB4	1767.31	2839.48	2829.55	2970.74	3899.44	3586.4	0.543606	6.93409	0.0024497	0.0633322	1082
LSS	3144.37	4776.42	4410.71	5162.96	6407.38	5460.91	0.50978	7.64734	0.00245648	0.0634487	1083
PMS2P4	62.0402	66.231	82.5237	166.66	145.356	167.158	1.21851	2.25546	0.00247205	0.0637922	1084
TGFB2	3319.24	976.031	1989.89	2237.56	537.543	1011.48	-0.774502	6.11104	0.00248073	0.0639432	1085
AP3B2	621.322	1644.64	1224.99	1064.87	2302.85	1583.08	0.571576	5.85643	0.00248248	0.0639432	1086
CLYBL	79.92	178.322	145.081	27.1309	49.4569	37.1374	-1.76008	1.80399	0.00248932	0.064007	1087
AL354984.1	6.86676	1.19265	6.66613	40.4232	5.73595	29.5899	2.3088	-0.59568	0.00248953	0.064007	1088
CDCA3	242.831	309.883	515.794	123.674	128.939	198.081	-1.17837	3.37426	0.00249421	0.0640684	1089
AC126773.4	7.82512	8.05191	15.1861	28.4214	23.8927	41.5902	1.6426	-0.102932	0.00250588	0.0642581	1090
WDR62	222.78	348.956	424.786	104.178	133.316	149.782	-1.30141	3.2577	0.00250619	0.0642581	1091
AC069499.1	23.5406	18.0905	45.0768	6.17258	3.87537	8.91236	-2.11189	-0.380039	0.0025133	0.0643814	1092
FZD10-DT	1241.96	1.53e-07	338.457	602.957	6.07e-08	123.901	-1.24191	3.90065	0.00253344	0.064838	1093
SCAMP5	2194.48	5266.2	4181.81	3740.51	7333.46	5374.69	0.563702	7.5918	0.00253899	0.0648643	1094
DPY19L4	1271.77	962.541	1102.42	956.87	591.664	625.433	-0.61599	5.22264	0.00253911	0.0648643	1095
GLB1L2	615.399	599.136	940.648	412.694	328.254	475.652	-0.781898	4.51005	0.00254636	0.0649901	1096
LAMB3	12.023	14.9517	118.812	3.98694	4.0507	29.7083	-1.78091	0.448915	0.00254919	0.0650032	1097
TTC9B	244.308	788.512	679.916	464.92	1225.92	975.633	0.722516	4.9261	0.00255846	0.0651802	1098
FGF12	508.298	957.068	568.616	927.228	1426.34	782.128	0.66151	5.1556	0.0025709	0.0654374	1099
NAP1L1	10733.4	13031	13484.2	8225.56	8158.64	7791.9	-0.58955	8.70173	0.0026044	0.06623	1100
RPSAP15	24.9882	421.592	977.417	14.4566	199.268	426.385	-0.992842	3.73338	0.00261794	0.0665139	1101
SLC38A7	821.953	951.12	1032.01	1401.67	1325.1	1327.01	0.564323	5.54512	0.00263463	0.066877	1102
RPS7	4545.88	5470.35	6114.49	3456.25	3397.92	3505.4	-0.600973	7.48738	0.00264259	0.0669549	1103
KLF2P4	33	4.2e-08	4.64e-08	1.31e-07	1.36e-16	1.39e-16	-6.27863	-1.68672	0.00264399	0.0669549	1104
GRIN2A	2539.35	1598	1458.58	1697.32	872.631	735.13	-0.786773	5.94642	0.00264488	0.0669549	1105
LIN9	219.03	356.352	492.534	129.797	172.526	220.085	-0.959976	3.42708	0.00264817	0.0669776	1106
ITGB3BP	336.714	367.148	481.355	209.04	186.219	225.333	-0.892981	3.61652	0.00265342	0.0670497	1107
MRPL3	1626.63	1982.78	1975.78	1229.73	1224.64	1126.29	-0.609132	5.95828	0.00265846	0.0671166	1108
AC009533.1	395.094	190.086	115.92	187.99	73.892	41.5893	-1.27534	2.74006	0.00266503	0.0672218	1109
STRCP1	7.44223	23.9283	14.1844	30.0122	78.8348	43.1317	1.79405	0.448896	0.0026695	0.0672737	1110
FLJ42969	0.485142	1.62414	1.67641	6.35918	17.3928	16.5693	3.35734	-1.44018	0.00268103	0.0675036	1111
ZIC1	12729.3	4625.39	6074.31	8102.02	2405.19	2915.26	-0.857404	7.91434	0.0026922	0.0677239	1112
CNGB1	187.691	190.144	543.55	93.3363	77.2506	203.815	-1.21231	3.05952	0.00274049	0.0688768	1113
POLE2	139.455	136.676	188.543	62.9808	50.429	64.2061	-1.35054	2.13795	0.00274403	0.0689037	1114
LPAR6	450.561	239.308	265.778	225.993	98.0642	100.52	-1.20011	3.19823	0.00274853	0.0689548	1115
CARTPT	471.953	374.984	5003.29	866.239	562.295	6924.46	0.670423	6.62488	0.00275371	0.0690228	1116
RPL18AP3	552.44	802.552	808.791	376.462	446.808	415.588	-0.758778	4.53313	0.0027789	0.069592	1117
MTTP	103.02	272.418	63.3541	43.9905	95.0347	20.3986	-1.43096	2.15415	0.00279217	0.0698617	1118
ITGB4	205.345	16.1303	61.0529	67.2966	4.31882	15.0871	-1.80679	1.43586	0.00279874	0.0699634	1119
DOK3	191.489	232.479	258.681	419.977	416.56	427.797	0.927035	3.74085	0.0028054	0.0700674	1120
AR	622.232	515.447	542.69	369.133	249.82	242.758	-0.958606	4.10303	0.00281035	0.070102	1121
KCTD7	1312.01	1884.18	1851.6	2274.02	2668.03	2419.89	0.587792	6.40526	0.0028129	0.070102	1122
PARPBP	156.725	213.505	269.226	65.8582	73.2978	85.3059	-1.45492	2.58436	0.0028143	0.070102	1123
TMEM271	70.9744	328.134	252.378	155.785	588.421	417.702	0.928086	3.67954	0.00281851	0.0701443	1124
HAUS6	1663.37	1459.87	1660.72	1221.39	875.773	919.502	-0.651151	5.72041	0.00282426	0.0702249	1125
EOMES	7.37907	1.71881	68.7341	0.982623	0.186993	6.90157	-2.97389	-0.914715	0.00285623	0.0709568	1126
BEX1	3130.96	4922.1	4062.26	5157.16	6623.61	5045.34	0.514318	7.62649	0.00286933	0.071219	1127
EPHA2	585.972	1005.52	1465.69	321.354	450.513	606.093	-1.07213	4.94059	0.00287645	0.0713324	1128
PAX8	3.18414	68.1567	3.32565	0.477792	8.3554	0.376283	-2.81023	-0.816048	0.00288952	0.0715932	1129
MATN3	151.443	199.929	251.373	73.6529	79.4381	92.1831	-1.24425	2.52864	0.00290554	0.0719263	1130
DMTN	644.288	1534.5	1426.04	1184.33	2304.48	1976.59	0.672606	5.96523	0.00290998	0.0719725	1131
GEN1	455.534	462.003	627.787	291.034	241.146	302.431	-0.851717	4.01158	0.00291737	0.0720915	1132
FAM166B	239.728	44.2302	102.262	111.551	16.8146	35.8808	-1.30615	1.93414	0.00292971	0.0723327	1133
SKIDA1	908.396	1658.76	1268.23	683.812	1020.13	719.865	-0.615283	5.41941	0.00293604	0.0723575	1134
TMX1	1135.03	1358.5	1519.45	875.363	855.958	883.605	-0.580345	5.48921	0.00293784	0.0723575	1135
LNCOC1	0.112486	5.93724	2.84538	0.864304	37.2704	16.4854	2.65079	-0.946454	0.00293848	0.0723575	1136
ENO2	5277.91	11104.7	8359.58	8848.61	15210.1	10567.9	0.539841	8.67378	0.00294357	0.0724191	1137
2023-09-04	80.4062	250.53	169.116	190.634	485.268	302.333	1.03923	3.39361	0.00297244	0.0730651	1138
MEIS3	1116.11	2959.57	2503.02	1843.96	3994.72	3118.17	0.518666	6.73317	0.00298008	0.0731885	1139
NDUFA5P12	0.840637	0.56551	1.54984	11.7905	6.48	16.3908	3.43126	-1.56595	0.00298579	0.073255	1140
BLOC1S2	1022.51	1512.63	1385.22	1713.31	2070.68	1750.17	0.538996	6.01162	0.00298802	0.073255	1141
GYG1	982.422	954.479	460.535	650.479	516.314	229.926	-0.800248	4.68903	0.00299392	0.0733352	1142
NRGN	13.8219	40.3081	43.5355	4.97	11.8411	11.8038	-1.66747	-0.0885045	0.00299713	0.0733497	1143
AMMECR1	336.305	247.082	403.654	174.805	104.924	158.205	-1.14891	3.26919	0.0030012	0.0733671	1144
FAM120A	2794.05	1597.27	2019.75	2104.33	982.811	1147.01	-0.614578	6.16506	0.00300309	0.0733671	1145
FOXJ1	9020.01	2258.98	2872.31	7319.49	1497.61	1757.5	-0.506997	7.38528	0.00301407	0.0735348	1146
DHFRP1	248.76	264.189	326.064	133.975	116.244	132.415	-1.09768	3.05904	0.00301521	0.0735348	1147
PREX1	6891.24	4082.24	1748.47	5552.72	2687.32	1062.32	-0.517175	7.22719	0.00302911	0.0738094	1148
THOP1	1354.44	1351.16	1660.95	1032.83	841.758	955.025	-0.596672	5.60556	0.00303358	0.0738542	1149
STARD13	304.833	352.141	146.133	142.38	134.374	51.4665	-1.30234	2.91289	0.00304136	0.0739791	1150
RFC4	421.699	720.391	837.122	280.159	391.004	419.354	-0.795411	4.38663	0.00304412	0.0739819	1151
NAPB	2000.06	5236.44	4066.28	3375.08	7219.19	5174.02	0.549225	7.54284	0.00304712	0.0739905	1152
KCNIP2	87.553	731.911	249.374	171.838	1173.6	369.054	0.766842	4.30402	0.00305415	0.074097	1153
HIST1H2BH	32.777	33.5564	78.7534	9.66942	8.08758	17.5182	-1.95241	0.301069	0.00307692	0.0745386	1154
EIF1B	1735.58	2363.02	2058.27	2953.33	3285.1	2640.96	0.561261	6.67893	0.00307769	0.0745386	1155
ATAD5	379.749	409.677	553.896	244.595	215.578	269.01	-0.839962	3.81099	0.0030917	0.0748133	1156
ANXA2	5793.19	9175.05	7876.19	3700.23	4787.74	3793.3	-0.85236	7.89232	0.00309587	0.0748179	1157
DTX1	698.799	1560.83	1997.3	1263.49	2305.63	2723.04	0.648792	6.18487	0.00309724	0.0748179	1158
MTFR2	26.7509	63.7872	51.6017	10.539	20.5308	15.329	-1.54154	0.44685	0.00310599	0.074822	1159
HSD17B10	1607.84	1191.85	1045.42	1146.67	694.434	562.182	-0.693201	5.39854	0.00310712	0.074822	1160
RAB3IL1	25.4154	78.7665	48.3068	83.0518	210.284	119.029	1.5003	2.07233	0.00310875	0.074822	1161
AATF	864.03	968.244	1202.46	646.725	592.09	678.661	-0.623469	5.06764	0.00311234	0.074822	1162
SMG1	5320.79	5969.4	6824.01	8588.73	7872.19	8305.83	0.485159	8.18626	0.00311239	0.074822	1163
SSRP1	4628.79	5409.4	5990.58	3732.63	3563.77	3642.57	-0.516062	7.51263	0.00311539	0.074822	1164
SIM2	540.468	368.439	3789.31	401.266	223.481	2121.36	-0.635121	5.59301	0.00311873	0.074822	1165
GLYCTK	755.491	530.11	957.791	531.363	304.607	507.952	-0.71318	4.59162	0.00311881	0.074822	1166
SNHG11	248.221	325.688	370.371	489.524	524.747	550.76	0.773875	4.10203	0.00312336	0.0748669	1167
FAXC	997.432	2447.79	2071.93	1671.47	3351.2	2618.07	0.539155	6.49657	0.00314315	0.0752768	1168
MAPT-AS1	6.41153	35.1928	44.6152	20.1652	90.4288	105.807	1.44144	1.12804	0.00316472	0.0757285	1169
DUSP4	2407.93	8391.15	5405.72	3977.32	11323.5	6732.71	0.518354	8.04936	0.00317177	0.0757779	1170
ENSG00000201363	25.3104	10.5403	21.3677	96.7196	32.9064	61.5692	1.72036	0.818095	0.0031722	0.0757779	1171
TONSL	500.437	643.012	761.084	313.43	329.02	359.43	-0.880444	4.3069	0.00317559	0.0757942	1172
AL512643.1	1.91174	0.65882	1.27017	21.518	6.05832	10.7802	3.15331	-1.48463	0.0031925	0.0761329	1173
RAB3A	1161.46	3142.71	2598.64	2012.82	4449.57	3395.77	0.587616	6.85049	0.00320008	0.0762486	1174
CHL1	8.29e-08	5.87971	8039.43	1.94e-07	11.2238	14164	1.01132	7.13547	0.00320578	0.0762885	1175
SIRT2	1223.26	1430.83	1411.61	2023.35	1933.55	1760.6	0.520342	6.05784	0.00320739	0.0762885	1176
EEF1A1P8	6	6	6	5.28e-08	4.31e-08	3.98e-08	-5.6094	-2.29938	0.00321034	0.0762885	1177
TOLLIP	1618.33	1732.69	1692.84	2666.1	2332.07	2102.89	0.514554	6.36856	0.00321266	0.0762885	1178
AC099568.1	6	6	6	5.28e-08	4.31e-08	3.98e-08	-5.60939	-2.29938	0.00323072	0.0766522	1179
KRT8P46	3.21914	8.89565	5.84002	16.3855	36.992	22.4142	2.11327	-0.517637	0.00323799	0.0767596	1180
TUBA1C	3623.91	5158.48	1126.1	2193.95	2551.43	514.063	-0.929509	6.647	0.00325433	0.0770817	1181
ANXA2P2	475.01	711.264	602.75	276.811	338.629	264.855	-0.984359	4.17698	0.00326352	0.0772339	1182
N4BP2L1	28.9716	48.0665	49.7077	84.0866	113.975	108.785	1.32885	1.60518	0.00327216	0.077373	1183
SND1	5302.15	5244.81	5411.82	4305.5	3479.48	3313.65	-0.506016	7.51791	0.00328046	0.0775036	1184
NUP205	2424.85	3274.23	3664.77	1887.08	2081.74	2150.51	-0.567351	6.71382	0.00329045	0.0776741	1185
ZNRF3	1918.67	1188.9	1483.86	1386.82	702.065	808.727	-0.673887	5.65927	0.00329381	0.0776879	1186
STXBP1	2912.04	5815.98	5593.02	4970.64	8110.53	7198.66	0.565752	7.89141	0.00330443	0.0778074	1187
TNFRSF10D	379.527	616.026	527.309	205.292	272.233	215.073	-1.09173	3.91997	0.00330444	0.0778074	1188
LBX1-AS1	0.849823	462.011	1.63575	0.214679	95.351	0.311578	-2.13707	2.04104	0.00331597	0.0780131	1189
SCARA3	248.683	253.965	475.978	143.032	119.337	206.427	-1.00296	3.27771	0.00332304	0.0781137	1190
ACAA2	864.544	934.854	888.212	583.765	515.712	452.229	-0.772035	4.84515	0.00332985	0.0782081	1191
GABRG3	718.838	58.3707	561.768	380.53	25.2444	224.236	-1.12139	3.69314	0.00333723	0.0783156	1192
OAS1	1.86e-07	2.11368	523.441	3.55e-08	0.329366	75.2811	-2.5245	2.18024	0.00334036	0.0783234	1193
KITLG	3502.46	1656.84	2051.84	2750.29	1062.91	1214.9	-0.554373	6.36414	0.00334455	0.078356	1194
CIT	463	1013.96	1178.72	336.757	602.519	646.456	-0.664814	4.84748	0.00335798	0.0786049	1195
NACC2	1788.03	1388.07	1329.56	1265.26	802.468	709.421	-0.704485	5.62196	0.00340263	0.0795834	1196
SOX9	1696.87	473.339	1099.07	1227.8	279.809	599.645	-0.672333	5.1886	0.00340867	0.079658	1197
TMEM35A	1168.62	2442.67	2823.25	2037.28	3479.01	3711.23	0.596176	6.74745	0.00342032	0.0798168	1198
AL133516.1	0.807675	2.99981	1.71827	7.47813	22.6915	11.996	2.9059	-1.36222	0.00342117	0.0798168	1199
DAW1	355.499	31.3395	125.288	173.717	12.5115	46.1641	-1.23532	2.3393	0.00342913	0.0798898	1200
COL4A6	2211.98	589.923	1366.89	1554.72	338.751	724.43	-0.714197	5.50582	0.00343001	0.0798898	1201
HSPD1	8246.48	9196.54	11785.3	6384.66	5817.09	6880.21	-0.574796	8.352	0.00343424	0.0799219	1202
SHPK	29.5802	48.995	77.2529	11.6692	15.7909	22.9799	-1.54054	0.58444	0.00344051	0.0800012	1203
GAD1	42.3636	421.662	59.0936	104.826	852.416	110.257	1.09988	3.45484	0.00344416	0.0800195	1204
CTSC	740.39	347.063	1021.81	305.623	117.043	318.043	-1.48146	4.25818	0.00345051	0.0801006	1205
LINC00910	14.6953	6.43377	17.1323	51.2685	18.3379	45.069	1.58563	0.12229	0.00345943	0.0802186	1206
VPS13C	2623.28	3232.96	3836.05	4282.26	4311.63	4721.76	0.50135	7.28972	0.00346133	0.0802186	1207
SS18	5419.46	2869.88	2796.77	4435.88	1919.11	1726.12	-0.494541	7.02122	0.00348518	0.0807043	1208
AC116533.1	764.047	1108.02	1273.78	555.36	657.98	698.135	-0.665775	5.10234	0.0034907	0.0807653	1209
NPAS1	38.7668	72.5873	33.5321	107.128	163.876	69.8708	1.25837	1.77364	0.0035026	0.0808569	1210
AC018635.2	7	2	10	6.93e-08	1.62e-08	7.47e-08	-5.60584	-2.25739	0.00350835	0.0808569	1211
RPL23A	1944.78	2382.5	2746.36	1494.69	1495.97	1591.57	-0.585366	6.30361	0.0035099	0.0808569	1212
LYPD6B	2	8.47e-08	26	1.58e-08	5.47e-16	1.55e-07	-5.73155	-1.9132	0.00351005	0.0808569	1213
CHD7	5725.61	6794.88	9252.23	4688.34	4545.6	5712.61	-0.493979	7.95176	0.00351026	0.0808569	1214
SNORA71A	4	2	14	4.6e-08	1.88e-08	1.21e-07	-5.55118	-2.21944	0.003512	0.0808569	1215
EML1	1985	1560.32	1966.51	1583.93	1017.19	1183.21	-0.531226	5.9737	0.00351761	0.0808881	1216
LHFPL4	589.885	1362.1	1524.68	1057.58	1995.12	2061.18	0.636576	5.88808	0.00352129	0.0808881	1217
LINC01833	26.5906	4.43356	76.2973	6.99507	0.952857	15.1343	-2.09471	-0.253226	0.0035276	0.0808881	1218
RGS8	583.328	441.266	1215.61	363.665	224.751	571.443	-0.887028	4.47336	0.00352775	0.0808881	1219
FAM129B	1107.18	1059.82	2013.12	813.613	636.275	1115.47	-0.650039	5.5097	0.00352781	0.0808881	1220
PDE7B	966.022	251.3	397.947	640.126	136.045	198.836	-0.798987	4.13255	0.00353177	0.0809126	1221
DNAH9	3647.38	152.273	565.597	2838.21	96.8054	331.865	-0.567268	5.69303	0.00353775	0.0809832	1222
BLM	270.288	480.912	461.517	165.458	240.513	213.03	-0.913255	3.64262	0.00354581	0.0811013	1223
PCCB	1244.53	999.479	947.825	927.214	608.362	532.469	-0.630156	5.15635	0.00355426	0.0811658	1224
CNN2	1806.3	2661.2	3018.57	1283.39	1544.76	1617.2	-0.698664	6.34221	0.00355624	0.0811658	1225
CLCN5	2077.01	1647.03	2301.64	3373.45	2185.5	2818.8	0.494055	6.60724	0.00355733	0.0811658	1226
ENSG00000269226	19.1348	29.3226	48.6789	57.98	72.5887	111.221	1.39005	1.27549	0.00356302	0.0812293	1227
ATP4B	49.8716	9.80608	7.89356	13.0185	2.0913	1.55372	-2.10351	-0.570306	0.00356769	0.0812695	1228
2023-03-09	862.352	917.207	1183.22	1483.31	1288.92	1534.63	0.576773	5.62753	0.00358321	0.0815566	1229
TRIP6	998.221	738.826	975.332	650.166	393.144	479.006	-0.824014	4.8343	0.00358981	0.0816406	1230
SLC35F4	5.74966	256.754	21.5682	17.2265	628.468	48.7257	1.36924	2.68522	0.00360463	0.0819109	1231
DDX60L	95.3587	113.6	417.312	35.5476	34.5973	117.301	-1.62708	2.59872	0.00363719	0.0825592	1232
AC006042.1	1.38657	4.21851	4.45551	9.16683	22.7849	22.2109	2.46557	-1.00837	0.00363906	0.0825592	1233
AC073050.1	5.39047	17.5999	9.37349	20.4156	54.4575	26.7688	1.70141	-0.000551687	0.00364396	0.0826034	1234
RHBDD2	4193.23	3232.2	3484.94	6756.71	4254.97	4234.22	0.482608	7.46904	0.00365475	0.0827555	1235
CENPM	74.4416	165.129	216.991	37.2001	67.4162	81.7635	-1.20461	2.133	0.00365885	0.0827555	1236
TTLL11	208.107	320.696	241.252	433.819	546.17	379.213	0.853808	3.87477	0.00365955	0.0827555	1237
MAPKAPK3	630.152	595.76	697.388	396.566	306.304	330.929	-0.873528	4.32478	0.00366683	0.0828532	1238
RGPD5	44.1109	175.098	69.6294	15.9291	51.6581	18.9595	-1.67036	1.52556	0.00367251	0.0829146	1239
RPS23P2	1.14e-07	6.44e-08	1.16e-08	13	6	1	5.5217	-2.21113	0.00369604	0.0833785	1240
FTL	17278.2	13769.7	15325.7	28758	18724	19234.1	0.529376	9.58426	0.00370662	0.0835498	1241
PLAGL1	1535.49	740.005	951.487	1060.11	417.4	495.334	-0.739965	5.11953	0.00371973	0.0837778	1242
DDX54	1094.68	997.68	1234.82	775.145	577.164	659.309	-0.7035	5.17379	0.00373103	0.0839647	1243
B3GNT5	1935.18	977.715	1114.63	1438.48	593.758	624.751	-0.633455	5.49094	0.00373505	0.0839876	1244
YES1	3140.86	1784.42	2265.78	2506.55	1163.42	1363.44	-0.531055	6.36901	0.00373918	0.0840129	1245
VRTN	2	2	18	2.94e-08	2.4e-08	2e-07	-5.5265	-2.13861	0.00374287	0.0840284	1246
COX19	435.183	532.901	619.08	794.605	794.948	852.348	0.662855	4.78156	0.00374699	0.0840534	1247
MYOF	1130.91	526.377	1844.62	734.166	279.174	902.948	-0.828824	5.20739	0.00375891	0.0842205	1248
PTPN14	1246.24	438.141	1032.45	848.777	243.792	530.217	-0.759555	4.8521	0.00376046	0.0842205	1249
RSPO1	3.58984	13.8636	63.9086	0.913885	2.88339	12.2678	-2.13771	-0.417366	0.00377082	0.084385	1250
CHRNB1	518.897	419.937	475.49	962.162	636.156	664.812	0.685052	4.6463	0.00377488	0.0843919	1251
MMP2	2686.87	3332.06	3185.3	1908.92	1934.05	1706.41	-0.698762	6.64277	0.00377851	0.0843919	1252
RPS11	11119.4	13266.2	14739.2	8927.97	8702.28	8923.52	-0.5223	8.79687	0.00378018	0.0843919	1253
FAM21FP	5.56732	11.1965	4.51702	35.9644	59.091	22.0024	2.45132	-0.139048	0.00378557	0.0844046	1254
CD109	1557.54	422	330.043	895.294	198.176	143.05	-1.00402	4.60487	0.00378763	0.0844046	1255
CKS2	471.624	641.607	984.749	277.864	308.828	437.474	-0.968656	4.41474	0.00379243	0.0844046	1256
C4orf33	188.833	475.425	220.522	372.784	766.784	328.263	0.775286	4.02455	0.00379291	0.0844046	1257
EGFL6	67.614	22.6457	656.471	146.878	40.19	1075.29	0.911974	3.72761	0.0037987	0.0844046	1258
HELLPAR	21.6454	37.2169	32.4067	8.18536	11.4981	9.24054	-1.59596	-0.164124	0.00379886	0.0844046	1259
MED10	682.464	835.463	815.234	1180.07	1180.24	1062.92	0.584338	5.29596	0.00380566	0.0844886	1260
AC114947.2	127.453	404.091	159.875	265.395	687.437	251.022	0.852106	3.72828	0.00381615	0.0846545	1261
EEF1DP4	1.00763	2.1921	14.1432	6.02299	10.7049	63.7453	2.3216	-0.493064	0.00383309	0.0849094	1262
GNG12	3170.84	1112.64	1937.2	2321.2	665.434	1069.31	-0.655564	6.10737	0.00383372	0.0849094	1263
NFIA	4991.88	1232.41	1735.18	3574.83	721.041	936.972	-0.687268	6.45625	0.00384668	0.085129	1264
MAP3K20-AS1	6.36442	13.1725	8.32801	0.285921	0.483469	0.28211	-4.24263	-1.78571	0.00385109	0.0851593	1265
TJP1	3478.19	2142.96	2768.15	2577.89	1297.59	1547	-0.637741	6.53857	0.00385883	0.085263	1266
AL121895.1	10.9181	18.2739	17.7888	2.25944	3.08957	2.77581	-2.4253	-1.12414	0.00386971	0.0853896	1267
ATF5	169.432	588.319	279.219	437.065	1239.87	543.107	1.16116	4.56527	0.00387066	0.0853896	1268
NLRC5	23.7701	1.32e-07	108.517	4.39477	2e-08	15.1285	-2.57723	0.322883	0.00388415	0.0856196	1269
POMC	55.6231	4.34929	37.659	17.2547	1.10226	8.8087	-1.86818	-0.1452	0.00390184	0.0859225	1270
NDRG4	3395.27	7023.33	6003.55	5556.48	9390.31	7408.39	0.504996	8.05337	0.00390403	0.0859225	1271
RPL4	15223.5	21707.6	23165.6	12233.1	14251	14036.4	-0.521144	9.41398	0.00391407	0.0860618	1272
DCN	3615.88	1972.19	743.095	2050.83	913.856	317.799	-1.02355	6.02744	0.00391943	0.0860618	1273
CEP152	300.824	231.756	353.192	145.026	91.2803	128.391	-1.25725	3.07497	0.00391959	0.0860618	1274
NMU	30.2995	56.911	47.6847	10.5308	16.1597	12.4967	-1.71971	0.317143	0.00392287	0.0860662	1275
NT5C1A	0.0500438	0.270335	0.599354	1.87892	8.29224	16.968	4.45004	-1.94437	0.00392976	0.0861498	1276
MIR4521	5.23e-08	1.83e-08	8.92e-08	7	2	9	5.55901	-2.29822	0.00394425	0.0863998	1277
AC004593.2	46.7329	8.63229	70.4202	138.478	20.8976	157.342	1.35671	1.60457	0.00396258	0.0867334	1278
MARK1	922.814	2158.45	1907.46	1519.89	2904.38	2368.89	0.514187	6.33417	0.00398364	0.0871262	1279
TLN1	4926.38	3254.52	4740.03	3464.46	1869.85	2513.5	-0.713502	7.12625	0.00401885	0.0878275	1280
Z69666.1	7.25e-08	2.66e-08	4.81e-08	10	3	5	5.5261	-2.30229	0.00402633	0.0879223	1281
MCM8	558.481	621.913	852.024	383.41	348.816	441.06	-0.748073	4.43983	0.00403917	0.0880435	1282
GART	2281.85	2521.47	2664.54	1863.86	1682.64	1641.11	-0.49752	6.42233	0.00404028	0.0880435	1283
FBL	1570.78	2001.04	2590.32	1128.6	1174.61	1403.36	-0.682527	6.06536	0.00404132	0.0880435	1284
MAGT1	3664.78	1656.47	1797.91	2814.61	1039.36	1041.19	-0.586374	6.3365	0.00404874	0.0881366	1285
AGRN	17947	9898.82	14577.1	14225.5	6410.18	8712.38	-0.540897	8.92161	0.0040553	0.0882105	1286
SDF2L1	357.756	279.18	343.892	204.537	130.401	148.251	-1.01164	3.31184	0.00406461	0.0882881	1287
NOP53	2801.99	3398.27	3710.08	2212.62	2192.35	2209.09	-0.546311	6.80733	0.00406861	0.0882881	1288
ADCY10	4.88859	0.757965	5.58944	29.3447	3.71713	25.2991	2.32537	-0.92604	0.00407021	0.0882881	1289
LGR6	7.43e-08	10	12	3.42e-16	3.76e-08	4.16e-08	-5.59591	-2.13087	0.00407148	0.0882881	1290
ZNF704	1780.1	2978.24	3062.56	2921.24	3992.94	3789.63	0.508962	6.98434	0.00407897	0.0883818	1291
MOV10	465.732	265.196	425.498	262.4	122.07	180.766	-1.0328	3.5385	0.00408579	0.0884611	1292
PNMA6A	175.527	277.455	358.66	354.396	457.668	546.034	0.807744	3.89841	0.00409952	0.0886898	1293
PAG1	278.175	656.067	647.95	519.755	1001.48	912.879	0.696071	4.79256	0.00410675	0.0887185	1294
TOM1	785.868	732.87	617.34	1355.17	1032.48	802.712	0.580392	5.18052	0.00411028	0.0887185	1295
CACHD1	1474.88	2420.15	1766.15	1078.5	1445.82	973.823	-0.657153	5.96022	0.00411036	0.0887185	1296
OSBPL3	911.481	469.609	534.463	631.747	265.916	279.321	-0.734289	4.3935	0.00411397	0.088728	1297
MFNG	59.3533	91.8142	152.519	24.4854	30.9445	47.4435	-1.47957	1.52291	0.00413647	0.0891144	1298
BEST1	66.8898	121.582	199.6	155.982	231.63	350.968	1.01506	2.95939	0.00413826	0.0891144	1299
EIF4HP2	17.2941	12.2732	28.4001	54.3143	31.491	67.2553	1.43866	0.580621	0.00415403	0.0893851	1300
TSC22D3	1217.03	2065.47	1190	2007.39	2783.32	1480.02	0.516285	6.20542	0.00418683	0.0900199	1301
CIDECP	219.215	332.943	297.46	432.383	536.513	442.401	0.774054	3.95668	0.00418996	0.0900199	1302
PDE2A	60.0553	166.199	137.263	27.6672	62.5541	47.6825	-1.32138	1.81843	0.00423636	0.0909467	1303
RNF187	3036.83	4452.43	4382.86	4911.61	5883.19	5345.05	0.487981	7.57842	0.00424598	0.0909536	1304
AC011450.1	191.889	65.7078	103.597	87.5855	24.5025	35.6549	-1.33398	1.77404	0.00425059	0.0909536	1305
ARSE	8.63473	50.7182	53.5716	3.08539	14.806	14.434	-1.67248	0.0147012	0.00425313	0.0909536	1306
PPIAP52	8	6.72e-08	12	3.53e-08	2.42e-16	4e-08	-5.59855	-2.2137	0.00425408	0.0909536	1307
CXCL13	8	6.72e-08	12	3.53e-08	2.42e-16	4e-08	-5.59855	-2.2137	0.00425411	0.0909536	1308
LINC01886	8	6.72e-08	12	3.53e-08	2.42e-16	4e-08	-5.59852	-2.2137	0.00425618	0.0909536	1309
KCNQ3	604.951	559.248	1026.88	1162.22	877.78	1487.58	0.736256	5.28367	0.00426865	0.0911211	1310
RGS5	527.322	736.294	1321.75	252.195	287.69	476.652	-1.26949	4.66013	0.00427261	0.0911211	1311
PDPN	1471.47	1075.89	1943.75	801.104	478.542	797.938	-1.08268	5.47471	0.00427379	0.0911211	1312
PNRC2	2863.04	2746.71	3411.01	2306.38	1807.71	2071.94	-0.517524	6.68332	0.00429972	0.0915497	1313
POU6F2	250.522	292.777	837.555	488.396	466.31	1231.2	0.757304	4.62038	0.00430044	0.0915497	1314
FKBP5	127.449	731.281	716.509	78.0229	365.749	330.749	-0.913202	4.0142	0.00430503	0.0915776	1315
PLCH1	870.981	901.055	1123.55	656.942	555.242	639	-0.612412	5.00684	0.00431031	0.0916202	1316
CEND1	335.183	916.934	603.672	631.76	1411.95	857.949	0.708677	5.04673	0.00432581	0.0918799	1317
CENPO	462.085	577.814	587.055	303.07	309.615	290.33	-0.813887	4.10729	0.00434627	0.0922444	1318
ADAM1B	8.92222	12.0199	11.377	31.7127	34.9039	30.4913	1.61254	-0.0446633	0.00436089	0.0924244	1319
C19orf48	581.494	660.065	852.441	372.336	345.295	411.572	-0.848582	4.45131	0.00436195	0.0924244	1320
TCF7L2	1194.37	652.507	766.289	786.988	351.259	380.727	-0.807273	4.79525	0.00436466	0.0924244	1321
PABPC1L2A	15.719	72.3828	46.0395	44.8571	168.754	99.0664	1.30391	1.65896	0.00436996	0.0924667	1322
LAMC3	7.49998	30.9108	625.93	2.94673	9.92208	185.437	-1.54408	2.67846	0.00439076	0.0928366	1323
COMMD9	944.678	1127.99	1173.15	1573.11	1534.58	1473.05	0.530033	5.73618	0.00439541	0.0928497	1324
SORD	501.056	743.711	1050.41	358.443	434.66	566.607	-0.688719	4.63011	0.00439802	0.0928497	1325
AC010616.1	35.1423	327.998	42.4852	82.7226	630.779	75.4088	1.02795	3.11012	0.00441396	0.092979	1326
STARD4-AS1	1431.71	1120.92	1576.66	1121.18	717.145	930.998	-0.55829	5.54261	0.0044158	0.092979	1327
KPNB1	8026.71	8908.34	9521.19	6593.91	5978.8	5897.76	-0.489303	8.24922	0.00441631	0.092979	1328
ANKRD22	7.57e-08	4	20	4.76e-16	2.06e-08	9.48e-08	-5.56174	-2.05957	0.00441744	0.092979	1329
NDE1	441.665	444.884	500.345	245.036	201.649	209.314	-1.05514	3.79348	0.00442285	0.0930229	1330
AC010536.2	1.15463	1.12885	2.97805	11.9282	9.52759	23.1983	3.05211	-1.35192	0.00443428	0.0931932	1331
AC005329.1	7.32431	15.2115	25.0745	23.4227	39.7425	60.4635	1.46321	0.340355	0.00443849	0.0932116	1332
SCG5	2503.76	3039.92	3336.09	4132.13	4098.78	4151.54	0.517133	7.17706	0.00444357	0.0932483	1333
AC008870.2	41.2255	30.879	44.8984	17.3946	10.6445	14.2846	-1.44244	0.214054	0.00445649	0.0934493	1334
HES6	3336.68	3305.2	5147.86	2734.85	2213.24	3181.53	-0.492567	7.06834	0.00447612	0.0937906	1335
ATP6V0A1	2964.94	4925.3	4821.74	4868.98	6607.95	5970.58	0.509968	7.68642	0.00449287	0.0940712	1336
SRRM4	1556.44	4085.04	3991.14	2711.94	5815.08	5243.67	0.595418	7.33116	0.00450829	0.0943234	1337
CSMD1	315.502	89.0754	325.667	146.708	33.8395	114.187	-1.30815	2.72219	0.00451556	0.094405	1338
BSN	2007.58	4011.33	4288.69	3443.13	5620.59	5546.21	0.572612	7.41514	0.00457385	0.0955521	1339
TRMT1	575.799	762.589	688.369	405.909	439.198	365.906	-0.709866	4.45831	0.00457757	0.0955586	1340
VAT1L	2344.12	3731.04	3283.83	3809.13	4953.22	4023.62	0.494759	7.24177	0.00459486	0.0957934	1341
UNC5C	2743.46	1237.32	1047.23	2040.93	752.011	587.437	-0.632314	5.81745	0.00459567	0.0957934	1342
CABP7	18.8819	131.812	89.0706	8.46271	48.2649	30.1016	-1.3579	1.19278	0.00461526	0.0960557	1343
HRH4	3.59e-08	1.32e-07	2.38e-08	4	12	2	5.47603	-2.28897	0.00461551	0.0960557	1344
HNRNPM	6676.09	8075.03	9336.93	5466.65	5402.01	5764.93	-0.493974	8.1065	0.00462182	0.0960557	1345
ZEB2	2771.85	2325.82	2997.76	2255.98	1546.52	1839.72	-0.502701	6.5359	0.00462306	0.0960557	1346
SCG2	2014.78	5876.62	4121.13	3922.15	9346.26	6049.3	0.755371	7.77792	0.00462554	0.0960557	1347
SLITRK6	214.612	357.795	653.516	106.749	145.398	245.108	-1.21241	3.52519	0.00462953	0.0960557	1348
TPM4	6345.87	9620.9	11611.9	5023.98	6222.79	6931.86	-0.542613	8.27645	0.00463229	0.0960557	1349
SIX1	95.3337	49.4165	203.673	18.0378	7.63872	29.0576	-2.59813	1.66448	0.00466536	0.0966697	1350
VIP	4	7.3e-08	19	2.35e-08	3.5e-16	8.4e-08	-5.59201	-2.09657	0.00468443	0.096993	1351
TMEM132C	5.13e-08	5.38e-08	1561	2.03e-08	1.74e-08	467	-1.51572	3.69513	0.00470638	0.0973503	1352
TSGA10IP	3.01682	18.5072	45.6785	0.596185	2.98803	6.80668	-2.47144	-0.899562	0.0047097	0.0973503	1353
COL13A1	16.6681	262.75	33.3495	6.11707	78.7793	9.22863	-1.63923	1.3707	0.00471625	0.0973503	1354
NTF3	100.733	14.0406	44.5201	7.12161	0.810972	2.37331	-3.8625	-0.266756	0.00471859	0.0973503	1355
HNRNPD	6415.58	9263.54	10495.9	5343.08	6302.97	6591.2	-0.469535	8.23187	0.00471909	0.0973503	1356
RPS9	6764.66	8688.02	8001.13	5318.11	5580.13	4743	-0.552729	8.05132	0.00472704	0.0974424	1357
MMRN2	40.1519	142.056	38.6002	108.222	312.811	78.4492	1.22251	2.30406	0.00473771	0.0975905	1358
AC107886.1	6.49367	28.218	30.3022	21.1899	75.2274	74.5594	1.49363	0.793702	0.00474361	0.0976402	1359
MT1F	2.51e-08	24.7789	2.24211	1.39e-07	111.827	9.33902	2.20729	0.329995	0.00475162	0.0976725	1360
RPS6KA2	1788.72	4129.87	3015.38	2962.36	5587.84	3765.54	0.522164	7.19303	0.00475216	0.0976725	1361
TMEM119	2.18e-07	14.5943	68.2039	3.54e-08	1.93868	8.36202	-2.72722	-0.33744	0.00475802	0.0977211	1362
FAM178B	1	26	9.85e-08	9.47e-09	2.01e-07	7.04e-16	-5.69266	-1.91334	0.00476559	0.0978047	1363
ISL2	69.83	51.4361	22.4382	20.2057	12.1594	4.89564	-1.97681	0.303319	0.00477115	0.0978049	1364
ANKRD55	16.1848	19.2862	27.4403	48.5623	47.2771	62.0828	1.37395	0.656562	0.00477259	0.0978049	1365
AL139260.1	16.5934	24.8397	15.7213	55.7587	68.1922	39.834	1.53581	0.651	0.00477663	0.097816	1366
RPS18	6262.12	9165.96	9803.28	4888.97	5846.37	5771.1	-0.562746	8.14542	0.00478499	0.0978953	1367
TRIM5	718.829	478.315	511.188	434.668	236.297	233.079	-0.931024	4.13827	0.00479172	0.0978953	1368
PCSK1N	10044.6	7472.93	4148.84	15932.9	9684.22	4962.25	0.459943	8.47374	0.00479327	0.0978953	1369
SLC4A10	194.751	441.242	357.423	371.202	687.1	513.693	0.724697	4.14227	0.00479491	0.0978953	1370
TUBG2	451.068	532.48	407.882	828.103	798.653	564.635	0.670687	4.61815	0.004798	0.0978953	1371
PRIMA1	43.9829	38.7636	82.5328	9.59816	6.911	13.5807	-2.38	0.347349	0.00481798	0.0981837	1372
GJC1	1748.09	2330.12	2644.7	1408.42	1533.77	1606.71	-0.517303	6.25508	0.00482031	0.0981837	1373
PALLD	5093.98	4026.89	6181.24	3897.72	2517.3	3566.32	-0.591779	7.41615	0.00482578	0.0981837	1374
AC006058.1	168.512	717.727	260.842	322.932	1123.7	376.919	0.732503	4.37928	0.00482618	0.0981837	1375
GJA1	5273	4186.63	5349.57	3275.7	2124.83	2505.86	-0.892419	7.25456	0.00483248	0.0982405	1376
MSN	7152.5	6517.27	4926.43	5100.47	3796.91	2648.95	-0.693431	7.66588	0.00483805	0.0982713	1377
STC2	2040.98	1285.24	930.788	1334.65	686.637	458.956	-0.81829	5.50469	0.00484102	0.0982713	1378
SDC4	184.197	198.101	518.639	87.5868	76.9583	185.957	-1.2772	3.13545	0.00484703	0.0983219	1379
WWC2	1738.73	1052.58	1200	1250.08	618.264	650.547	-0.681546	5.45257	0.00487014	0.0987192	1380
ERF	1191.89	1005.36	1426.26	880.383	606.694	794.375	-0.642596	5.31824	0.0048777	0.0988007	1381
MAP3K9	1881.69	2678.2	2743.72	3041.65	3536.85	3344.2	0.487167	6.87572	0.00488157	0.0988077	1382
MICAL2	65.7263	62.5861	198.633	26.7945	20.8447	61.0588	-1.49683	1.65683	0.00489572	0.0990223	1383
DNM3OS	292.871	128.338	205.218	146.071	52.2944	77.1778	-1.2078	2.59985	0.00490378	0.0991139	1384
FBLN7	503.769	356.372	330.099	325.801	188.294	160.974	-0.834052	3.67977	0.00490839	0.0991348	1385
CPEB3	303.334	714.159	704.74	569.712	1095.83	998.054	0.703577	4.92428	0.00491191	0.0991348	1386
STUM	108.918	183.597	161.808	48.4101	66.6677	54.2287	-1.37319	2.07336	0.00493244	0.0994774	1387
RNF152	1396.94	2342.65	3921.73	2467.99	3381.33	5224.38	0.615412	7.00781	0.00493685	0.0994946	1388
KCNIP4	421.45	77.0794	872.268	838.879	125.344	1309.16	0.787248	4.64944	0.0049426	0.0995388	1389
LRRC10B	410.359	88.4974	388.963	219.004	38.5862	156.527	-1.11005	3.08897	0.00494827	0.0995812	1390
CYP21A2	3.79609	8.67089	37.8947	0.592983	1.10658	4.46349	-2.77109	-1.27233	0.00496904	0.0999274	1391
MAST1	1628.59	3530.9	3588.89	2706.22	4793.46	4496.79	0.527003	7.1511	0.00497588	0.0999929	1392
CTXND1	24.5301	27.5373	4.57521	5.01913	4.60324	0.70588	-2.43224	-0.958785	0.00499023	0.100183	1393
TAGLN	658.04	1156.05	2371.76	322.606	463.03	876.762	-1.23388	5.36799	0.00499251	0.100183	1394
SVIL	1109.91	1338.75	1380.2	862.785	850.208	809	-0.568936	5.42925	0.00500614	0.100324	1395
RNU6-762P	4	7	6	9.78e-08	1.4e-07	1.11e-07	-5.49107	-2.34991	0.00500671	0.100324	1396
ESRRG	496.062	1714.4	866.389	955.458	2697.74	1258.29	0.739967	5.81034	0.00502104	0.100539	1397
FTSJ3	2274.2	2124.48	2304.32	1843.47	1406.93	1408.45	-0.508537	6.26582	0.00506933	0.101434	1398
AGPAT2	307.275	193.771	337.438	160.954	82.9232	133.278	-1.13764	3.04108	0.00509501	0.101875	1399
METTL3	1398.44	1366.18	1728.64	1119.11	893.194	1043.09	-0.527055	5.67442	0.00511589	0.10215	1400
NFATC3	800.998	543.1	669.845	566.437	313.771	357.179	-0.705328	4.45779	0.00511606	0.10215	1401
C8G	23.5724	3.20221	14.3542	3.63217	0.403111	1.66776	-2.7976	-1.37153	0.00512536	0.102262	1402
PRLR	175.809	219.692	164.482	92.0769	94.0021	64.956	-1.13758	2.49465	0.00514125	0.102506	1403
FLT4	10.5604	115.513	62.2802	4.123	36.845	18.3347	-1.54957	0.719462	0.00516169	0.102841	1404
YBX3	1292.76	882.524	1482.38	738.002	411.603	638.103	-1.01422	5.20377	0.00516735	0.102842	1405
NBPF1	1195.71	1427.14	1469.18	1935.58	1887.39	1793.28	0.489217	6.0465	0.00516911	0.102842	1406
AC020917.1	2	2	16	2.81e-08	2.3e-08	1.7e-07	-5.40679	-2.22384	0.00518194	0.102968	1407
SYT13	8025.44	2868.28	11142.4	13661.8	3989.08	14302.5	0.561852	8.50888	0.00518384	0.102968	1408
AC092127.2	3.21e-16	7.44e-08	2.69e-08	7.93e-08	15	5	5.61146	-2.18761	0.00518648	0.102968	1409
NXPH1	5395.37	604.058	1952.58	2986.81	273.198	815.053	-1.05854	6.39696	0.00520592	0.10328	1410
QDPR	707.286	1143.01	1000.58	1207.07	1593.68	1287.6	0.56545	5.57209	0.00524861	0.104053	1411
STRC	1.03858	3.8121	3.46484	7.23787	21.7043	18.2072	2.52949	-1.17323	0.0052656	0.104316	1412
GAREM1	576.548	939.858	360.017	1001.44	1333.71	471.521	0.590816	5.01627	0.00527105	0.10433	1413
ILF3	17365.9	19081.2	23781.4	14480.2	12998.5	14952.1	-0.467812	9.43802	0.00527602	0.10433	1414
AP002026.1	93.9654	150.766	107.04	46.4444	60.881	39.8934	-1.22006	1.78843	0.00528104	0.10433	1415
UBC	10977.6	14905.9	16853.2	17451.3	19359.3	20201.8	0.463124	9.40669	0.00528512	0.10433	1416
RPL11	7133.03	8726.43	9919.8	5735.81	5732.83	6014.7	-0.520145	8.19473	0.00528659	0.10433	1417
REEP1	2392.25	4364.72	4514.45	4031.3	6009.07	5736.34	0.547229	7.53388	0.00528865	0.10433	1418
PARP6	1743.02	2654.53	2867.63	2870.19	3571.15	3560.59	0.513899	6.8809	0.00529653	0.104391	1419
CEBPD	675.53	236.086	291.49	330.521	94.3706	107.539	-1.23595	3.518	0.00530148	0.104391	1420
ACSS1	385.63	56.7227	86.6065	179.488	21.5692	30.3953	-1.30681	2.49189	0.00530297	0.104391	1421
VLDLR-AS1	55.3871	107.784	98.6771	137.992	219.389	185.376	1.11019	2.49624	0.00532969	0.104844	1422
PFKFB2	466.995	443.458	528.391	846.433	656.667	722.149	0.652216	4.64073	0.00535433	0.105254	1423
AL358473.1	146.454	511.06	613.547	276.36	787.876	872.995	0.710289	4.47734	0.00538305	0.105744	1424
RBBP8	508.119	670.931	835.063	350.508	378.114	434.352	-0.741178	4.43249	0.0053879	0.105765	1425
AL136164.4	250.715	96.9672	183.425	121.577	38.4158	67.0688	-1.24785	2.33422	0.00539173	0.105766	1426
MUC15	339.536	86.4033	50.9422	171.987	35.7562	19.457	-1.1844	2.32868	0.00541121	0.106067	1427
SLC12A2	1555.82	1432.25	1350.3	1186.8	892.581	776.669	-0.596172	5.60698	0.00542201	0.106067	1428
TEDC1	314.356	195.505	414.346	180.493	91.7086	179.388	-1.00535	3.20087	0.00542261	0.106067	1429
CPAMD8	380.023	381.517	537.857	254.984	209.136	272.12	-0.781012	3.78598	0.00542545	0.106067	1430
MYH9	6495.24	7055.65	12806.5	4489.71	3984.48	6674.88	-0.738385	8.14098	0.00542602	0.106067	1431
C6orf118	722.681	255.471	497.778	482.411	139.324	250.552	-0.788363	3.97773	0.0054409	0.106284	1432
AXIN2	1081.86	791.948	1550.29	838.426	501.42	905.93	-0.573312	5.25086	0.00544648	0.106319	1433
USH1C	118.364	108.28	32.1565	27.6431	20.6599	5.66276	-2.28397	0.963734	0.00547205	0.106743	1434
RACK1	11510	14978.8	16377.1	9394.27	9987.95	10079	-0.498664	8.93675	0.00549609	0.107137	1435
UNC5D	559.213	749.748	2286.33	995.823	1090.77	3069.97	0.626803	5.91225	0.00550134	0.107165	1436
RGS20	17.7564	174.939	60.2956	8.15276	65.6221	20.875	-1.32261	1.29346	0.00551073	0.107273	1437
SHF	742.969	1708.09	1827.89	1239.67	2328.4	2299.74	0.532911	6.12165	0.00551513	0.107284	1438
FAT1	28199.2	13164.7	17139.5	22614.6	8625.33	10364.3	-0.524028	9.39973	0.00553144	0.107527	1439
NAP1L5	945.966	1742.18	2102.2	1580.63	2378.26	2648.61	0.534968	6.28605	0.00553793	0.107578	1440
SVOP	503.72	1486.37	1188.23	912.844	2200.62	1623.67	0.652046	5.77232	0.00555179	0.107719	1441
RPS14	9287.22	11008.6	12782	7471.04	7235.03	7753.24	-0.519566	8.55442	0.00555291	0.107719	1442
LRRC32	3.36573	4.99533	25.9608	0.212813	0.258045	1.23774	-3.82812	-1.82891	0.00556279	0.107836	1443
FAM84B	1377.13	848.952	4234.39	865.592	435.947	2006.87	-0.875388	5.98142	0.00558991	0.108287	1444
AC023090.2	20.5933	9.36524	1.82289	1.21689	0.452124	0.0812229	-3.92058	-1.80296	0.00560646	0.108533	1445
BACE2	421.094	188.857	588.745	257.119	94.2108	271.065	-0.916801	3.60934	0.00561672	0.108656	1446
NTRK2	6248.66	9419.21	1582.19	4541.59	5593.04	867.101	-0.665947	7.59211	0.00562699	0.108699	1447
SPA17	682.305	276.407	356.947	460.792	152.506	181.769	-0.771592	3.84406	0.00562815	0.108699	1448
MCF2L2	175.744	411.469	300.213	344.33	658.633	443.521	0.764424	4.01777	0.0056306	0.108699	1449
PSME1	1430.51	941.576	1326.08	1071.99	576.459	749.309	-0.621781	5.36009	0.00564296	0.108802	1450
DNAH11	91.8555	38.2557	99.7258	36.9346	12.5671	30.2361	-1.51372	1.052	0.00564759	0.108802	1451
GAL3ST2	1.285	1.8364	0.535397	14.5097	16.9408	4.5585	3.13795	-1.59019	0.00564762	0.108802	1452
CRYBG3	387.079	233.828	436.332	210.088	103.684	178.571	-1.08655	3.37572	0.00565457	0.108857	1453
AC006330.1	2.431	1.43312	2.09319	18.198	8.76462	11.8151	2.62128	-1.3775	0.00566564	0.108857	1454
GMNN	560.28	810.998	706.721	374.239	442.565	355.945	-0.787627	4.47014	0.0056724	0.108857	1455
AL807740.1	7.1e-08	9	12	3.29e-16	3.41e-08	4.19e-08	-5.50934	-2.17429	0.00567918	0.108857	1456
AP000346.4	1.67297	0.452603	0.72807	21.1848	4.68236	6.95183	3.26866	-1.68923	0.00567958	0.108857	1457
KPNA2	3902.74	7215.42	7981.49	3170.13	4788.3	4888.57	-0.50557	7.76068	0.0056811	0.108857	1458
FBXL7	2490.46	883.252	1390.86	2016.85	584.374	849.312	-0.509883	5.79246	0.00568117	0.108857	1459
BICC1	464.679	266.599	428.621	303.276	142.153	210.936	-0.820844	3.62037	0.00568158	0.108857	1460
SORBS3	286.468	572.746	455.958	182.314	297.796	218.806	-0.857196	3.77065	0.00570032	0.109141	1461
AC007240.1	5	8	4	1.26e-07	1.65e-07	7.6e-08	-5.50085	-2.34605	0.00572114	0.109465	1462
IQCB1	779.984	756.172	1083.08	561.044	444.369	587.438	-0.680834	4.82841	0.00573328	0.109549	1463
E2F5	1241.31	750.597	706.67	933.963	461.391	400.92	-0.615932	4.92855	0.00573345	0.109549	1464
CCDC14	3801.4	3887.59	5254.53	3173.32	2651.33	3307.47	-0.466154	7.21925	0.00573729	0.109549	1465
RAN	6976.13	9403.72	10222.8	5748.27	6330.44	6351.57	-0.484929	8.25318	0.00574824	0.109683	1466
NAV3	1611.14	2692.01	1951.41	2946.9	4022.72	2691.35	0.665446	6.77558	0.00575335	0.109706	1467
AL162274.3	0.913825	27.8597	6.6478	0.0564733	1.40659	0.309777	-3.82629	-1.71565	0.00576997	0.109948	1468
CLIC5	36.5285	55.1091	168.045	16.4138	20.2309	56.9369	-1.35525	1.29536	0.00577986	0.110002	1469
DDX11	329.797	833.292	1234.35	247.226	510.338	697.716	-0.621229	4.69816	0.00578192	0.110002	1470
LDLRAP1	231.356	221.252	231.604	111.077	86.785	83.8458	-1.26294	2.71597	0.00578624	0.110002	1471
PRXL2A	4043.1	5115.27	4603.42	6363.12	6577.12	5462.94	0.448624	7.7753	0.00578853	0.110002	1472
PIK3CD	452.745	583.755	614.096	824.114	868.113	842.87	0.65839	4.83942	0.00580573	0.110254	1473
SPON1	46819.1	14567.2	5443.88	37014.4	9408.81	3245.23	-0.544639	9.64519	0.00583492	0.110733	1474
ATOH8	2110.17	537.957	1520.09	1526.25	317.883	829.028	-0.672899	5.51962	0.0058395	0.110745	1475
ISCA1	1232.94	1835.2	1569.09	2001	2433.32	1920.18	0.492942	6.23068	0.00586156	0.111029	1476
ALDH18A1	3208.93	3050.62	3449.6	2527.68	1963.19	2048.9	-0.549889	6.78022	0.00586241	0.111029	1477
AJM1	520.907	731.368	649.566	944.591	1083.51	888.174	0.652926	5.04499	0.00586854	0.111069	1478
ACACB	874.465	368.734	539.659	593.51	204.461	276.182	-0.764492	4.26326	0.00588255	0.111259	1479
APOE	291.202	476.568	850.443	1087.1	1453.49	2393.93	1.69429	5.35259	0.00590939	0.111691	1480
IFITM1	17.4648	63.5058	850.937	5.59868	16.6321	205.689	-1.84291	3.28455	0.00592658	0.111842	1481
DONSON	913.166	589.786	775.262	684.871	361.382	438.429	-0.620543	4.67166	0.00592803	0.111842	1482
AC146944.1	7.92463	8.24327	12.7796	29.1959	24.8116	35.5018	1.6617	-0.191939	0.00592961	0.111842	1483
AL096677.1	6.75e-08	5.51e-08	1.99e-08	9	6	2	5.40778	-2.34883	0.00593335	0.111842	1484
DYNC1I1	400.712	624.221	523.39	715.884	911.088	705.06	0.6314	4.73601	0.00594359	0.11191	1485
AL356289.3	3.4639	3.92e-08	20.5279	29.6907	2.74e-07	132.675	2.78091	0.0253231	0.00594494	0.11191	1486
PRDX6	3472.44	2363.76	3123.14	2735.46	1521.29	1855.14	-0.549772	6.66648	0.00595383	0.112002	1487
AC099778.1	50.663	35.223	43.2763	138.345	78.58	89.1074	1.24114	1.60007	0.00597051	0.112119	1488
CPED1	8.68022	3.35287	34.3092	0.756746	0.238807	2.25538	-3.49025	-1.56967	0.00597141	0.112119	1489
AC008403.3	0.679616	1.07	4.32212	6.05345	7.78638	29.0287	2.83647	-1.39479	0.00597207	0.112119	1490
RCN1	2008.11	1654.92	1978.48	1528.74	1029.29	1135.71	-0.599079	5.97937	0.00598117	0.112214	1491
ONECUT1	215.272	897.753	416.426	380.495	1296.37	554.995	0.615904	4.70375	0.00602662	0.11292	1492
RPL26P35	8	4	4	7.61e-08	3.11e-08	2.87e-08	-5.44245	-2.39483	0.00602688	0.11292	1493
CCDC150	122.191	166.912	258.795	58.6659	65.4705	93.6899	-1.26277	2.41302	0.00604733	0.113096	1494
DBX1	80.5295	12.494	607.995	38.6559	4.89974	220.065	-1.25755	2.56561	0.00604819	0.113096	1495
ABCE1	1217.35	1822.38	1742.58	944.229	1154.82	1019.17	-0.57211	5.74377	0.00605022	0.113096	1496
DNAJC3	2908.66	1260.47	1232.26	2325.21	823.213	742.783	-0.528572	5.97406	0.00605244	0.113096	1497
RIBC2	101.917	51.2589	60.3621	38.069	15.6425	17.0012	-1.6192	0.941689	0.00605963	0.113155	1498
ITPKA	4.07251	4.00867	7.09201	19.7817	15.9079	25.9754	2.04451	-0.760815	0.00607048	0.113209	1499
SEZ6L2	2219.44	4913.59	4214.76	3663.93	6626.97	5246.47	0.517544	7.52614	0.00607061	0.113209	1500
ARHGAP31	539.877	224.342	148.654	333.821	113.329	69.3083	-0.898471	3.29692	0.0061046	0.113677	1501
SLC12A7	1981.16	1716.69	2040.14	1538.27	1088.97	1194.44	-0.570626	6.01527	0.0061054	0.113677	1502
C2orf83	2.44e-08	6.98e-08	4.02e-16	6	14	7.45e-08	5.48136	-2.19702	0.00611079	0.113677	1503
CASQ1	29.0618	0.907529	13.1592	2.47787	0.0632163	0.846009	-3.51177	-1.48643	0.00611198	0.113677	1504
SRM	1057.28	1090.23	1403.12	812.004	684.071	812.56	-0.586356	5.30994	0.00612583	0.113859	1505
FAM83A	4	3	10	3.93e-08	2.41e-08	7.41e-08	-5.41333	-2.35625	0.00613005	0.113862	1506
RPRM	305.952	2575.18	1550.49	528.882	3636.85	2020.99	0.583903	6.18186	0.00613707	0.113878	1507
CLCN6	1880.81	2140.73	2333.72	3094.09	2877.16	2894.87	0.512502	6.6942	0.00614088	0.113878	1508
MT-ND1	22219.5	20629	27803.3	34969.7	26524.5	32994.6	0.448639	10.1277	0.00614316	0.113878	1509
DOCK1	2332.19	1381.8	1664.27	1673.37	809.999	900.411	-0.68449	5.87985	0.00617529	0.114398	1510
ABCC6	66.9722	64.4382	79.2848	32.2341	25.3383	28.7741	-1.25698	1.06086	0.00618665	0.114533	1511
LRRC18	27.7517	2.57365	10.4155	2.39928	0.181783	0.678987	-3.49813	-1.59658	0.00619187	0.114554	1512
PLXND1	371.941	971.166	621.529	204.597	436.447	257.797	-1.06756	4.28406	0.00620181	0.114593	1513
LINC02233	46.8792	0.227957	3.31566	190.12	0.755291	10.1393	1.78141	0.813475	0.00620217	0.114593	1514
PTF1A	11.0273	2.07e-07	76.5142	2.57977	3.96e-08	13.4972	-2.24113	-0.287819	0.00621038	0.114622	1515
MAP1LC3C	27.6439	9.51803	50.297	8.17255	2.29889	11.2122	-1.94229	-0.199801	0.00621197	0.114622	1516
MEF2C	867.108	430.735	444.187	534.284	216.831	206.375	-0.903854	4.16998	0.00622187	0.114712	1517
CACNA1B	1061.32	2512.32	2057.55	1800.47	3481.98	2631.96	0.556843	6.54266	0.00622504	0.114712	1518
ARL4A	2668.34	1481.23	1747.85	2200.64	998.032	1086.93	-0.483612	6.10615	0.00623053	0.114738	1519
C12orf75	2282.99	1251.2	875.947	1821.9	815.753	527.095	-0.531042	5.68286	0.00625236	0.115064	1520
RPS16	4852.08	6489.55	7383.14	3979.13	4347.97	4565.53	-0.491776	7.74278	0.00625876	0.115106	1521
ZC3H8	576.239	820.456	829.704	998.931	1161.99	1084.54	0.587999	5.22462	0.00627139	0.115263	1522
CTNNA1	18297.1	12461.8	12118.2	14610.9	8129.97	7296.65	-0.5302	8.94528	0.00629709	0.115659	1523
C17orf102	17.4518	110.371	15.8604	51.541	266.304	35.3197	1.35302	1.91678	0.00633748	0.116324	1524
GTF3C6	1404.26	1223.65	1238.82	1114.69	793.556	741.488	-0.538737	5.46604	0.00635744	0.116614	1525
RCC1	984.306	929.018	1328.54	667.42	514.642	679.259	-0.766026	5.10967	0.00636953	0.116759	1526
TCIM	545.353	452.964	359.032	302.498	205.268	150.165	-1.05533	3.75978	0.00638996	0.11705	1527
POLA1	663.02	752.041	888.994	495.162	458.854	500.622	-0.62666	4.67182	0.00639487	0.11705	1528
BST2	11.4342	7.12018	640.911	3.96746	2.01841	167.685	-1.71813	2.70037	0.00639792	0.11705	1529
GNAI2	5676.29	6079.01	6973.55	4650.03	4068.52	4307.6	-0.493332	7.7475	0.00642829	0.117477	1530
PWAR6	1344.93	2103.07	2020.56	2260.33	2887.61	2560.56	0.543341	6.4934	0.0064297	0.117477	1531
PHYHIP	370.764	250.431	177.627	219.384	121.062	79.2517	-0.961992	3.08035	0.00643511	0.1175	1532
AL121894.2	20.5683	10.563	15.7862	4.30244	1.80516	2.4899	-2.40688	-1.15039	0.00644051	0.117521	1533
CNST	1153.09	2516.5	1807.56	1849.69	3297.96	2186.35	0.476116	6.46058	0.00646215	0.117775	1534
FNIP2	1433.87	2508	2959.78	2404.39	3435.85	3742.36	0.540097	6.81574	0.00646282	0.117775	1535
HOXA1	18.2465	106.513	4.76496	63.2399	301.596	12.4527	1.57512	1.83735	0.00647054	0.117829	1536
RIMBP2	329.089	1099.23	1252.58	554.44	1513.01	1591.24	0.546846	5.44739	0.00647424	0.117829	1537
AP001636.3	6.97548	8.51438	16.2617	23.0538	22.9897	40.5252	1.5069	-0.178578	0.00649502	0.118131	1538
RPS15	6726.27	7640.11	7683.61	5539.15	5140.21	4771.17	-0.485767	7.98948	0.00651217	0.118366	1539
SEMA3D	1682.83	730.089	1848.45	1230.22	436.046	1018.92	-0.657489	5.52719	0.00652249	0.118476	1540
GINS4	228.914	264.43	346.387	129.185	121.917	147.398	-1.03032	3.08141	0.00652719	0.118485	1541
WDR7	1375.55	3257.83	1974.35	2192.64	4242.62	2373.05	0.467006	6.72864	0.00653725	0.11859	1542
FUT6	1.95e-08	6.59993	1.69481	1.49e-07	41.3141	9.79172	2.62506	-0.980988	0.006543	0.118618	1543
WISP3	0.582196	1.36333	2.83499	5.37377	10.2807	19.7311	2.88426	-1.52614	0.00654832	0.118638	1544
MYF6	0.848246	2.06895	5.81624	5.91585	11.7885	30.5863	2.52064	-1.2007	0.00655298	0.118645	1545
WDR34	2015.39	1426.02	1970.11	1563.62	903.878	1152.53	-0.57175	5.92677	0.00656591	0.118761	1546
NFYC	1188.8	1487.22	1629.73	1903.33	1945.32	1967.47	0.473342	6.10575	0.00657291	0.118761	1547
PHLDB2	2038.52	1016.76	1174.59	1395.37	568.597	606.245	-0.752389	5.49952	0.00657491	0.118761	1548
SZRD1	2820.61	2542.36	2961.32	2322.51	1710.27	1838.61	-0.48593	6.58542	0.00657892	0.118761	1549
NPM1	8266.01	10908.9	13459.3	6379.93	6878.84	7833.1	-0.579277	8.50836	0.00658059	0.118761	1550
ASAP3	1505.95	1434.67	1394.59	1159.3	902.3	809.513	-0.582984	5.60958	0.00658793	0.118777	1551
GPX8	1971.4	1135.78	1284.17	1407.3	662.401	691.235	-0.691824	5.58765	0.00659	0.118777	1552
JPH4	1821.45	3059.83	3823.82	2926.34	4016.21	4632.28	0.478355	7.10948	0.00661403	0.119133	1553
PHEX	398.512	47.3141	227.334	205.378	19.9212	88.342	-1.15962	2.69273	0.00662363	0.11917	1554
AC103810.5	1.49e-08	5.47e-08	7.91e-08	2	6	8	5.45133	-2.3892	0.00662732	0.11917	1555
PAXBP1	2394.64	2252.41	3209.54	2000.62	1537.39	2021.89	-0.464967	6.50014	0.00662883	0.11917	1556
CDCA4P1	2.32798	2.05544	2.47001	18.6698	13.4672	14.9365	2.7253	-1.19214	0.00665076	0.119487	1557
EEF1A1	140331	149013	150569	113260	98256	91632.5	-0.514831	12.2973	0.00666049	0.119585	1558
MANEAL	355.903	725.931	610.363	646.256	1076.91	835.702	0.654865	4.87024	0.00667328	0.119593	1559
MTSS1	1383.23	2413.52	2648.01	2276.67	3245.39	3286.35	0.513217	6.70432	0.00667351	0.119593	1560
E2F8	153.688	50.2727	293.971	72.0068	19.2432	103.855	-1.29627	2.18812	0.00667375	0.119593	1561
DPY19L1	2855.16	1117.73	1490.69	2139.45	684.257	842.265	-0.621886	5.92998	0.00669863	0.119962	1562
AL606537.1	5.54433	5.62319	3.03702	27.5584	22.835	11.3827	2.07356	-0.792306	0.00671934	0.120256	1563
RPL7P1	1228.67	1405.59	1433.15	877.519	820.152	771.8	-0.691144	5.47128	0.00675225	0.120768	1564
MAML2	1544.73	656.4	1034.41	1221.69	424.118	616.862	-0.544035	5.21825	0.0067591	0.120813	1565
AC024940.3	8	5	3	7.73e-08	3.95e-08	2.19e-08	-5.43661	-2.39322	0.00677251	0.120975	1566
ADD3	3684.16	2165.78	2030.65	2952.37	1417.94	1227.04	-0.52506	6.51329	0.00678521	0.1211	1567
ADM2	46.0484	206.125	123.99	125.271	458.119	254.339	1.2368	3.09548	0.00678812	0.1211	1568
AC021683.2	26.3661	17.3695	204.367	11.606	6.24647	67.8323	-1.38092	1.14072	0.0068213	0.121614	1569
TMEM182	237.176	243.856	142.945	478.557	401.984	217.481	0.806698	3.56411	0.00682663	0.121631	1570
AC024293.1	708.114	866.138	895.842	489.469	489.127	466.922	-0.738252	4.73553	0.00683674	0.121734	1571
LDHD	9.19362	7.72475	7.22973	32.8963	22.5817	19.5062	1.61842	-0.400566	0.00684706	0.12184	1572
RBPMS2	282.749	261.088	257.933	166.329	125.478	114.41	-0.970427	3.0418	0.00687231	0.122212	1573
GABRA3	705.707	2439.18	1896.4	1192.42	3367.13	2416.15	0.551077	6.37618	0.00688249	0.122315	1574
MUC2	93.6675	5.97497	2.36e-07	21.1038	1.09981	4e-08	-2.27224	-0.261881	0.00689463	0.12245	1575
LINC01003	209.775	467.984	379.161	391.486	713.518	533.551	0.694274	4.2174	0.00689881	0.12245	1576
RSPO3	3025.88	544.612	339.559	2164.86	318.33	183.183	-0.688426	5.45435	0.00691406	0.122642	1577
ACVR2A	1383.67	1511.19	2574.95	2551.05	2276.25	3579.7	0.676922	6.57043	0.00693065	0.122859	1578
SEC24D	2106.65	1425.18	1738.03	1614.92	892.561	1004.63	-0.589073	5.89285	0.00694979	0.123115	1579
RAVER2	848.35	666.413	738.243	623.386	400.071	409.045	-0.650027	4.64378	0.0069539	0.123115	1580
AL135999.3	0.787141	4.68505	7.09011	4.49015	21.8341	30.4966	2.25284	-0.926376	0.00696445	0.12318	1581
PTPRG	2796.6	3555.86	3166.47	2195.4	2280.55	1874.34	-0.5548	6.75105	0.00696637	0.12318	1582
RHOU	731.885	1644.14	2280.54	532.66	977.596	1251.52	-0.663981	5.66222	0.00697762	0.123301	1583
VARS	1742.01	2348.34	2710.32	1379.53	1519.34	1618.42	-0.542177	6.26176	0.00699642	0.123555	1584
P2RY2	6	4	6	1.45e-07	7.91e-08	1.1e-07	-5.43868	-2.39942	0.00700126	0.123562	1585
AC010931.2	164.678	329.466	323.038	325.637	532.257	481.663	0.777707	3.89877	0.00701013	0.123567	1586
CYB5R1	1362.74	736.589	755.76	2255.76	996.134	943.311	0.521402	5.57349	0.00701038	0.123567	1587
STAG3L1	39.2298	41.5775	62.0224	136.944	118.577	163.255	1.5951	1.98906	0.00701585	0.123586	1588
AC009812.3	15.9089	18.6708	22.963	45.4572	43.5853	49.4746	1.30337	0.503546	0.00702682	0.123701	1589
CDH19	4.01569	65.7964	1.84996	0.26133	3.49819	0.0907784	-3.83971	-0.276535	0.00704262	0.123901	1590
WNT1	217.872	47.7515	209.192	73.4805	13.1574	53.1994	-1.76687	1.93247	0.00704954	0.123945	1591
XRCC6	7831.94	8644.86	9442.76	6571.23	5925.81	5974.03	-0.458833	8.23171	0.00706039	0.124058	1592
PTMA	19899.6	25408.7	33326.4	16352.2	17057.9	20649.5	-0.488892	9.80783	0.00706838	0.12412	1593
SPRY4	281.43	1018.38	414.847	494.389	1461.57	549.512	0.607108	4.88312	0.00709889	0.124549	1594
AC099489.1	580.677	332.216	58.4628	361.309	168.879	27.4293	-0.889202	3.41114	0.00711174	0.124549	1595
PDPK2P	114.781	78.1167	145.373	269.967	150.106	257.82	1.02736	2.79218	0.00711619	0.124549	1596
DEPTOR	42.4742	143.175	49.9412	17.4276	47.9944	15.4512	-1.4847	1.12281	0.00712087	0.124549	1597
NDC1	1091.87	1090.39	1441.52	789.177	643.867	785.625	-0.673922	5.30438	0.0071211	0.124549	1598
ADAP1	107.483	263.837	268.999	217.283	435.746	410.039	0.809426	3.55856	0.00712475	0.124549	1599
GATA3	27.6269	70.5058	41.485	12.3297	25.7072	13.9605	-1.36219	0.441135	0.00712768	0.124549	1600
TOGARAM2	712.698	220.632	104.085	413.84	104.667	45.5729	-0.989258	3.54511	0.00712843	0.124549	1601
CDCA7L	465.626	332.454	441.738	220.828	128.813	157.97	-1.28109	3.55069	0.00713355	0.124561	1602
PITHD1	1354.08	1541.46	1871.16	2198.33	2044.53	2290.6	0.493422	6.26375	0.0071508	0.1247	1603
TAS2R15P	9.7051	22.4249	19.4549	28.7441	54.2615	43.4478	1.35387	0.38346	0.00715412	0.1247	1604
HCN3	644.537	1179.13	1207.1	1089.34	1628.14	1538.33	0.55143	5.64338	0.00715489	0.1247	1605
DPPA4	362.872	327.83	175.503	167.717	123.789	61.1641	-1.31752	3.0036	0.0071701	0.124887	1606
PATJ	1696.67	754.713	893.35	1335.5	485.332	530.222	-0.550875	5.26921	0.00717661	0.124923	1607
AL161938.1	2.62e-16	5.33e-08	2.89e-08	7.2e-08	12	6	5.5028	-2.28288	0.00720193	0.125286	1608
LY86-AS1	13	6.73e-08	6	6.59e-08	2.79e-16	2.29e-08	-5.53028	-2.24712	0.00724445	0.125947	1609
ITPRIPL2	763.294	512.434	500.511	493.931	270.91	244.219	-0.833264	4.22849	0.00725651	0.126026	1610
RGS7BP	68.7259	239.423	227.22	145.905	415.269	363.738	0.879947	3.35194	0.00725798	0.126026	1611
NUP37	309.749	243.331	302.439	192.415	123.492	141.664	-0.891952	3.16084	0.0072698	0.126153	1612
IDS	9145.6	7797.51	7489.71	14286.8	9951.57	8822.24	0.437894	8.60749	0.00728587	0.126276	1613
AC132872.1	70.6379	109.335	192.699	159.276	201.411	327.629	0.966616	2.87833	0.00728933	0.126276	1614
NME4	3124.98	2137.4	3056	2355.43	1316.2	1736.87	-0.613452	6.53101	0.00729045	0.126276	1615
TSPAN2	3785.25	2136.13	1271.94	6056.32	2792.25	1534.52	0.47239	6.89851	0.0073108	0.12655	1616
HCN2	104.119	388.72	207.264	212.602	648.464	319.117	0.823917	3.73285	0.00731835	0.126602	1617
TUBGCP3	1053.33	1157.32	1146.12	841.929	755.751	690.771	-0.52875	5.26098	0.0073384	0.126858	1618
RPS20	7585.73	7358.2	8427.3	6234.47	4940.67	5222.53	-0.488646	8.07134	0.00734221	0.126858	1619
DBF4B	358.723	536.832	601.049	246.553	301.44	311.495	-0.746366	4.00359	0.00735945	0.127078	1620
ADGRF1	8	6	2	8.05e-08	4.93e-08	1.52e-08	-5.41475	-2.39161	0.00737247	0.127185	1621
EPHA5	1554.64	1424.77	3110.19	2886.7	2161.36	4354.6	0.687171	6.73068	0.00737474	0.127185	1622
IGLON5	2058.3	3730.29	3839.73	3299.99	4886.07	4641.9	0.475357	7.26117	0.00740338	0.1276	1623
SSTR3	15.5239	25.3627	63.8086	5.21149	6.95617	16.1522	-1.76112	-0.156927	0.00743977	0.128148	1624
RHO	1.63e-08	3.98e-08	1.08e-07	2	4	10	5.40814	-2.39016	0.00744552	0.128168	1625
ZNF850	175.034	205.075	249.571	96.1957	92.0783	103.423	-1.06827	2.65789	0.00746047	0.128347	1626
FAM72C	30.2778	27.8653	40.2082	10.6007	7.97049	10.6148	-1.70599	-0.0942621	0.00746622	0.128367	1627
FAM72A	32.6724	32.3376	71.9708	12.2345	9.89299	20.3214	-1.61342	0.37548	0.00748499	0.128591	1628
AC008739.5	12	2	3	1.5e-07	2.05e-08	2.83e-08	-5.42008	-2.33965	0.00748846	0.128591	1629
TPI1	8554.5	8325.86	8769.92	6851.58	5448.01	5296.42	-0.525873	8.19276	0.00751076	0.128878	1630
TMEM97	636.107	1348.81	1340.38	483.283	837.209	767.875	-0.601957	5.20621	0.00751437	0.128878	1631
WDR49	1545.72	292.16	306.326	1148.45	177.342	171.614	-0.633963	4.62542	0.00752336	0.128953	1632
SNRPB	1451.05	1859.48	1993.39	1164.59	1219.26	1206.35	-0.522869	5.91481	0.00754008	0.12916	1633
LAMP2	3229.07	2276.49	2550.21	5180.13	2983.6	3084.81	0.476214	7.03261	0.00755994	0.129421	1634
ELF5	109.391	21.2199	33.8439	38.4798	6.09831	8.97686	-1.704	0.811141	0.00757426	0.129587	1635
SLC5A3	2648.29	2714.9	3310.59	4243	3553.64	3999.48	0.47437	7.1176	0.00759753	0.129782	1636
CSDC2	682.945	645.844	721.315	1155.43	892.683	920.18	0.552865	5.09229	0.00759779	0.129782	1637
RABGAP1L	1158.09	2202.66	2132.48	1840.58	2860.05	2555.58	0.462755	6.44613	0.00760193	0.129782	1638
SLC16A9	6187.31	1120.13	2381.66	4949.72	732.078	1436.64	-0.52755	6.80768	0.00760423	0.129782	1639
MYO1E	572.282	374.122	413.453	365.794	195.367	199.271	-0.850953	3.83995	0.00763144	0.130167	1640
ZIC4	3695.91	1045.65	1749.85	2485.33	574.46	887.264	-0.778013	6.08954	0.00764486	0.130223	1641
KLKB1	86.8012	73.579	16.0763	35.4533	24.5526	4.95119	-1.48746	0.770202	0.00764532	0.130223	1642
NEU1	931.438	887.46	920.108	1567.65	1220.27	1167.68	0.545372	5.51011	0.00764865	0.130223	1643
BAHCC1	2545.43	3433.09	3746.7	2022.48	2228.54	2244.73	-0.537392	6.7787	0.00765729	0.13029	1644
AL031670.1	52.752	38.6928	43.2368	24.4761	14.6672	15.1269	-1.30729	0.439927	0.00769884	0.130918	1645
RPL8	9989.31	14117.5	13809.6	8219.18	9489.93	8567.74	-0.48702	8.76641	0.00771747	0.131155	1646
STX1B	651.714	1409.25	1431.71	1067.52	1885.9	1768.33	0.50627	5.81478	0.00774196	0.131491	1647
SEMA6B	1042.63	1913.89	2241.33	1661.63	2491.91	2693.39	0.466703	6.36174	0.00774992	0.131546	1648
ANO9	14.0035	16.0857	55.5168	4.51709	4.2391	13.5032	-1.81855	-0.215811	0.0077636	0.13167	1649
AC098798.1	4	4	8	9.93e-08	8.11e-08	1.5e-07	-5.38172	-2.404	0.00776663	0.13167	1650
CHRM2	200.346	367.103	302.27	439.18	657.449	499.629	0.926401	4.10619	0.00782047	0.132503	1651
ABAT	5782.71	6396.98	4939.71	4822.3	4358.23	3106.1	-0.467649	7.64738	0.00783241	0.132625	1652
AC073111.5	162.167	235.674	274.865	322.524	382.933	412.201	0.785943	3.62039	0.00784061	0.132683	1653
NR5A2	28.3618	39.6956	32.6521	10.9509	12.5219	9.50641	-1.56753	-0.00856563	0.00787944	0.13326	1654
RBMX	8845.86	9776.98	11632.1	7389.8	6672.82	7327.23	-0.465097	8.44845	0.0078939	0.133424	1655
ERVMER34-1	21.7742	39.2593	88.0256	9.78486	14.4134	29.8272	-1.35305	0.554969	0.00791241	0.133578	1656
CUX1	5381.43	3112.9	4613.91	4491.52	2122.62	2903.72	-0.466405	7.25175	0.00791635	0.133578	1657
RN7SKP96	1.42e-07	2.47e-08	2.68e-08	14	2	2	5.2634	-2.30881	0.00791735	0.133578	1658
ANKRD65	17.3271	60.6362	128.801	7.24147	20.7036	40.5892	-1.45742	0.991555	0.00792266	0.133587	1659
CNMD	221.364	116.008	28.4713	79.1001	33.8666	7.6713	-1.68117	1.74831	0.00793312	0.133622	1660
TCEA1P2	455.599	470.986	274.912	238.299	201.261	108.424	-1.13983	3.54848	0.00793427	0.133622	1661
MYH2	30.7938	3.54817	3e-07	1.70648	0.16064	1.26e-08	-3.92449	-1.66014	0.00795031	0.133811	1662
GPR85	877.226	1322.45	1911.22	1410.93	1737.75	2317.9	0.479954	6.02692	0.00797577	0.134118	1663
INHBA	110.308	28.5495	264.788	40.8426	8.6361	73.9258	-1.63137	1.81064	0.00797814	0.134118	1664
LRRC14B	11.7085	6.60244	14.6002	1.5717	0.724078	1.47781	-2.97458	-1.65545	0.00798491	0.134151	1665
AP003108.5	5.68373	5.05447	14.7758	21.7504	15.8024	42.636	1.71131	-0.379698	0.00800931	0.134481	1666
MROH1	755.015	656.118	688.559	1281.35	909.72	881.142	0.55737	5.13457	0.00804064	0.134925	1667
POLD3	787.585	787.198	910.792	577.211	471.339	503.324	-0.653842	4.77396	0.00806634	0.135265	1668
CLDN15	191.034	193.173	344.661	379.418	313.448	516.167	0.784007	3.73027	0.00807159	0.135265	1669
CYP4F62P	19.7911	7.76919	19.7939	4.76192	1.52722	3.59117	-2.21284	-1.11621	0.00807536	0.135265	1670
SLC19A3	10.3861	7.26521	8.68196	35.8414	20.483	22.5913	1.56767	-0.318763	0.00809044	0.135381	1671
C12orf49	2378.18	3373.05	2986.91	3729.41	4321.46	3531.9	0.443437	7.1152	0.00809201	0.135381	1672
ZNF714	1160.6	1330.5	1540.55	937.396	877.945	938.22	-0.513722	5.5223	0.00810706	0.135552	1673
AGAP2	800.959	1095.32	2076.03	1335.15	1491.68	2609.42	0.531527	6.00403	0.00814042	0.136021	1674
JUND	4963.29	5087.12	5628.22	7765.6	6502.63	6639.99	0.440156	7.95651	0.00814485	0.136021	1675
NRP1	2539.61	1970.81	3258.22	2060.37	1306.28	1993.19	-0.507308	6.46279	0.00817408	0.136406	1676
OXTR	103.397	100.437	247.867	49.3079	39.1307	89.1288	-1.27156	2.04419	0.00817946	0.136406	1677
TMA16	414.953	336.256	450.688	261.108	172.864	213.84	-0.873531	3.64743	0.00818277	0.136406	1678
BEX4	2361.73	2868.22	2843.65	3732.01	3702.85	3388.28	0.454453	7.00696	0.0081892	0.136406	1679
TGFBR2	4103.24	1150	884.786	3219.32	737.135	523.44	-0.555552	6.14981	0.00819606	0.136406	1680
LBR	2393.99	3036.07	4120.51	1954.87	2025.45	2537.1	-0.497955	6.76184	0.00819712	0.136406	1681
PHF6	2525.07	2982.97	4010.58	2104.32	2030.95	2520.2	-0.468583	6.77015	0.00822193	0.136726	1682
NDP	20.8416	10.2891	9.88538	4.69549	1.89381	1.67932	-2.29932	-1.24283	0.00822616	0.136726	1683
AL591428.1	9.08077	11.1871	12.1664	29.4876	29.6789	29.79	1.48266	-0.137752	0.00824161	0.136893	1684
EPHA10	171.432	277.64	953.264	327.459	433.271	1373	0.727876	4.61481	0.00824595	0.136893	1685
RNF11	3859.72	4225.41	4409.81	6053.41	5414.09	5215.01	0.443604	7.63132	0.00825488	0.136953	1686
SLC23A2	2531.94	2762.9	2868.86	4009.78	3574.74	3425.85	0.457626	7.02643	0.00825938	0.136953	1687
BX649601.1	3.74972	6.77314	7.97896	16.6715	24.6023	26.7492	1.92285	-0.563184	0.00826843	0.137022	1688
CTAGE8	10	2	4	1.11e-07	1.82e-08	3.35e-08	-5.37339	-2.39344	0.0082932	0.137302	1689
TSPAN11	3745.03	2631.52	4220.45	3105.44	1782.74	2638.87	-0.475792	6.93422	0.00829514	0.137302	1690
AC093019.1	2	3	12	2.33e-08	2.85e-08	1.05e-07	-5.2706	-2.36078	0.00832911	0.137783	1691
GALNT3	857.781	159.44	87.6779	551.996	83.8239	42.5442	-0.840745	3.614	0.00833758	0.137841	1692
DNAJB2	2522.54	2299.05	2252.55	3976.58	2960.96	2677.55	0.450996	6.82391	0.0083502	0.137968	1693
BCAS1	78.6042	42.3092	7.23649	16.0263	7.04749	1.11252	-2.45056	0.230479	0.00837663	0.138323	1694
TCOF1	2278.47	2881.22	3372.69	1926.55	1990.33	2150.33	-0.447657	6.62702	0.00841917	0.138944	1695
SPRED3	779.117	1271.03	1281.04	1277.19	1702.23	1583.45	0.507374	5.75496	0.00845085	0.139384	1696
GLIPR2	307.49	346.816	583.051	196.324	180.906	280.698	-0.852591	3.69152	0.00846854	0.139594	1697
DNMT1	2924.06	3673.64	4749.76	2439.95	2504.4	2988.52	-0.46674	7.02589	0.00848267	0.139741	1698
AC142381.3	2.5028	2.61793	3.65559	14.3892	12.2965	15.8475	2.26762	-1.22744	0.00848905	0.139741	1699
EPB41L2	2071.49	2084.56	2459.77	1521.66	1251.01	1362.44	-0.650613	6.1847	0.00849244	0.139741	1700
RPL24	4618.52	6148.29	7180.25	3889.56	4230.23	4559.61	-0.45345	7.6959	0.0085074	0.139905	1701
AP005202.1	4	10	2	4.37e-08	8.93e-08	1.65e-08	-5.3196	-2.39438	0.00851549	0.139955	1702
LINC00920	161.051	21.4834	22.9232	12.855	1.40096	1.37967	-3.68652	-0.350416	0.00852535	0.140035	1703
SSR3	3220.4	2690.25	2966.05	2650.03	1808.62	1840.39	-0.486839	6.68256	0.00853653	0.140136	1704
CHCHD10	67.3347	271.435	137.292	149.088	491.002	229.213	0.940365	3.24204	0.00856324	0.140492	1705
CMTM6	2383.61	1347.62	1515.61	1841.04	850.366	882.687	-0.578199	5.89117	0.00858745	0.140807	1706
ARHGAP29	2019.18	990.299	1970.18	1558.35	624.408	1146.53	-0.579332	5.81006	0.00859945	0.140857	1707
IMPA2	233.633	262.97	283.021	79.2555	72.8807	72.3943	-1.76314	2.78498	0.00860056	0.140857	1708
AC011477.7	1.39973	0.633524	1.73957	13.9831	5.17052	13.1037	2.97959	-1.67992	0.00862239	0.141088	1709
DECR1	1651.6	1054.22	859.935	1297.65	676.702	509.459	-0.553508	5.35664	0.00863092	0.141088	1710
NKAIN4	1504.66	1410.49	905.427	1159.21	887.786	525.98	-0.581849	5.44918	0.00863217	0.141088	1711
KRT222	9.33523	73.979	39.5731	25.1831	163.044	80.4961	1.22219	1.49781	0.00863485	0.141088	1712
RPL10P7	2.47e-16	2.27e-08	5.89e-08	6.67e-08	5	12	5.42532	-2.33552	0.00865107	0.141223	1713
TXNL4B	397.726	421.923	474.702	709.806	615.178	638.804	0.629864	4.47317	0.00865319	0.141223	1714
FNDC4	906.059	1154.06	911.454	1488.46	1548.9	1129.03	0.51045	5.60622	0.00867979	0.141574	1715
AC083798.1	1.11e-07	6.81e-08	1.48e-07	6	3	6	5.34398	-2.44983	0.00869425	0.141727	1716
OSR2	57.48	1.67493	13.6531	8.71732	0.207527	1.5613	-2.79276	-0.947556	0.00870006	0.14174	1717
ZFP36L2	3072.02	1824.76	1998.13	2555.34	1240.06	1253.26	-0.471271	6.33744	0.00870569	0.141749	1718
UBXN11	2037.46	659.035	882.056	1607.05	424.678	524.597	-0.547891	5.36777	0.008728	0.142029	1719
RPS24	7610.52	8880.56	10999.8	6299.89	6005.8	6865.85	-0.478297	8.30208	0.0087375	0.142101	1720
AC105383.1	82.4964	103.879	165.005	195.604	201.225	295.005	1.03911	2.8619	0.0087469	0.142143	1721
TNN	17.8428	48.3933	133.911	4.10409	9.09393	23.2252	-2.2949	0.370101	0.00875025	0.142143	1722
FABP6	23.3708	131.121	40.737	59.7691	273.961	78.5567	1.14665	2.09633	0.0087562	0.142157	1723
WNT7B	110.992	51.4073	391.558	33.9564	12.8489	90.3264	-1.90741	2.2615	0.00883291	0.14332	1724
LIMD1	1214.95	635.526	824.985	919.135	392.794	470.605	-0.608064	4.91207	0.00886669	0.14365	1725
EME1	103.235	123.296	150.573	41.1232	40.1259	45.2273	-1.53058	1.818	0.00886769	0.14365	1726
ASB4	836.768	158.19	313.056	442.384	68.3259	124.798	-1.12451	3.74575	0.00886867	0.14365	1727
AP000238.1	5	4	6	1.2e-07	7.85e-08	1.09e-07	-5.34052	-2.45284	0.00889409	0.143978	1728
ITGB3	37.647	15.3438	28.7304	11.5235	3.83707	6.63112	-1.89279	-0.340567	0.00890191	0.144021	1729
CA3	109.059	70.0716	59.9127	31.1693	16.3615	12.9115	-2.00154	0.969614	0.00892139	0.144253	1730
WEE1	921.436	958.992	1237.83	680.199	578.36	689.004	-0.643463	5.10028	0.00895526	0.144717	1731
ATP6V0B	2426.7	3070.72	2971.43	3783.99	3911.89	3493.73	0.435258	7.06451	0.0089786	0.145011	1732
EIF2A	1198.02	1284.99	1490.08	961.127	842.224	901.396	-0.523431	5.49958	0.00899669	0.145033	1733
RPL13	11884.8	14532.4	15115.2	9748.65	9738.72	9348.85	-0.491475	8.89772	0.00899714	0.145033	1734
FANCA	191.264	337.631	445.189	105.487	152.132	185.14	-1.06355	3.29224	0.00900516	0.145033	1735
SEMA3G	8.70199	29.6622	24.5887	2.69104	7.49406	5.73361	-1.87045	-0.712558	0.00901138	0.145033	1736
MAPK8IP2	1805.05	3814.77	3068.98	2915.64	5034.13	3737.91	0.486116	7.12618	0.00901166	0.145033	1737
RPS8	9343.88	11881.1	13080.9	7580.67	7874.95	8002.2	-0.507326	8.61285	0.00901463	0.145033	1738
DNA2	320.674	452.067	624.253	213.522	245.92	313.422	-0.792084	3.88494	0.00901626	0.145033	1739
AP003063.1	0.656414	4.31e-08	61.6134	3.11269	1.67e-07	220.304	1.97938	0.942608	0.0090389	0.145136	1740
RUNDC3A	789.723	1943.99	1474.47	1309.05	2632.62	1842.93	0.523431	6.10425	0.00904235	0.145136	1741
DISP2	735.323	1532.76	1489.04	1272.6	2167.21	1943.17	0.585648	5.97544	0.00904324	0.145136	1742
ATP6V0D1	2180.34	2552.98	2467.23	3431.51	3282.61	2927.93	0.448634	6.84113	0.00904346	0.145136	1743
AC245884.8	7.68304	11.1688	9.41122	29.0831	34.5403	26.8623	1.70024	-0.173612	0.00907245	0.145465	1744
ZNF37BP	732.215	775.223	1179.57	1194.04	1032.81	1450.42	0.499817	5.43219	0.00907433	0.145465	1745
CEP120	789.258	970.367	1258.34	1281.12	1286.82	1540.13	0.493145	5.59911	0.00909953	0.145739	1746
CDK6	3255.06	1453.93	5427.26	2678.95	977.604	3368.04	-0.486615	6.83069	0.00910184	0.145739	1747
RUVBL1	2293.34	1904.03	2265.13	1920.27	1302.5	1430.13	-0.461749	6.23359	0.00912199	0.145978	1748
B4GALT1	243.108	354.989	735.147	154.538	184.358	352.371	-0.858934	3.79163	0.00913978	0.146179	1749
STX7	3943.01	4227.18	4644.92	6204.63	5434.39	5511.33	0.4484	7.66901	0.00914919	0.146184	1750
SYDE1	771.153	442.179	542.054	527.001	246.877	279.321	-0.754601	4.24674	0.00915053	0.146184	1751
AMTN	8.15016	10.2244	217.357	64.1177	65.7145	1289.36	2.7435	2.34076	0.00915858	0.146229	1752
TBRG1	784.174	966.202	1084.94	1275.59	1284.05	1330.76	0.496232	5.51739	0.00916883	0.146309	1753
RPL7	10150.3	11681.1	12865.9	8143.39	7656.4	7783.17	-0.523448	8.62467	0.0091755	0.146332	1754
AC008038.1	1440.95	1727.25	1836.83	1173.41	1149.12	1127.87	-0.501907	5.84171	0.00918946	0.146471	1755
GPR108	737.428	726.011	825.16	1228.84	988.397	1036.82	0.531014	5.23599	0.00920662	0.146661	1756
CNTLN	702.204	472.49	538.648	455.772	250.546	263.621	-0.828918	4.17425	0.00923083	0.146848	1757
GPR155	538.811	652.853	498.583	934.668	925.227	652.151	0.588932	4.84738	0.00923598	0.146848	1758
CPSF3	1224.67	1239.11	1487.27	978.415	808.772	895.953	-0.529445	5.48933	0.00924184	0.146848	1759
ADCYAP1R1	286.986	1341.29	723.162	525.758	2007.52	998.966	0.667688	5.37811	0.0092444	0.146848	1760
NOTCH2	11098.2	2442.2	10152.8	9299.84	1671.92	6415.03	-0.460668	8.09882	0.00924858	0.146848	1761
HAUS8	189.378	226.688	277.52	106.238	103.895	117.392	-1.03876	2.80609	0.00924983	0.146848	1762
C6orf99	2.10633	0.569768	1.20073	20.4042	4.50924	8.77057	2.934	-1.6007	0.009272	0.147116	1763
SRP14P4	6	3	6	1.49e-07	6.08e-08	1.12e-07	-5.33355	-2.45214	0.00928927	0.147267	1764
HNRNPA2B1	25084.4	26113.7	32532	21143.5	17982.6	20676.4	-0.452213	9.92183	0.00929204	0.147267	1765
MT-ND3	15060.1	9995.74	18861.2	23302.7	12635.8	22005.8	0.424121	9.42403	0.00930835	0.147361	1766
SATB2	649.033	240.42	276.084	399.649	120.947	128.187	-0.904574	3.59421	0.00931172	0.147361	1767
MIF-AS1	44.7294	29.7317	68.0808	132.982	72.216	152.622	1.36362	1.80569	0.00931376	0.147361	1768
SRSF1	1380.97	1447.81	1751.51	1098.01	940.47	1050.09	-0.536373	5.69805	0.00932046	0.147365	1769
PA2G4	1593.68	2027.17	2289.89	1341.42	1394.02	1453.36	-0.454194	6.09625	0.00932456	0.147365	1770
DNM1P47	31.0185	8.0723	28.1093	91.8787	19.5345	62.7818	1.3534	0.715951	0.00934524	0.147608	1771
FBXO5	452.485	561.413	735.825	308.396	312.608	378.155	-0.758512	4.22492	0.00935184	0.147629	1772
AC091868.1	14	4	7.27e-08	7.98e-08	1.86e-08	3.12e-16	-5.43087	-2.28448	0.00936312	0.147724	1773
AC104806.2	0.827831	2.58282	2.16996	6.54344	16.679	12.9332	2.68352	-1.49773	0.00938448	0.147954	1774
CFI	3.70534	0.824466	88.4775	0.854327	0.155304	15.3823	-2.24732	-0.217185	0.00938828	0.147954	1775
EIF3D	1964.23	2239	2494.04	1614.17	1503.23	1545.44	-0.48877	6.26621	0.00939882	0.148037	1776
OSBPL6	1388.81	1361.65	978.894	2266.16	1815.21	1204.41	0.500719	5.93761	0.00942261	0.148328	1777
RRAGB	868.138	998.008	1102.35	1447.94	1359.91	1386.35	0.532314	5.60789	0.00944232	0.148555	1778
SIX3	43.4516	16.8893	237.22	17.1764	5.45446	70.7082	-1.53262	1.20193	0.00945144	0.148615	1779
RELL2	144.008	198.644	226.326	299.332	337.329	354.725	0.849504	3.41603	0.0094804	0.148986	1780
TMEM237	1243.18	1582.67	1142.74	1009.02	1049.47	699.367	-0.506648	5.51781	0.00949451	0.14905	1781
AC084262.1	7.51859	7.91372	7.68601	30.0184	25.8133	23.1389	1.77387	-0.377787	0.0094952	0.14905	1782
COL24A1	129.769	69.4594	58.6565	54.2447	23.7208	18.4881	-1.45865	1.24248	0.00950048	0.14905	1783
LRRC59	2026.24	2201.53	2496.86	1711.41	1519.15	1590.18	-0.449226	6.289	0.00953757	0.149548	1784
AC022497.1	6.4145	3.02811	5.92741	30.1396	11.6241	21.0005	1.99513	-0.769231	0.00955317	0.149709	1785
PARD3B	1385.99	643.452	411.55	960.83	364.432	215.13	-0.733921	4.73468	0.00957091	0.149903	1786
CNOT3	1580.13	1448.84	1772.87	1290.8	966.94	1092.03	-0.497364	5.78513	0.00959527	0.150201	1787
RPS5	5756.52	7547.13	7292.15	4805.02	5146.7	4589.67	-0.466281	7.89719	0.00960595	0.150284	1788
CENPV	1338.62	2251.26	2376.52	1087.6	1494.35	1455.95	-0.505191	6.08436	0.0096157	0.150322	1789
FAM72D	19.2919	25.0948	54.3069	8.41305	8.94076	17.8576	-1.39237	-0.0496805	0.00961913	0.150322	1790
NPTN	2920.12	2818.44	3057.19	4548.71	3586.82	3590.89	0.43378	7.1221	0.00964299	0.150589	1791
RPS2P5	3739.02	2508.47	293.23	2797.52	1533.33	165.43	-0.623887	6.21127	0.00964698	0.150589	1792
RAB34	1084.29	905.689	1320.53	738.424	503.908	678.105	-0.759745	5.14324	0.00968581	0.151111	1793
RPS3A	5763.42	7224.64	7552.57	4789.2	4904.68	4732.25	-0.472768	7.8895	0.0097081	0.151374	1794
KCNC1	352.283	1369.13	1438.68	598.084	1899.01	1841.72	0.557929	5.69934	0.00973404	0.151584	1795
ADAMTS17	4.19621	63.6293	17.1474	1.0502	13.0102	3.23596	-2.14585	-0.616035	0.0097377	0.151584	1796
AC091516.1	14.8453	3.25861	13.0283	1.62217	0.290905	1.07345	-3.2123	-1.70731	0.00973783	0.151584	1797
WBP2	1872.69	2408.3	2129.09	2916.63	3064.36	2500.35	0.433534	6.665	0.0097526	0.151729	1798
KCTD16	860.372	688.646	2083.94	1371.06	896.56	2504.07	0.466579	5.82475	0.00977361	0.151931	1799
ESM1	4	2	10	4.15e-08	1.69e-08	7.81e-08	-5.28831	-2.4072	0.00977643	0.151931	1800
LINC01515	102.893	71.1845	62.9702	42.1744	23.8376	19.4621	-1.4871	1.1438	0.00980483	0.152288	1801
AL356309.2	3.00601	1.67299	79.6681	11.8952	5.40862	237.715	1.74386	0.978422	0.0098114	0.152305	1802
C18orf54	240.648	330.851	459.391	154.432	173.461	222.295	-0.845161	3.42689	0.0098199	0.152353	1803
BCCIP	1526.94	1572.51	1778.56	1257.46	1057.98	1104.41	-0.485727	5.81286	0.0098458	0.15267	1804
SLC30A8	78.6681	161.704	28.2303	193.707	325.295	52.4146	1.09208	2.50453	0.00986107	0.152822	1805
SV2A	3197.88	8823.33	6257.76	5109.74	11518.1	7539.56	0.470489	8.19052	0.00986855	0.152853	1806
SDAD1P1	46.8312	27.8551	35.7114	126.632	61.5357	72.8126	1.22623	1.34898	0.00987649	0.152892	1807
OLFM2	1604.31	2635.93	2996.03	2592.94	3480.56	3651.23	0.486976	6.85608	0.00989508	0.153045	1808
HEYL	1.41e-07	41.2386	26.4679	3.58e-08	8.53935	5.05848	-2.12509	-0.694021	0.00989733	0.153045	1809
RECQL4	493.294	641.286	899.122	354.679	376.699	487.46	-0.681407	4.46127	0.00990479	0.153076	1810
GAPDH	18209	27794.3	24595.9	15359.6	19154.2	15644	-0.451138	9.679	0.00992929	0.153253	1811
PTPRF	6906.19	6396.5	10594.9	5868.2	4440.38	6788.2	-0.440601	8.10851	0.0099298	0.153253	1812
AC007938.1	12.5087	14.0135	12.1245	48.3752	44.2761	35.356	1.73394	0.253746	0.00993272	0.153253	1813
AC010834.2	6.3e-08	9.64e-09	7.31e-08	8	1	7	5.30798	-2.40086	0.00994931	0.153425	1814
AC010754.1	7	6	2	1.88e-07	1.32e-07	4.05e-08	-5.32164	-2.44496	0.00996037	0.15351	1815
AC091057.6	27.0506	25.0565	30.6005	6.21022	4.69961	5.29723	-2.29648	-0.424007	0.00999327	0.153933	1816
HMGN2P5	57.6305	83.2324	67.5049	26.8396	31.6686	23.7055	-1.30382	1.01841	0.0100188	0.15414	1817
LOX	298.105	188.374	795.153	173.037	89.3312	348.025	-0.989851	3.70017	0.0100253	0.15414	1818
NPW	136.548	122.143	141.453	71.1785	52.0167	55.5985	-1.14386	2.00102	0.0100259	0.15414	1819
PRMT1	5027.34	6131.92	7089.69	4316.52	4301.34	4590	-0.425554	7.73392	0.0100288	0.15414	1820
NRARP	54.3991	158.727	138.247	27.4291	65.3856	52.5611	-1.19145	1.80723	0.0100473	0.154341	1821
DDX21	2641.13	2917.48	3586.07	2064.12	1862.8	2113.27	-0.561235	6.68387	0.0100754	0.154668	1822
OSTC	2221.5	1654.62	1716.73	1818.39	1106.5	1059.57	-0.494466	6.01877	0.0100797	0.154668	1823
RPS7P1	646.259	821.744	834.163	479.653	498.275	466.833	-0.635627	4.67089	0.0100938	0.1548	1824
ATP6V1B2	3711.11	6177.24	4859.17	5776.57	7855.48	5703.2	0.432717	7.8644	0.0101019	0.154839	1825
METTL24	28.1132	26.3414	25.9906	7.93886	6.07713	5.53419	-2.00668	-0.394081	0.0101151	0.154956	1826
AZIN1	5178.31	7747.48	7484.83	8057.97	9849.41	8782.33	0.432292	8.32723	0.0101306	0.154977	1827
LBX2-AS1	4.67011	6.31674	2.04458	20.9585	23.16	6.91874	1.9254	-0.948995	0.0101312	0.154977	1828
C4orf50	41.1803	85.924	125.69	100.934	172.057	232.293	1.0866	2.42296	0.0101331	0.154977	1829
SGSM1	36.4076	279.546	163.358	81.5075	511.293	275.763	0.956427	3.2736	0.0101504	0.155156	1830
AEN	610.807	969.82	1045.55	461.227	598.293	595.317	-0.61077	4.86404	0.0102062	0.155925	1831
INTS6L	1094.23	933.655	876.019	840.16	585.672	507.177	-0.586713	5.03984	0.0102174	0.156011	1832
GATA1	12.7375	8.03589	1.84069	0.56239	0.289868	0.0612809	-4.14086	-2.11101	0.0102583	0.156469	1833
TRAP1	1058	1483.76	1494.79	857.016	981.931	913.012	-0.509519	5.52576	0.0102586	0.156469	1834
GARS	2166.09	4189.41	3429	3504.79	5537.98	4183.55	0.488588	7.30428	0.010306	0.157067	1835
PHF10	5658.1	3406.01	4006.49	4780.74	2351.16	2552.58	-0.448704	7.26454	0.010309	0.157067	1836
TTC38	703.466	500.412	502.435	476.444	276.891	256.59	-0.767544	4.19809	0.0103158	0.157084	1837
MAP3K10	1302.34	2348.8	2108.3	2102.83	3098.39	2566.85	0.485558	6.53325	0.0103691	0.15781	1838
AC097381.3	0.0606755	0.346574	0.523127	1.84111	8.59163	11.9692	4.15524	-2.10599	0.0103796	0.157884	1839
C19orf73	9.87772	31.4944	28.2607	29.9653	78.0562	64.6449	1.38823	0.75082	0.0103873	0.157916	1840
HEXDC-IT1	2.86527	6.95193	2.92421	13.3508	26.4642	10.274	1.98026	-0.92269	0.0104294	0.15847	1841
SRSF3	6488.36	6904.31	8629.96	5550.79	4825.61	5566.97	-0.430789	8.00346	0.0104475	0.158658	1842
NTN1	84175.2	22273.4	15529.1	70579.7	15257.9	9818.23	-0.459777	10.5484	0.0104738	0.158971	1843
XRCC3	339.472	257.558	399.873	222.907	138.169	197.986	-0.812043	3.39727	0.0105023	0.159317	1844
CTSH	1273.01	802.505	573.436	995.915	512.92	338.271	-0.559668	4.93596	0.0105102	0.159351	1845
PDGFRB	394.153	158.86	805.923	224.972	74.0782	346.854	-1.01409	3.78504	0.0106342	0.16111	1846
WNT9B	8.49834	24.4292	14.8734	1.66065	3.89999	2.19152	-2.49363	-1.17309	0.0106378	0.16111	1847
MAP3K7CL	3.2853	2.85e-07	44.0907	0.324648	2.3e-08	3.2853	-3.26194	-1.38263	0.0106439	0.161115	1848
DDC	864.277	186.993	2201.76	685.649	121.195	1317.07	-0.539492	5.14929	0.0106537	0.161177	1849
HAS1	27.3078	7.63774	41.6397	90.6023	20.7028	104.172	1.51623	0.978629	0.0106879	0.161607	1850
AC097636.1	1.62e-08	0.850107	1.8123	2.84e-07	12.1761	23.9575	3.61354	-1.63222	0.0107043	0.161656	1851
SQSTM1	2770.29	1914.29	2073.88	4448.08	2511.13	2510.86	0.477488	6.78125	0.0107066	0.161656	1852
SLC25A23	1665.15	1655.21	2012.2	2592.61	2105.47	2362.35	0.433089	6.39397	0.0107102	0.161656	1853
ZNF540	181.903	328.829	352.796	356.659	526.739	521.589	0.765476	3.96579	0.0107215	0.161656	1854
AL031283.1	32.467	6.52151	19.875	10.4108	1.70846	4.80552	-1.81707	-0.749634	0.0107248	0.161656	1855
RPL13A	18726.3	21259.9	25203.2	15305.2	14195.8	15532.2	-0.496677	9.54283	0.0107258	0.161656	1856
DBF4	249.985	561.619	613.274	155.542	285.487	287.725	-0.889874	3.89077	0.0107422	0.161815	1857
AL354740.1	2.5905	6.87602	13.4573	10.5405	22.8574	41.2882	1.79338	-0.502915	0.0107733	0.162196	1858
AC019294.2	2.69507	6.77625	3.76568	13.3995	27.5246	14.1174	2.07462	-0.803566	0.0108062	0.162579	1859
ARRDC3-AS1	61.9143	66.9345	32.7141	27.5641	24.3454	10.9819	-1.36618	0.650269	0.0108103	0.162579	1860
LRTM1	140.742	17.4547	32.8636	64.2317	6.50805	11.3092	-1.32895	0.940963	0.0108174	0.162598	1861
AC009509.4	11.9265	21.5009	8.78366	3.03012	4.46288	1.68272	-2.13435	-1.19929	0.0108411	0.162867	1862
SERBP1	8692.75	10451.3	11192.4	7372.65	7241.84	7157.81	-0.443259	8.46365	0.010861	0.163012	1863
RPL18	5838.03	8306.57	9486.16	4863.09	5653.02	5958.37	-0.469235	8.08651	0.0108695	0.163012	1864
AC093912.1	8.75e-08	345.616	5.44188	2.56e-07	824.539	11.9824	1.32258	3.0444	0.0108761	0.163012	1865
FBXO43	41.5453	41.9896	51.245	18.669	15.4153	17.3636	-1.35313	0.415574	0.0108779	0.163012	1866
MAP3K20	1363.86	348.451	1102.77	886.569	185.053	540.528	-0.826784	4.87553	0.0108834	0.163012	1867
IPO11	885.7	794.872	647.681	663.857	486.74	366.05	-0.621437	4.70602	0.0108907	0.163012	1868
SEC61A2	1120.6	1176.77	1252.02	1771.8	1520.08	1492.68	0.455264	5.82453	0.0108916	0.163012	1869
AC207130.1	66.5757	11.583	31.9259	27.7432	3.94343	10.0317	-1.45807	0.214979	0.0108998	0.163033	1870
RPLP0P6	748.705	782.747	810.507	556.76	475.544	454.469	-0.632847	4.69969	0.0109095	0.163033	1871
HAPLN1	40.3149	92.2615	128.786	19.2037	35.9047	46.2571	-1.27257	1.3682	0.0109104	0.163033	1872
NR2F1-AS1	1372.85	594.164	1658.49	2211.52	781.963	2014.52	0.482181	5.86192	0.0109229	0.163132	1873
CARD11	2.13e-07	19.8173	78.495	6.18e-08	4.70736	17.2089	-1.94351	-0.100681	0.0109294	0.163142	1874
FZD10	696.876	2.61e-07	308.368	287.14	8.79e-08	95.8072	-1.47085	3.13068	0.0109492	0.16335	1875
CREB3L1	20.8466	81.6744	114.301	60.2806	192.948	249.22	1.32383	2.3233	0.0109841	0.163679	1876
NAALAD2	1054.46	923.355	441.394	1722.69	1232.42	543.743	0.502441	5.33405	0.0109845	0.163679	1877
MGAT5	3445.93	4867.9	4554.59	5312.1	6130.76	5294.2	0.418744	7.65577	0.0109888	0.163679	1878
AL133551.1	0.58427	1.50656	3.54553	4.55527	9.5962	20.8436	2.65329	-1.52644	0.0110111	0.163917	1879
STAT1	2406.45	1689.89	6562.27	1671.01	958.683	3435.96	-0.731787	6.83816	0.0110164	0.163917	1880
CYR61	704.213	1258.86	1803.26	456.173	666.216	880.792	-0.831976	5.31046	0.0110244	0.163938	1881
ZNF724	48.5711	59.0163	71.3555	24.0561	23.8798	26.648	-1.21513	0.834944	0.0110296	0.163938	1882
TPP2	1632.15	1710.81	1820.31	1364.37	1168.39	1147.38	-0.464135	5.90597	0.0110487	0.164079	1883
SF3B3	5150.59	5367.56	6245.72	4365.78	3717.01	3991.88	-0.444123	7.60833	0.0110508	0.164079	1884
MYO9B	2957.79	2748.15	3016.52	2467.17	1872.77	1897.27	-0.467274	6.66196	0.0111004	0.164728	1885
SNPH	699.752	1369.22	1270.48	1142.01	1825.63	1563.45	0.500983	5.75501	0.0111324	0.165062	1886
RALGDS	312.744	566.355	701.681	540.817	800.133	914.939	0.584404	4.71513	0.0111451	0.165062	1887
AC005332.6	654.028	403.285	460.07	1126.91	567.701	597.736	0.579186	4.68747	0.0111461	0.165062	1888
CTDSP1	971.488	473.699	653.866	680.142	270.942	345.177	-0.719791	4.51475	0.0111466	0.165062	1889
AC140725.1	9.07925	20.6989	13.5627	27.3565	50.9529	30.814	1.37772	0.202712	0.0111525	0.165063	1890
PRSS23	1895.11	1099.53	1318.38	1175.47	557.183	616.607	-0.894539	5.48501	0.0111644	0.165152	1891
AL161891.1	22.134	26.5107	51.859	9.17003	8.97315	16.2004	-1.46653	-0.0100295	0.0111703	0.165152	1892
COL5A3	20.7134	27.4489	29.0848	8.24671	8.92825	8.73143	-1.52054	-0.370276	0.0111818	0.165234	1893
STXBP5L	199.397	421.324	436.352	376.091	649.237	620.586	0.709575	4.21208	0.011191	0.165268	1894
AL450998.2	19.1421	17.0016	24.0527	6.07083	4.40514	5.75191	-1.83834	-0.728156	0.0111959	0.165268	1895
AL122035.2	31.8581	33.8373	25.1079	14.0763	12.2145	8.36505	-1.37406	-0.105588	0.0112259	0.165624	1896
PON2	18618.6	6967.6	4830.98	15492.6	4736.66	3031.11	-0.470793	8.50627	0.0112556	0.165974	1897
KIF3C	6736.35	9629.33	11787.9	10713.9	12512.1	14136.7	0.4638	8.80136	0.0112955	0.166475	1898
AP001486.2	222.626	375.455	388.526	417.629	575.419	549.572	0.701748	4.1199	0.0113265	0.166819	1899
ISOC1	422.369	502.897	471.118	294.911	286.874	248.039	-0.723606	3.92524	0.0113308	0.166819	1900
HMGA1	2013.16	7440	6629.64	1581.2	4774.12	3926.34	-0.554067	7.49653	0.0113422	0.166838	1901
PALD1	314.22	506.474	223.41	137.142	180.596	73.5245	-1.40016	3.20864	0.011344	0.166838	1902
FOLH1	2.55e-16	5.94e-08	2.15e-08	6.31e-08	12	4	5.25893	-2.38323	0.0113885	0.167339	1903
FAM166A	0.64731	0.857385	2.99114	5.95277	6.44162	20.7412	2.86098	-1.64908	0.0113904	0.167339	1904
PPP2R1B	1723.6	1978.44	1846.37	1290.15	1209.88	1042.11	-0.623462	5.94604	0.011396	0.167339	1905
ARL8B	1500.4	1874.94	1653.39	2344.74	2393.79	1948.29	0.438416	6.31994	0.0114082	0.16743	1906
CCDC74B	430.262	231.165	295.732	282.902	124.176	146.619	-0.810117	3.37352	0.0114174	0.16745	1907
AC009318.1	41.0036	68.7155	27.7655	19.815	27.1293	10.1174	-1.24887	0.504277	0.0114265	0.16745	1908
HMGA1P2	1.48177	3.15947	3.60276	8.34508	14.5371	15.2995	2.23369	-1.30996	0.0114275	0.16745	1909
AC100774.1	1.66933	0.664269	1.43035	15.6962	5.10278	10.141	2.89394	-1.71606	0.0114452	0.167455	1910
SCN1A	133.587	441.214	700.094	248.105	669.474	980.435	0.687357	4.46017	0.0114457	0.167455	1911
TLX3	80.1981	417.066	53.6224	19.9451	84.7399	10.0556	-2.20232	2.3232	0.01145	0.167455	1912
KCTD15	1432.46	1889.4	2403.06	1203.83	1297.23	1522.78	-0.456469	6.04241	0.0114518	0.167455	1913
MAT2B	1796.22	1562.21	1592.75	1464.83	1040.83	979.415	-0.499816	5.83675	0.0114976	0.167964	1914
ACP5	2.31287	6.89804	2.29668	11.1988	27.2872	8.38517	2.02613	-1.08317	0.0114993	0.167964	1915
HAT1	1383.3	971.295	1049.55	1100.69	631.41	629.711	-0.535263	5.286	0.0115046	0.167964	1916
CASTOR3	1441.34	1536.61	2067.87	2277.65	1983.8	2463.96	0.454472	6.32066	0.0115293	0.168109	1917
HSDL2	1599.86	958.213	1111.08	1283.86	628.217	672.313	-0.523021	5.40118	0.0115329	0.168109	1918
LAD1	2	6.14e-08	18	1.43e-08	3.59e-16	9.72e-08	-5.22057	-2.22691	0.0115495	0.168109	1919
GDF7	174.287	176.711	395.336	65.8487	54.5454	112.626	-1.6082	2.82509	0.0115509	0.168109	1920
DAB1	963.937	1295.72	1109.55	1576.1	1730.84	1367.96	0.503663	5.77601	0.0115544	0.168109	1921
ENPP2	3710.39	2105.75	1542.46	3058.02	1417.88	958.571	-0.484572	6.43889	0.0115553	0.168109	1922
ANKRD46	1407.6	2571.09	2223.92	2278.88	3400.73	2714.89	0.489427	6.64195	0.0115566	0.168109	1923
LMAN1	6169.73	3158.54	4045.75	5179.5	2166.31	2561.01	-0.458014	7.30086	0.0115659	0.168157	1924
EIF2AK2	3585.07	2615.18	4704.69	2813.46	1676.71	2783.97	-0.555272	6.94143	0.0115767	0.168226	1925
ZNF324	629.779	464.8	609.315	1071.79	646.247	781.904	0.561361	4.8336	0.0115891	0.168319	1926
TBC1D9	3021.44	3621.73	3667.1	4657.23	4560.81	4262.13	0.418587	7.3386	0.0115963	0.168335	1927
MRAS	1100.61	1663.8	2086.66	1721.93	2126.65	2461.65	0.440061	6.24686	0.0116279	0.168707	1928
CLSTN2	6392.36	4080.44	2506.87	4980.72	2597.47	1472.83	-0.565599	7.22134	0.0116346	0.168716	1929
SMPDL3A	158.859	123.164	222.715	324.796	205.728	343.353	0.825656	3.23212	0.0116629	0.168956	1930
NEK7	2004.02	1394.08	852.94	1522.18	865.09	488.508	-0.602294	5.58793	0.0116632	0.168956	1931
RASL11B	187.929	305.318	527.201	122.445	162.522	259.009	-0.823258	3.40838	0.0116768	0.169065	1932
TGFB1I1	225.548	260.961	284.553	125.096	118.247	119.003	-1.05524	2.95505	0.0116918	0.169126	1933
XBP1	6651.88	3198.14	2474.26	5350.57	2101.67	1500.69	-0.51968	7.17748	0.011693	0.169126	1934
DAPL1	94.6037	192.651	189.098	275.935	459.073	415.888	1.33758	3.43102	0.0117131	0.169328	1935
SLC18A1	245.533	67.7176	259.661	138.481	31.2029	110.428	-1.03044	2.5336	0.0117572	0.169847	1936
CNTN4	771.449	61.6916	2602.27	471.084	30.7773	1198.22	-0.915528	4.95211	0.0117656	0.169847	1937
ARRB1	560.023	1329.43	1358.37	915.064	1774.69	1673.6	0.502702	5.70736	0.0117706	0.169847	1938
PPP2R2C	279.943	1323.27	607.815	470.749	1817.95	770.693	0.544096	5.19827	0.0117751	0.169847	1939
DOCK5	275.499	186.058	169.716	146.191	80.6604	67.9067	-1.11854	2.64224	0.0117793	0.169847	1940
APOL6	4.45143	3.46878	50.2997	0.345934	0.220233	2.94747	-3.63133	-0.641991	0.0117877	0.169877	1941
OLFM3	158.741	517.882	379.56	301.475	803.536	543.543	0.719535	4.24012	0.0117936	0.169877	1942
VWA3B	238.759	24.3129	33.3859	114.021	9.48576	12.022	-1.26615	1.62914	0.011823	0.170213	1943
PRKD3	1331.17	1138.46	1508.76	1042.23	728.216	890.722	-0.558585	5.48831	0.0118356	0.170307	1944
GALNT13	581.663	1261.01	670.218	944.542	1672.94	820.648	0.493724	5.35432	0.0119021	0.171176	1945
PXDN	7543.09	8139.01	11572.3	6481.21	5713.35	7497.53	-0.424522	8.30794	0.011914	0.171177	1946
MYH7	84.5129	36.4271	175	34.1045	12.0095	53.2497	-1.50783	1.31613	0.011924	0.171177	1947
CYP2D8P	6.38896	6.04812	5.38234	25.2947	19.5628	16.068	1.75696	-0.71726	0.0119244	0.171177	1948
CA8	152.073	82.4222	148.311	79.8892	35.3747	58.7492	-1.13228	1.91776	0.0119267	0.171177	1949
AL031008.1	3.56242	3.59856	0.912584	21.568	17.7993	4.16608	2.32519	-1.21756	0.0119745	0.171776	1950
RDX	4477.49	4326.55	4173.8	3852.27	3041.14	2707.73	-0.422603	7.25896	0.0120213	0.172359	1951
NCAM2	808.225	2981.51	995.643	1270.74	3829.78	1180.37	0.447169	6.26892	0.0120401	0.17254	1952
GCNT4	37.6289	62.9085	114.234	19.425	26.5315	44.4659	-1.15579	1.07422	0.0120608	0.172747	1953
MIR9-3HG	298.623	225.897	494.465	188.874	116.727	235.817	-0.86599	3.38175	0.0120737	0.172836	1954
AC068389.1	0.385861	0.0546923	1.29365	7.85414	0.909508	19.8552	3.73767	-1.92335	0.0120793	0.172836	1955
CCNB1IP1	818.516	1227.83	1070.28	628.978	770.827	620.15	-0.585551	5.12835	0.0121208	0.173341	1956
MESTIT1	18.1081	16.0239	16.4891	51.4253	37.178	35.3095	1.29356	0.330186	0.0121332	0.173416	1957
SLC2A4RG	931.932	621.665	641.548	677.116	369.018	351.478	-0.666282	4.59954	0.0121385	0.173416	1958
RTN1	6968.74	13166	12095.8	11632.5	17955	15224.6	0.533554	9.04403	0.012184	0.173915	1959
KCNK3	72.5171	753.893	221.643	139.039	1180.91	320.435	0.733159	4.2554	0.0121858	0.173915	1960
CCNJ	1406.73	1962.84	2028.28	1167.24	1330.6	1269.02	-0.474838	5.95955	0.0122341	0.17445	1961
AL390039.1	54.7244	23.4937	59.8194	26.7016	9.36525	22.0084	-1.23463	0.474868	0.0122358	0.17445	1962
HSPD1P4	5.50212	16.5138	20.6639	1.23748	3.03435	3.50437	-2.29494	-1.27925	0.0122792	0.17498	1963
ARHGAP12	1819.83	1655.03	1902.04	2809.12	2087.16	2213.85	0.420649	6.40458	0.0123225	0.175432	1964
XPO4	2272.18	1447.11	1954.34	1934.03	1006.32	1254.33	-0.438067	6.06223	0.0123235	0.175432	1965
CLIP3	3067.85	3784.07	3659.96	4743.1	4779.69	4266.73	0.422952	7.36986	0.0123524	0.175755	1966
RPS21	1924.76	2646.77	3088.95	1602.78	1800.63	1939.53	-0.469716	6.46166	0.0123587	0.175755	1967
VMO1	21.3831	17.9241	20.1926	59.0539	40.4414	42.0495	1.25434	0.520368	0.0123843	0.17603	1968
HSD11B1L	577.339	715.314	847.978	953.603	965.262	1056.12	0.518255	5.12221	0.0124005	0.17617	1969
CHM	764.786	980.429	816.066	1248.93	1308.05	1004.88	0.501861	5.38681	0.012438	0.176555	1970
NPY1R	423.851	244.476	214.468	264.204	124.501	100.804	-0.886939	3.22866	0.0124402	0.176555	1971
DUSP12	502.413	817.542	798.227	836.719	1112.35	1002.39	0.530157	5.11782	0.0125112	0.177408	1972
FAM156A	37.019	14.3534	23.0329	102.121	32.3487	47.9103	1.25368	0.880436	0.0125177	0.177408	1973
KLHDC8A	802.557	1323.34	1389.61	641.758	864.524	837.871	-0.528132	5.30804	0.0125368	0.177408	1974
TMEM179	463.041	1257.46	1135.53	787.247	1746.62	1455.73	0.559982	5.56304	0.0125396	0.177408	1975
ARHGEF39	111.519	112.731	123.076	52.7097	43.531	43.8636	-1.28434	1.75249	0.0125426	0.177408	1976
SERP1	3544.36	2762.52	3099.66	2999.56	1910.01	1977.99	-0.446392	6.78622	0.012543	0.177408	1977
AC027018.1	1	11	4	1.27e-08	1.14e-07	3.82e-08	-5.15327	-2.39967	0.0125447	0.177408	1978
AC005912.1	916	923.399	1007.62	694.129	571.671	575.749	-0.605676	4.99023	0.0125679	0.177624	1979
ADGRA3	2939.39	2154.99	2421.16	2400.87	1438.04	1491.16	-0.497558	6.43863	0.0125727	0.177624	1980
DARS	1397.83	1560.41	1319.32	1159.85	1057.79	825.444	-0.474835	5.63826	0.0125932	0.177821	1981
FITM2	1688.18	900.837	812.031	2823.78	1231.03	1024.18	0.536478	5.85612	0.0125993	0.177821	1982
OLFML1	3.2277	18.2895	18.0812	0.281896	1.305	1.19073	-3.46827	-1.52784	0.012606	0.177825	1983
C9orf116	572.153	241.291	306.675	396.032	136.449	160.062	-0.736068	3.63484	0.0126179	0.177904	1984
TPP1	1759.19	734.556	776.114	2901.93	989.945	965.363	0.516417	5.78915	0.0126614	0.17837	1985
CCSER2	1878.85	2749.81	2352.99	2941.31	3516.94	2777.54	0.440956	6.79143	0.0126684	0.17837	1986
ADH6	14.503	27.253	12.1087	2.95606	4.5382	1.86099	-2.44503	-0.908384	0.0126763	0.17837	1987
AL021328.1	3.82e-16	1.07e-07	1.45e-08	6.97e-08	16	2	5.23943	-2.281	0.0126765	0.17837	1988
MMP25-AS1	66.1753	52.8015	104.289	160.189	104.423	190.356	1.06829	2.21083	0.0127025	0.178646	1989
PCNX2	903.201	1443.39	1359.4	1432.83	1870.71	1626.1	0.460069	5.88324	0.0127299	0.178942	1990
C4B	56.8753	7.87818	37.1319	24.5529	2.77854	12.0869	-1.40577	0.0733321	0.0127461	0.179079	1991
NFIL3	411.258	722.3	756.242	688.47	987.871	954.6	0.537618	4.9501	0.0127627	0.179153	1992
SH3RF3	1955	519.756	493.292	1371.98	297.997	261.033	-0.71632	5.04134	0.0127678	0.179153	1993
AC010624.3	31.0881	5.33792	8.04694	3.33964	0.468479	0.65182	-3.21943	-1.5964	0.0127766	0.179153	1994
RREB1	1256.54	640.499	768.462	864.453	359.994	398.637	-0.745045	4.84122	0.0127793	0.179153	1995
LINC00907	118.045	102.907	30.3869	47.7026	33.9742	9.25912	-1.50455	1.18777	0.0127834	0.179153	1996
RFLNB	1658.38	650.47	624.86	2751.14	881.59	781.628	0.524546	5.63378	0.0128294	0.179708	1997
KCTD1	1270.64	1782.25	1894.65	1020.22	1169.1	1147.08	-0.522263	5.81336	0.0128667	0.18014	1998
B3GLCT	1580.6	994.81	544.097	1227.98	631.422	318.738	-0.569693	5.16833	0.0129179	0.180633	1999
[truncated: 25,974 more rows]
