# Supplementary material for: Suppression of ATM kinase signaling accelerates cellular senescence
Source: Stem Cell Reports. 2026 Jun 11;21(7):102956. doi: 10.1016/j.stemcr.2026.102956 (PMC13385434; doi:10.1016/j.stemcr.2026.102956)
Supplement: Table S3. RNA-seq-based comparison of gene expression in untreated young fibroblasts, KU60019-treated young fibroblasts, and aged fibroblasts, related to Figures 4 and S8 [file mmc4.xls]

## Sheet: RNAseq data
sheet	Analysis Method	Sample
Untreated vs. KU60019	TCC	Young/KU60019(-) vs. Young/KU60019(+)
Young Vs. Aged	TCC	Young/KU60019(-) vs. Aged/KU60019(-)
baySeq	baySeq	Young/KU60019(-) vs. Young/KU60019(+) vs. Aged/KU60019(-)

## Sheet: Untreated vs. KU60019
SYMBOL	Young/KU60019(-)_1	Young/KU60019(-)_2	Young/KU60019(-)_3	Young/KU60019(+)_1	Young/KU60019(+)_2	Young/KU60019(+)_3	logFC	logCPM	p.value	q.value	ranking
DMKN	174	101	129	3228	3324	2633	4.36498	5.73144	3.85278e-59	8.44143e-55	1
NPTX1	122	214	211	2511	3211	2674	3.8095	5.63879	3.63527e-51	3.98244e-47	2
ACTA2	12789	11113	12006	1672	1492	1473	-3.11569	7.95262	2.07318e-38	1.51411e-34	3
COL5A3	6291	8137	9788	1049	1138	988	-3.07291	7.38236	2.04464e-37	1.11995e-33	4
RGS4	1102	1481	1404	173	149	162	-3.19377	4.77537	1.56857e-36	6.87347e-33	5
SLC1A3	66	104	96	863	938	803	3.14457	4.00915	1.35858e-33	4.44613e-30	6
CMKLR1	603	711	777	91	94	90	-3.08032	3.85603	1.42049e-33	4.44613e-30	7
CTGF	29728	26309	30176	4907	3485	3944	-2.97951	9.23108	1.01859e-31	2.78966e-28	8
MYBL2	1742	1137	1269	253	160	220	-2.87469	4.86956	1.28419e-31	3.1263e-28	9
ACTG2	470	255	268	51	18	16	-3.81393	2.73638	5.18186e-31	1.13535e-27	10
SHC3	44	49	63	501	710	478	3.26082	3.36976	5.1754e-30	1.03084e-26	11
ANKRD1	829	872	926	168	143	114	-2.80362	4.2187	8.36541e-30	1.52738e-26	12
RRM2	1523	976	968	225	213	148	-2.71761	4.62937	4.32016e-29	7.28112e-26	13
DPP4	513	451	476	3086	3731	3014	2.60344	5.98183	7.62883e-29	1.19391e-25	14
AQP1	1123	668	733	147	113	141	-2.78772	4.16225	1.22757e-26	1.79308e-23	15
RRAGD	218	210	205	1364	1309	1201	2.44848	4.66609	6.76192e-26	9.2596e-23	16
SLC40A1	229	381	366	1767	2128	2080	2.48034	5.29399	8.91286e-26	1.14871e-22	17
RSPO3	360	299	353	2061	2044	1776	2.37699	5.27662	1.78252e-25	2.16972e-22	18
MITF	184	262	267	1232	1639	1256	2.37636	4.76744	6.05299e-25	6.76642e-22	19
CDC20	2063	1205	1137	348	269	248	-2.47353	5.00645	6.17656e-25	6.76642e-22	20
PLK1	1184	937	827	241	204	168	-2.42834	4.4398	7.08967e-25	7.39689e-22	21
TK1	4019	2128	1984	636	457	443	-2.51121	5.88234	8.79154e-25	8.75558e-22	22
PIMREG	1145	715	703	161	72	143	-2.96432	4.17259	2.43719e-24	2.32169e-21	23
MX1	66	59	55	2164	440	788	3.77241	4.30901	4.3566e-24	3.97721e-21	24
LMNB1	1084	1235	1232	277	236	252	-2.37663	4.71387	1.16989e-23	1.02529e-20	25
MTSS1	154	174	167	925	1023	891	2.35556	4.23436	1.81943e-23	1.53322e-20	26
PLXNC1	176	409	392	1992	2510	1929	2.63314	5.37665	3.05863e-23	2.48202e-20	27
RAB27B	41	69	123	704	698	661	3.09517	3.69124	3.31691e-23	2.59548e-20	28
MME	1090	1829	1799	9429	10239	8465	2.44638	7.52567	4.30893e-23	3.17546e-20	29
GINS2	581	341	331	98	65	53	-2.69728	3.1705	4.34797e-23	3.17546e-20	30
BIRC5	2472	1478	1501	506	371	354	-2.28578	5.34412	5.08418e-23	3.59337e-20	31
CTSK	19294	14166	15476	126551	136020	113312	2.78715	11.2134	5.37954e-23	3.6833e-20	32
FAM180B	4	2	2	136	118	111	5.29971	1.10798	7.18063e-23	4.75293e-20	33
LINC01013	246	191	173	15	22	3	-4.23659	2.01505	7.37561e-23	4.75293e-20	34
CNN1	3161	1632	1778	543	338	446	-2.43291	5.58889	8.63276e-23	5.40411e-20	35
OXTR	4122	4284	4745	1204	856	972	-2.29078	6.61554	1.68711e-22	1.02679e-19	36
HES4	873	376	434	90	81	70	-2.87447	3.56157	1.79344e-22	1.06201e-19	37
KIFC1	950	911	896	270	201	155	-2.33486	4.36073	3.16885e-22	1.82709e-19	38
COL4A1	748	1619	2151	221	220	243	-2.76334	4.98191	3.45066e-22	1.93856e-19	39
CRYM	46	14	21	380	300	237	3.42871	2.49253	4.60535e-22	2.52258e-19	40
TRIP13	866	754	779	209	203	161	-2.2347	4.1736	1.64715e-21	8.80222e-19	41
COL26A1	114	110	95	2	4	5	-4.97437	1.06037	3.19083e-21	1.66455e-18	42
CHAC1	958	551	736	168	162	136	-2.40109	4.04336	3.38086e-21	1.72267e-18	43
MAFB	268	333	403	1820	1747	1598	2.21597	5.12022	4.3296e-21	2.15594e-18	44
AURKA	992	810	957	257	177	228	-2.23111	4.37632	4.43329e-21	2.15852e-18	45
NDC80	817	666	703	193	143	167	-2.28605	4.03223	6.01603e-21	2.86546e-18	46
KCNK15	228	171	166	1028	1127	891	2.27381	4.34759	7.08286e-21	3.30182e-18	47
HAS2	2015	3167	3181	650	492	516	-2.47751	5.9275	1.5929e-20	7.27093e-18	48
WISP2	2543	1477	1672	10881	11336	9110	2.3319	7.69884	1.85898e-20	8.31229e-18	49
TACC3	2297	1513	1557	445	427	398	-2.21632	5.33317	1.95914e-20	8.58496e-18	50
NREP	3443	4339	4939	1125	1158	883	-2.16351	6.58412	2.47361e-20	1.06268e-17	51
GLDN	22	37	14	259	303	242	3.35009	2.31568	3.15509e-20	1.32938e-17	52
SBSN	388	144	176	1706	1748	1544	2.78976	5.00251	3.2753e-20	1.354e-17	53
HIP1R	287	279	302	1373	1418	1288	2.06893	4.80612	3.65927e-20	1.48472e-17	54
UBE2C	1145	803	746	277	153	195	-2.28497	4.33706	4.61594e-20	1.83694e-17	55
SLC39A8	126	183	208	807	984	844	2.20893	4.15613	4.69505e-20	1.83694e-17	56
RIPOR3	127	129	109	738	705	544	2.27183	3.73015	5.40729e-20	2.07848e-17	57
CCNB1	2466	1896	1903	715	528	483	-2.03203	5.59542	8.50666e-20	3.21346e-17	58
ATP2A3	46	36	51	348	375	282	2.75081	2.6863	1.53307e-19	5.69313e-17	59
CENPU	570	464	487	144	119	75	-2.37076	3.49938	2.11955e-19	7.70609e-17	60
TRIM63	2	0	2	88	83	94	5.81024	0.663373	2.14547e-19	7.70609e-17	61
PSAT1	10243	9047	10394	2633	2753	2541	-2.06551	7.82815	2.20558e-19	7.79425e-17	62
SMOC1	271	281	301	1348	1345	1201	2.02671	4.7465	2.5864e-19	8.99491e-17	63
PTPRU	259	348	317	1426	1547	1290	2.04866	4.87303	2.94398e-19	1.00785e-16	64
ID4	5266	5080	5829	1723	1512	1344	-1.98818	6.96784	3.2398e-19	1.09206e-16	65
HJURP	717	802	709	188	147	178	-2.28393	4.06152	3.41556e-19	1.13386e-16	66
PRXL2A	95	75	46	502	516	366	2.54623	3.17479	7.58328e-19	2.47985e-16	67
PBK	1027	858	814	265	171	228	-2.19889	4.35438	1.14059e-18	3.67505e-16	68
CLIC2	163	245	223	910	1167	853	2.0578	4.33003	1.27044e-18	4.03412e-16	69
CDCA8	536	600	623	160	86	110	-2.50228	3.68812	1.44723e-18	4.52984e-16	70
LINC00547	112	90	64	6	4	0	-4.98444	0.810375	1.50861e-18	4.65543e-16	71
CDCA5	917	603	578	193	114	164	-2.31675	3.97017	1.84248e-18	5.60676e-16	72
SCN1A	0	4	0	77	110	87	5.94273	0.703313	2.74763e-18	8.24666e-16	73
TPX2	2348	2431	2525	801	714	607	-1.95423	5.83016	3.50078e-18	1.03651e-15	74
ADM2	1498	1215	1416	395	439	334	-1.9874	4.99967	4.22671e-18	1.23476e-15	75
KIF20A	1281	1677	1690	467	383	363	-2.09737	5.14835	4.61345e-18	1.3228e-15	76
ADAMTS8	516	388	376	86	98	84	-2.40553	3.24181	4.64882e-18	1.3228e-15	77
B3GALT2	250	361	409	60	82	47	-2.59288	2.88282	5.35833e-18	1.50514e-15	78
PKD1L2	29	25	38	266	374	198	2.98231	2.38942	9.29002e-18	2.57651e-15	79
MCM5	2184	1488	1482	515	426	457	-2.0252	5.31197	9.71523e-18	2.66076e-15	80
IFIT1	146	138	182	2813	787	974	2.89237	4.80679	1.86625e-17	5.04808e-15	81
DLGAP5	1002	1141	1042	327	275	286	-2.00616	4.62539	2.00584e-17	5.35949e-15	82
CDK1	1207	971	1128	354	334	288	-1.92201	4.69271	2.04862e-17	5.40786e-15	83
IL32	724	355	400	140	115	75	-2.30076	3.46195	2.14025e-17	5.53827e-15	84
COL13A1	321	239	271	1263	1257	1091	1.96273	4.65156	2.14858e-17	5.53827e-15	85
BRINP1	394	472	513	1819	2104	1779	1.88914	5.32423	2.29455e-17	5.84577e-15	86
KIF18B	383	491	520	117	74	95	-2.45243	3.35671	3.46559e-17	8.7277e-15	87
CDC6	698	708	777	231	130	181	-2.20317	4.04816	4.04906e-17	1.00812e-14	88
CEP55	1285	1549	1402	453	440	378	-1.89947	5.05669	4.17999e-17	1.02903e-14	89
RETREG1	41	33	35	263	315	210	2.6714	2.34748	5.38142e-17	1.31008e-14	90
KIF4A	638	723	670	180	155	191	-2.11287	3.95851	5.52815e-17	1.33101e-14	91
TAGLN	39103	23845	24430	7982	6866	6634	-2.15218	9.36675	5.77609e-17	1.37559e-14	92
SHCBP1	972	1090	1147	362	214	254	-2.14197	4.61276	9.25177e-17	2.17964e-14	93
SMIM25	103	66	95	499	559	414	2.32275	3.29437	1.03544e-16	2.41345e-14	94
SAPCD2	258	307	328	73	60	53	-2.42614	2.7205	2.97437e-16	6.85985e-14	95
KIF2C	1048	826	816	331	246	249	-1.86989	4.4108	5.18709e-16	1.18384e-13	96
NUF2	589	490	364	141	114	105	-2.15149	3.45937	5.35617e-16	1.20983e-13	97
GUCY1A1	67	73	94	2	6	4	-4.42413	0.640762	6.20328e-16	1.38688e-13	98
IFITM1	307	218	195	1933	774	852	2.04373	4.58929	7.01712e-16	1.55298e-13	99
E2F1	758	524	634	152	159	188	-2.09113	3.87484	7.74812e-16	1.69761e-13	100
ZWINT	987	795	722	315	217	227	-1.89205	4.30475	9.68955e-16	2.08151e-13	101
CARMN	687	559	587	155	175	172	-2.02606	3.82526	9.69029e-16	2.08151e-13	102
WNT4	2747	1534	1836	689	604	529	-1.87476	5.58323	1.0108e-15	2.15016e-13	103
PKMYT1	575	392	349	105	99	99	-2.24939	3.30612	1.10933e-15	2.33705e-13	104
KCNJ6	444	486	515	142	146	99	-2.07829	3.47297	1.24455e-15	2.59697e-13	105
HRK	8	18	12	164	143	139	3.40478	1.47946	1.46491e-15	3.00925e-13	106
PFKFB3	200	384	432	1541	1648	1415	2.08214	4.98832	1.4696e-15	3.00925e-13	107
ACKR4	1883	1695	1688	6679	7064	6265	1.7631	7.16105	2.02361e-15	4.10531e-13	108
CXCL1	402	210	290	90	54	66	-2.24761	2.76267	2.19537e-15	4.41289e-13	109
CDCA3	1001	508	515	158	143	156	-2.2347	3.92001	2.69126e-15	5.36049e-13	110
IL1R1	2289	3259	3715	11355	14283	11344	1.85467	8.02836	3.19355e-15	6.30366e-13	111
SPC25	369	281	281	73	64	74	-2.2934	2.80466	3.38692e-15	6.62567e-13	112
PTTG1	2022	954	859	320	338	241	-2.15806	4.84857	4.31503e-15	8.36658e-13	113
SLC6A15	178	234	252	802	980	811	1.81049	4.20886	5.00257e-15	9.6146e-13	114
FABP3	3314	1555	1525	10503	9819	8702	2.11774	7.64217	6.06719e-15	1.15593e-12	115
SERPINE1	40193	38381	42849	13422	10103	11160	-1.97891	9.87979	6.36577e-15	1.20236e-12	116
SCD	6767	10016	11047	41335	44981	37769	2.02052	9.74125	7.1375e-15	1.3366e-12	117
MAD2L1	878	762	708	288	275	208	-1.77766	4.23546	8.30157e-15	1.54142e-12	118
STON2	18	20	52	252	221	224	2.9134	2.16724	8.89186e-15	1.63715e-12	119
JPH2	1068	1352	1513	468	358	352	-1.8995	4.94589	9.13852e-15	1.66854e-12	120
GALNT15	59	115	154	563	715	487	2.33603	3.5606	9.91075e-15	1.79458e-12	121
CSRP1	9327	6752	7437	2879	2626	2310	-1.7444	7.55934	1.0582e-14	1.89285e-12	122
TRIB3	2657	1948	2161	893	779	639	-1.71372	5.77129	1.06262e-14	1.89285e-12	123
EVA1A	1503	1007	1171	426	417	346	-1.77944	4.87618	1.07262e-14	1.89525e-12	124
EXO1	271	300	282	84	66	49	-2.28777	2.68295	1.10814e-14	1.94235e-12	125
MCM10	210	250	285	51	60	60	-2.27632	2.4848	1.20333e-14	2.09246e-12	126
CDKN3	853	640	542	233	185	186	-1.89935	4.00145	1.28103e-14	2.21003e-12	127
MMP3	28	8	11	167	200	177	3.47912	1.76048	1.32034e-14	2.26004e-12	128
PPM1L	27	99	114	427	597	450	2.62655	3.27632	1.59716e-14	2.71269e-12	129
CTSC	3180	2707	2794	1008	1110	868	-1.70598	6.13361	1.64684e-14	2.77556e-12	130
UHRF1	1312	1555	1609	526	469	499	-1.74117	5.16941	2.29886e-14	3.84489e-12	131
MIR503HG	649	408	338	106	131	92	-2.20553	3.39546	2.50335e-14	4.15518e-12	132
AL513283.1	46	24	45	227	261	254	2.56052	2.29431	3.33133e-14	5.48793e-12	133
PCLAF	306	206	228	82	55	30	-2.38183	2.46984	3.73688e-14	6.11008e-12	134
ADH1B	1915	1983	2192	6708	8103	6907	1.66894	7.30024	3.78312e-14	6.13986e-12	135
IFI6	1805	787	833	7578	2583	2874	1.6951	6.53409	4.0459e-14	6.51806e-12	136
SCIN	20	6	12	147	146	118	3.32915	1.37136	4.34483e-14	6.94855e-12	137
BHLHE40	401	548	569	1851	1957	1692	1.70774	5.31465	6.1553e-14	9.77265e-12	138
APOBEC3B	216	177	216	53	25	44	-2.51892	2.16682	6.46485e-14	1.01903e-11	139
IGSF10	91	408	369	1327	1962	1341	2.46748	4.94986	7.93024e-14	1.23629e-11	140
ASF1B	674	530	542	197	201	160	-1.80705	3.80047	7.95605e-14	1.23629e-11	141
CCNB2	1158	681	736	289	259	247	-1.82098	4.34999	8.11842e-14	1.24658e-11	142
SLC1A4	1361	1485	1680	530	490	560	-1.67726	5.20035	8.13607e-14	1.24658e-11	143
TPD52L1	639	478	496	159	127	174	-1.97109	3.65524	9.23289e-14	1.39801e-11	144
FJX1	934	686	798	357	256	230	-1.69635	4.29565	9.252e-14	1.39801e-11	145
TRIM9	0	8	4	103	120	56	4.41442	0.755016	9.51399e-14	1.42775e-11	146
NTN1	1227	1746	1997	6486	6875	5290	1.76467	7.05856	1.16763e-13	1.74032e-11	147
TMEM38B	291	364	390	1200	1295	1180	1.66037	4.74642	1.36997e-13	2.02811e-11	148
MYH2	132	107	149	19	24	12	-2.98908	1.45607	1.68451e-13	2.47703e-11	149
PSG1	210	179	197	814	789	596	1.73387	3.98072	1.70554e-13	2.49123e-11	150
KIF23	1264	1649	1504	515	348	467	-1.90123	5.1199	1.82233e-13	2.64418e-11	151
FADS1	2926	4276	4597	14049	15896	13608	1.74468	8.29112	1.86208e-13	2.6841e-11	152
PHKG1	27	30	28	183	224	146	2.51475	1.86761	2.00744e-13	2.8747e-11	153
ADAMTS1	4375	5813	6620	2054	1644	1819	-1.75531	7.06905	2.19489e-13	3.12273e-11	154
ABCC9	292	542	672	2246	2302	1853	1.99463	5.47849	2.33296e-13	3.29775e-11	155
NTRK2	163	385	496	65	60	64	-2.49378	2.90955	2.41248e-13	3.3883e-11	156
AKR1C1	2127	1183	1299	5945	6748	5834	1.89287	7.03238	2.66901e-13	3.72471e-11	157
SPAG5	743	697	715	200	227	269	-1.8015	4.10939	3.66175e-13	5.07777e-11	158
NCAPG	770	969	1055	319	180	296	-1.99963	4.44157	3.85335e-13	5.30986e-11	159
DSG2	14	27	35	192	234	147	2.77961	1.88711	3.88415e-13	5.31886e-11	160
RAD51AP1	259	340	402	85	57	103	-2.19919	2.92504	4.25421e-13	5.78943e-11	161
DIAPH3	941	1286	1322	414	308	405	-1.81134	4.8196	5.1613e-13	6.98049e-11	162
TRIB2	1102	1653	1732	490	624	486	-1.63239	5.19275	5.24121e-13	7.04509e-11	163
KIF11	1019	1551	1356	461	401	411	-1.76806	4.97238	5.5227e-13	7.37819e-11	164
LYPD6B	330	167	206	86	46	47	-2.13838	2.42954	5.85417e-13	7.77363e-11	165
MCAM	298	278	320	83	48	92	-2.20453	2.77256	6.40467e-13	8.45339e-11	166
MTHFD2	4118	4185	4652	1699	1744	1510	-1.55043	6.74684	8.44421e-13	1.10786e-10	167
NEK2	389	433	320	144	85	82	-2.0713	3.1458	8.49609e-13	1.10803e-10	168
OASL	0	0	0	67	18	40	8.30406	-0.363027	9.0118e-13	1.16833e-10	169
TROAP	383	276	345	87	109	40	-2.3336	2.91336	1.04779e-12	1.35042e-10	170
VCAM1	12	56	74	0	2	0	-6.07207	-0.0952957	1.07559e-12	1.37813e-10	171
GPX3	136	80	81	463	432	393	1.98872	3.1751	1.10606e-12	1.40894e-10	172
KIF18A	239	219	198	40	46	57	-2.36279	2.29649	1.21684e-12	1.5411e-10	173
TOP2A	2691	4793	4992	1368	1146	1153	-1.88351	6.60435	1.26229e-12	1.58947e-10	174
KIF22	1144	748	827	428	325	254	-1.60366	4.48591	1.43872e-12	1.80128e-10	175
KRT7	5602	3422	3756	1818	1392	1455	-1.59269	6.71375	1.44983e-12	1.80487e-10	176
GLMP	1462	1245	1406	4654	4415	4341	1.54491	6.63866	1.46177e-12	1.80945e-10	177
COL8A1	8865	13937	15577	4261	4107	3599	-1.80859	8.24174	1.49798e-12	1.84386e-10	178
HES1	728	474	495	199	196	156	-1.76709	3.76513	1.51744e-12	1.85738e-10	179
DHCR24	3736	3894	3947	13365	13803	12488	1.61266	8.18305	1.53017e-12	1.86255e-10	180
LGR5	4834	7425	8150	2418	2069	2113	-1.76076	7.34375	1.59589e-12	1.93182e-10	181
ODC1	2607	2201	2253	1079	921	737	-1.54303	5.87755	1.63532e-12	1.96867e-10	182
CDC45	366	287	225	78	28	66	-2.57683	2.69172	1.64858e-12	1.97379e-10	183
GCNT3	0	0	4	54	87	48	5.38156	0.200927	1.81084e-12	2.15627e-10	184
AURKB	711	393	317	126	97	119	-2.14294	3.43022	1.91233e-12	2.26482e-10	185
BDKRB2	991	1043	1133	3489	3540	3208	1.53061	6.25103	2.04041e-12	2.40351e-10	186
KRT14	3691	1647	1700	941	597	690	-1.74268	5.80834	2.20264e-12	2.58074e-10	187
MSC	2117	1066	1135	436	427	415	-1.84488	5.08281	2.3181e-12	2.70158e-10	188
MKI67	1985	4215	4584	1043	1025	935	-1.9213	6.37672	2.33611e-12	2.70816e-10	189
ACTA2-AS1	59	53	80	3	6	6	-3.80401	0.398505	2.68291e-12	3.09382e-10	190
GTSE1	552	693	804	260	207	213	-1.74388	4.04	2.90119e-12	3.32802e-10	191
ANLN	2661	4910	4509	1353	1211	1200	-1.79895	6.57794	2.91734e-12	3.32911e-10	192
DEPDC1	444	562	570	198	173	140	-1.79119	3.65568	3.07584e-12	3.49179e-10	193
PDLIM7	11630	6991	6830	3225	2757	2656	-1.68106	7.68347	3.12976e-12	3.53469e-10	194
PNLIPRP3	0	0	0	29	48	36	8.15746	-0.496748	3.41282e-12	3.83461e-10	195
CDCA7	226	251	278	54	94	49	-2.14588	2.53443	3.50648e-12	3.91974e-10	196
NYNRIN	850	1418	1675	4260	5019	4170	1.6571	6.62291	3.53393e-12	3.93037e-10	197
ENPP5	35	38	84	319	258	264	2.34739	2.50935	3.63178e-12	4.0188e-10	198
PDPN	166	170	165	549	728	557	1.6967	3.73245	3.82805e-12	4.21471e-10	199
SCUBE3	828	1239	1315	392	379	428	-1.63174	4.78586	4.51951e-12	4.93851e-10	200
COL4A3BP	656	1140	1386	3646	3946	3556	1.70927	6.34427	4.53054e-12	4.93851e-10	201
GPRC5B	16	30	20	134	175	131	2.59009	1.54635	5.40206e-12	5.85937e-10	202
NEFM	203	190	190	48	38	52	-2.24522	2.14644	5.64485e-12	6.09255e-10	203
SPC24	723	295	370	135	97	131	-2.00589	3.41508	7.372e-12	7.91768e-10	204
MYBL1	320	568	565	143	130	146	-1.91056	3.50452	7.41924e-12	7.92953e-10	205
INSIG1	4071	4228	4658	14752	15092	12959	1.56036	8.30423	7.64257e-12	8.12858e-10	206
SLC7A5	3978	4358	5204	1930	1692	1646	-1.5191	6.81605	7.68871e-12	8.13814e-10	207
PYCR1	2565	1989	2297	1022	885	810	-1.49588	5.84256	7.98322e-12	8.40925e-10	208
SNED1	1441	2826	3267	8895	10382	8335	1.78597	7.63402	8.21258e-12	8.60945e-10	209
ELN	92144	72507	88112	31821	26666	23505	-1.79051	10.9749	8.74245e-12	9.12129e-10	210
TM7SF2	139	58	84	443	522	381	2.16106	3.20575	9.16017e-12	9.51182e-10	211
FAM83D	454	516	668	203	179	177	-1.697	3.7263	1.00465e-11	1.03665e-09	212
LOXL4	5775	5062	5377	2562	1996	1961	-1.48604	7.09065	1.011e-11	1.03665e-09	213
PSRC1	602	441	380	193	182	118	-1.69791	3.53384	1.01677e-11	1.03665e-09	214
THBD	164	142	176	626	547	519	1.64919	3.63186	1.01726e-11	1.03665e-09	215
TRPC6	1074	1510	1680	498	651	478	-1.54118	5.14231	1.11441e-11	1.1304e-09	216
SKA3	343	336	366	136	74	99	-1.95427	3.03937	1.23254e-11	1.24447e-09	217
IQGAP3	829	1402	1312	427	301	344	-1.86487	4.80137	1.30652e-11	1.31311e-09	218
GPNMB	9294	9934	10983	34260	38552	32445	1.63767	9.58348	1.39087e-11	1.3915e-09	219
SGO2	550	631	676	218	261	221	-1.56937	3.94406	1.40412e-11	1.39838e-09	220
MELK	1042	1029	1044	445	471	318	-1.5182	4.70545	1.43704e-11	1.42469e-09	221
F3	740	829	806	342	285	271	-1.57066	4.30023	1.52166e-11	1.50178e-09	222
CRIP2	666	336	279	133	96	108	-2.00211	3.30404	1.55715e-11	1.52992e-09	223
C11orf96	1473	603	669	365	281	232	-1.71259	4.45303	1.6662e-11	1.62976e-09	224
TPM1	21451	21393	22695	9156	7933	7318	-1.59349	9.07627	1.79225e-11	1.74526e-09	225
PTGER1	218	131	86	32	23	23	-2.56995	1.67229	1.84784e-11	1.79142e-09	226
LARGE1	562	535	661	1821	1954	1689	1.47638	5.36014	1.91007e-11	1.8436e-09	227
PPP1R14A	2168	841	986	434	318	400	-1.8374	4.96428	1.98745e-11	1.90987e-09	228
CDT1	638	414	302	128	138	113	-1.93911	3.40051	2.03992e-11	1.95173e-09	229
HHIP	172	280	246	69	56	42	-2.22004	2.40242	2.0696e-11	1.97152e-09	230
SPRY1	217	282	256	85	74	41	-2.12292	2.54005	2.10515e-11	1.9967e-09	231
RSAD2	0	2	4	225	13	62	4.90354	0.826913	2.21024e-11	2.08734e-09	232
ERCC6L	211	232	255	72	68	60	-1.9631	2.4509	2.34581e-11	2.20586e-09	233
L1CAM	202	278	226	75	66	52	-2.03422	2.45633	2.40815e-11	2.25481e-09	234
ASAH1	3847	3566	3645	12198	12351	10834	1.51346	8.04249	2.42379e-11	2.2598e-09	235
RGCC	488	288	239	1282	1223	1101	1.72777	4.71595	2.44457e-11	2.26589e-09	236
DTL	358	402	477	151	127	138	-1.7269	3.32031	2.45101e-11	2.26589e-09	237
MXD3	807	321	353	123	111	121	-2.09233	3.48619	2.47491e-11	2.27838e-09	238
TTK	309	536	542	150	142	117	-1.88775	3.44201	2.49744e-11	2.28949e-09	239
PCSK9	1437	1375	1505	4492	4706	3987	1.44549	6.63582	2.5098e-11	2.29124e-09	240
SNCA	6	11	11	90	110	73	3.1112	0.815796	2.58303e-11	2.34831e-09	241
CCDC81	78	80	69	6	16	4	-3.40844	0.677047	2.84386e-11	2.57475e-09	242
SERPINF1	600	417	447	1518	1868	1805	1.67617	5.24458	2.99923e-11	2.70425e-09	243
SKA1	287	307	346	117	42	75	-2.25813	2.83846	3.05463e-11	2.74291e-09	244
CTSS	133	146	144	606	483	454	1.69311	3.48611	3.83765e-11	3.43196e-09	245
BCL2L11	55	44	48	232	210	246	2.06375	2.26702	4.019e-11	3.57952e-09	246
SLC17A7	79	71	67	299	356	245	1.87403	2.67187	4.06569e-11	3.60645e-09	247
GDF6	276	401	404	103	144	121	-1.70869	3.13207	4.19868e-11	3.7094e-09	248
SIX2	346	292	396	140	93	109	-1.76477	3.05681	4.61914e-11	4.06448e-09	249
C11orf87	883	1143	1272	464	425	278	-1.67711	4.74382	4.7143e-11	4.13161e-09	250
COLEC12	2759	3218	3273	9337	10452	8856	1.46868	7.75003	4.85855e-11	4.24107e-09	251
ZNF385A	289	240	235	871	824	746	1.51539	4.19221	4.97736e-11	4.32754e-09	252
STEAP1	588	507	463	1654	1669	1788	1.55608	5.25101	5.07708e-11	4.39679e-09	253
CCNA2	1156	1352	1371	570	487	488	-1.49009	5.02555	5.35518e-11	4.61937e-09	254
BRIP1	255	421	523	120	127	99	-1.9029	3.22324	5.63988e-11	4.84587e-09	255
PLD1	510	648	836	1979	2300	1890	1.4899	5.53535	5.73762e-11	4.9106e-09	256
JAG1	4037	7408	8570	2284	2088	2086	-1.72825	7.31339	5.83235e-11	4.96223e-09	257
LYPD6	305	393	452	131	118	133	-1.73506	3.21209	5.84324e-11	4.96223e-09	258
EIF4EBP1	4866	2003	2266	906	895	831	-1.83644	6.1547	5.91372e-11	5.00268e-09	259
MREG	126	82	117	435	400	367	1.74021	3.12451	6.25017e-11	5.26697e-09	260
ANGPTL2	6485	7389	8401	24048	26436	22176	1.5473	9.07198	6.32368e-11	5.3085e-09	261
CENPH	507	374	409	184	122	151	-1.66596	3.40147	7.15736e-11	5.98541e-09	262
ESPL1	327	420	483	147	134	136	-1.7056	3.31451	7.64413e-11	6.36817e-09	263
SLC7A11	2025	5012	5724	1174	1324	1014	-1.90385	6.61376	8.24619e-11	6.84371e-09	264
GRAMD4	293	340	335	1076	1020	928	1.4805	4.50803	8.50806e-11	7.0344e-09	265
DHCR7	1437	1393	1488	4490	4410	3884	1.40067	6.60395	8.99597e-11	7.40983e-09	266
SLC7A8	386	361	420	1127	1199	1206	1.43691	4.74701	9.44252e-11	7.74853e-09	267
AL391422.4	636	477	478	1710	1673	1517	1.47093	5.20858	9.81619e-11	8.0251e-09	268
FASN	4998	7975	8710	27166	26462	22950	1.69254	9.11867	1.01818e-10	8.29303e-09	269
FAM111B	254	387	323	109	78	87	-1.96547	2.91412	1.06275e-10	8.60131e-09	270
EZH2	631	621	577	254	246	220	-1.50921	3.94058	1.06388e-10	8.60131e-09	271
NPC2	3037	1662	1812	7415	7345	6415	1.58993	7.29624	1.15381e-10	9.29409e-09	272
KCTD15	962	1036	1031	398	443	414	-1.43421	4.68555	1.23719e-10	9.9292e-09	273
ACSS2	925	859	883	2662	2815	2397	1.3965	5.90682	1.30974e-10	1.04732e-08	274
LRRC32	3877	3729	4373	12727	12332	11393	1.44453	8.10472	1.59847e-10	1.27355e-08	275
NMB	205	87	88	526	585	512	2.04465	3.51161	1.94316e-10	1.53979e-08	276
SOD2	2495	2786	2881	8675	8711	7102	1.41855	7.53395	1.95123e-10	1.53979e-08	277
UBE2T	553	391	388	179	132	158	-1.65935	3.44699	1.95372e-10	1.53979e-08	278
ANTXR1	5570	8422	9506	24468	28134	23851	1.57096	9.14675	1.98121e-10	1.55586e-08	279
RENBP	288	173	150	750	708	639	1.66633	3.94902	2.00587e-10	1.56959e-08	280
HMGCS1	1660	2688	3122	8419	8279	7526	1.58016	7.49031	2.04533e-10	1.59477e-08	281
CCDC69	64	45	41	250	216	198	1.99539	2.22545	2.11437e-10	1.64276e-08	282
WFDC1	104	55	48	2	10	4	-3.83554	0.508847	2.24834e-10	1.74068e-08	283
SGO1	126	132	81	30	13	17	-2.68313	1.31608	2.44358e-10	1.88517e-08	284
TUBA1B	6413	7255	7581	3254	3069	2604	-1.41663	7.49619	2.60607e-10	2.00348e-08	285
BUB1	500	836	966	276	284	274	-1.57594	4.23679	2.67237e-10	2.04726e-08	286
FOLR3	60	21	14	214	187	188	2.67469	1.97612	3.07625e-10	2.34846e-08	287
HMMR	337	460	380	150	173	110	-1.61691	3.28106	3.26442e-10	2.48345e-08	288
SLC17A5	1178	1260	1409	3837	3849	3352	1.35881	6.40434	3.58395e-10	2.71052e-08	289
TSPAN2	262	303	362	112	84	110	-1.75705	2.90153	3.58764e-10	2.71052e-08	290
COL4A2	1579	2415	3006	934	785	633	-1.70709	5.80928	3.76451e-10	2.83438e-08	291
INMT	766	467	567	222	191	244	-1.59334	3.89152	3.88058e-10	2.91177e-08	292
SLC2A5	16	8	10	85	103	96	2.9102	0.90182	3.90884e-10	2.92296e-08	293
TNFRSF21	81	113	111	418	346	386	1.75991	3.05976	4.07474e-10	3.03665e-08	294
TMPO	1536	2313	2478	862	718	828	-1.53039	5.71296	4.22662e-10	3.13916e-08	295
FOXC2	682	725	900	354	289	301	-1.44644	4.28545	4.76919e-10	3.53017e-08	296
LINC01133	4319	1524	1803	1020	766	711	-1.63382	5.93629	4.9221e-10	3.63109e-08	297
SLC17A9	709	707	615	327	253	247	-1.4669	4.10474	5.27474e-10	3.87817e-08	298
TNFSF10	0	2	0	30	34	56	5.54194	-0.381708	5.8e-10	4.2501e-08	299
B4GALT5	945	1721	2109	5062	5378	4701	1.57441	6.82039	5.82888e-10	4.25703e-08	300
FANCA	218	339	222	83	54	66	-2.08294	2.5884	6.01869e-10	4.38105e-08	301
ANGPTL4	441	208	244	1037	953	948	1.62988	4.45006	6.07227e-10	4.40541e-08	302
GM2A	1193	1412	1413	3925	4026	3433	1.34055	6.45411	7.1314e-10	5.15673e-08	303
AP000892.3	408	167	165	92	62	55	-1.89443	2.53501	8.49886e-10	6.12533e-08	304
CBS	392	974	662	189	167	218	-1.8899	3.98465	8.82231e-10	6.3376e-08	305
LINC02223	9	7	7	85	77	52	3.01571	0.488132	9.4267e-10	6.74964e-08	306
SLC7A14	173	260	280	841	823	644	1.54765	4.10212	9.78208e-10	6.98128e-08	307
MEOX2	461	551	516	230	203	170	-1.51022	3.68135	9.8239e-10	6.98837e-08	308
SETDB2	332	388	402	1205	1141	953	1.39024	4.65408	9.97425e-10	7.06302e-08	309
CENPA	428	312	254	139	75	105	-1.80951	2.99854	9.99332e-10	7.06302e-08	310
CENPK	319	321	316	111	67	124	-1.86054	2.93683	1.12121e-09	7.89891e-08	311
ESCO2	179	319	338	77	81	105	-1.79	2.73953	1.14707e-09	8.05521e-08	312
TCF19	1014	988	997	492	467	372	-1.34449	4.69654	1.21747e-09	8.52226e-08	313
LPIN1	1213	2413	2583	6641	7383	5742	1.57332	7.20114	1.27546e-09	8.89979e-08	314
WDR62	414	314	381	174	144	84	-1.67224	3.18589	1.33469e-09	9.28353e-08	315
GAS7	266	390	423	1067	1186	945	1.42419	4.60605	1.33933e-09	9.28629e-08	316
GINS1	291	239	341	129	76	102	-1.67939	2.83263	1.40687e-09	9.72384e-08	317
SDK2	52	70	148	309	397	333	1.9018	2.90174	1.43907e-09	9.91511e-08	318
COL15A1	615	1086	1205	354	438	276	-1.57363	4.57439	1.48764e-09	1.02176e-07	319
DDX11	244	226	263	73	98	74	-1.75082	2.56851	1.49609e-09	1.02435e-07	320
PHGDH	11088	6558	7707	3452	3527	3057	-1.46616	7.72991	1.60733e-09	1.09709e-07	321
ADAMTSL4	406	486	533	1494	1446	1173	1.3666	4.97781	1.69555e-09	1.15371e-07	322
COL7A1	949	1256	1074	514	497	408	-1.36888	4.81646	1.71443e-09	1.16294e-07	323
MX2	14	47	17	673	158	243	3.52619	2.69379	1.76508e-09	1.19361e-07	324
IFIT3	618	739	802	4251	1987	2175	1.71498	5.89824	1.79489e-09	1.21003e-07	325
MBP	684	1152	1369	3330	3454	2953	1.4931	6.19979	1.84211e-09	1.23805e-07	326
H2AFX	3564	2118	1979	1079	960	951	-1.4704	6.00256	1.89148e-09	1.26735e-07	327
MYPN	124	186	196	41	37	58	-2.04739	1.97746	1.92178e-09	1.28373e-07	328
CTPS1	1282	1263	1267	543	593	565	-1.32761	5.04668	1.93445e-09	1.28826e-07	329
CKAP2L	432	708	636	241	175	197	-1.67737	3.85107	2.11497e-09	1.40421e-07	330
LYNX1	2304	1806	2046	5849	6108	5166	1.31656	7.05012	2.30831e-09	1.52795e-07	331
RFC3	432	496	415	184	153	171	-1.56351	3.48452	2.45812e-09	1.62221e-07	332
STC1	128	213	154	489	587	483	1.5151	3.55501	2.61022e-09	1.71742e-07	333
ELOVL2	54	141	119	16	12	22	-2.7207	1.18471	2.63138e-09	1.72616e-07	334
KIF15	247	411	421	137	113	81	-1.85799	3.09239	2.65406e-09	1.73584e-07	335
SLC29A1	423	384	462	1158	1379	1058	1.33432	4.79225	2.72062e-09	1.77407e-07	336
RASEF	0	0	2	30	29	44	5.48127	-0.579495	2.85217e-09	1.85433e-07	337
NCAPH	354	508	492	203	151	114	-1.71449	3.45799	2.93819e-09	1.90461e-07	338
OLFM2	6266	5494	6957	2840	2932	2748	-1.29194	7.34546	3.32347e-09	2.148e-07	339
MSMO1	4389	3528	3965	11851	11275	10450	1.33969	8.01613	3.36508e-09	2.16849e-07	340
BLM	137	130	140	44	36	10	-2.49178	1.61121	3.56016e-09	2.28748e-07	341
DCLK1	715	1335	1509	3327	3758	3295	1.44683	6.30977	3.6103e-09	2.31291e-07	342
ALPL	88	90	98	20	10	23	-2.57457	1.03923	3.74658e-09	2.39322e-07	343
CELF2	1025	2230	2455	5550	6266	5524	1.53202	7.03371	3.88389e-09	2.47372e-07	344
CDH2	1180	1449	1827	664	645	656	-1.32129	5.2626	4.03885e-09	2.56496e-07	345
MYCBP	192	134	122	25	34	41	-2.30879	1.76024	4.15308e-09	2.62988e-07	346
CYP27A1	302	261	220	774	914	597	1.37157	4.12678	4.33558e-09	2.73754e-07	347
SYT14	163	334	389	854	992	860	1.52901	4.35618	4.38606e-09	2.76145e-07	348
UBE2S	6437	2576	2531	1571	1216	1197	-1.56024	6.55057	4.49481e-09	2.82181e-07	349
FGF1	1004	1025	1009	506	414	438	-1.32884	4.72053	4.54569e-09	2.8456e-07	350
FBXO32	929	1082	1157	2920	3169	2535	1.28177	6.06905	4.5842e-09	2.86153e-07	351
TRIM2	532	1086	1100	2508	2958	2470	1.44992	5.92214	4.62259e-09	2.8773e-07	352
MRGPRE	0	0	2	34	37	32	5.40228	-0.589644	5.03949e-09	3.12791e-07	353
2023-09-03	14	17	25	109	102	107	2.36537	1.13098	5.13874e-09	3.1805e-07	354
HERC6	97	109	87	1007	264	424	2.1572	3.48835	5.33954e-09	3.29548e-07	355
EPB41L1	751	929	1025	2460	2625	2269	1.28906	5.84168	5.49367e-09	3.38108e-07	356
SHROOM3	577	1042	1348	368	351	374	-1.52277	4.60637	5.7903e-09	3.55366e-07	357
NGF	2262	1140	1312	812	571	620	-1.34913	5.33345	5.825e-09	3.55798e-07	358
CENPM	590	260	236	109	108	93	-1.84735	3.08887	5.82983e-09	3.55798e-07	359
COL21A1	121	267	326	57	84	42	-2.05959	2.44525	5.86993e-09	3.57251e-07	360
2023-03-04	1860	1826	2147	1057	735	837	-1.32452	5.66117	6.01816e-09	3.65257e-07	361
CA11	56	29	27	205	157	132	2.01745	1.80546	6.12006e-09	3.70416e-07	362
XBP1	4624	3487	3685	1811	1966	1579	-1.29647	6.6804	6.49331e-09	3.91924e-07	363
SDC2	11429	9887	11412	5079	4970	4720	-1.30806	8.14911	6.99305e-09	4.20928e-07	364
SMPDL3A	462	457	546	1205	1371	1367	1.26794	4.95296	7.23058e-09	4.34033e-07	365
FANCD2	204	316	367	109	60	91	-1.92491	2.80008	7.3152e-09	4.37913e-07	366
AL157402.2	140	88	40	8	4	13	-3.48188	0.89621	7.6071e-09	4.54146e-07	367
LDLR	2545	4587	5099	12926	13136	11364	1.50753	8.1387	7.93556e-09	4.72468e-07	368
BUB1B	446	793	907	294	177	201	-1.81359	4.0863	8.33214e-09	4.94735e-07	369
TPRG1	2	5	8	62	60	49	3.37147	0.162942	9.11191e-09	5.39573e-07	370
MYH1	20	18	28	0	0	0	-7.52954	-1.10611	9.2181e-09	5.4439e-07	371
PLXDC2	131	150	221	504	651	447	1.52685	3.5817	9.81823e-09	5.78273e-07	372
ATP8B4	2	17	12	66	102	74	2.95627	0.688697	1.00234e-08	5.88775e-07	373
HMGB2	2625	2103	1910	1249	1084	834	-1.23714	5.87273	1.15807e-08	6.7843e-07	374
EME1	83	94	84	22	25	9	-2.45456	0.981209	1.1863e-08	6.93117e-07	375
RACGAP1	1546	1748	1602	798	737	738	-1.26855	5.42424	1.21076e-08	7.05526e-07	376
DENND2A	239	212	235	618	667	668	1.34733	3.92026	1.23307e-08	7.16621e-07	377
TMEM140	204	255	269	667	685	680	1.32711	3.98414	1.2596e-08	7.30103e-07	378
CDC25C	177	114	127	26	47	29	-2.2029	1.67839	1.32172e-08	7.64088e-07	379
IFIH1	74	124	123	589	351	361	1.83885	3.20632	1.4818e-08	8.54372e-07	380
PDGFD	551	924	987	2128	2487	2072	1.31774	5.7048	1.58222e-08	9.09882e-07	381
SNX9	7622	9071	9547	25167	25920	22941	1.33815	9.15651	1.62456e-08	9.31786e-07	382
MAP3K12	576	772	736	1958	2004	1620	1.26301	5.44946	1.67121e-08	9.56039e-07	383
SFRP4	493	486	519	221	258	181	-1.35821	3.69404	1.68524e-08	9.61552e-07	384
NUDT4	1310	1571	1640	3842	4054	3856	1.2216	6.53922	1.7015e-08	9.6831e-07	385
TES	2036	2421	2779	1281	986	973	-1.32257	5.96761	1.73076e-08	9.82408e-07	386
FOXRED2	615	867	964	2198	2231	2132	1.28482	5.68492	1.75431e-08	9.93201e-07	387
NCAPG2	969	1630	1518	611	580	549	-1.37148	5.13419	1.78785e-08	1.00958e-06	388
QPRT	1060	497	646	2149	2406	2189	1.52354	5.67207	1.83822e-08	1.03536e-06	389
PTGES	3260	2374	2726	7999	7528	6554	1.24566	7.43835	1.94575e-08	1.09311e-06	390
TEDC2	222	114	150	61	45	44	-1.82413	1.95864	1.9968e-08	1.11892e-06	391
PERP	3901	3167	3398	9566	9612	9039	1.27302	7.78617	2.01322e-08	1.12525e-06	392
ALDOC	123	86	70	327	335	287	1.63117	2.81726	2.02397e-08	1.12838e-06	393
CA12	780	960	1063	2475	2538	2340	1.2391	5.85796	2.06666e-08	1.14925e-06	394
HMGN2	13524	8260	8511	4949	4272	3969	-1.32984	8.02537	2.08022e-08	1.15387e-06	395
TMEM132B	35	54	56	181	186	196	1.81547	2.03546	2.14096e-08	1.18456e-06	396
CNKSR2	172	534	512	1228	1440	1214	1.65732	4.85898	2.1568e-08	1.19031e-06	397
KNSTRN	846	764	668	426	306	311	-1.29957	4.31708	2.20146e-08	1.21191e-06	398
SECTM1	1978	978	1200	4048	4188	3626	1.41364	6.5114	2.23301e-08	1.2262e-06	399
LOXL2	13371	14602	16025	7144	6723	6183	-1.29516	8.57919	2.27282e-08	1.24494e-06	400
EEPD1	374	243	344	846	931	912	1.34288	4.38542	2.28689e-08	1.24952e-06	401
WDR76	476	603	531	270	169	198	-1.51704	3.75969	2.32639e-08	1.26794e-06	402
CABLES1	563	353	482	1298	1264	1184	1.28304	4.87784	2.3832e-08	1.29347e-06	403
NUSAP1	143	87	93	17	28	24	-2.3595	1.284	2.38504e-08	1.29347e-06	404
E2F8	69	85	157	22	24	27	-2.17041	1.24327	2.54676e-08	1.37776e-06	405
SELENOP	53	130	164	374	448	374	1.74079	3.14028	2.56506e-08	1.38425e-06	406
XG	1367	1312	1337	3346	3760	3300	1.2085	6.36427	2.59471e-08	1.39681e-06	407
EFNB2	727	874	991	412	427	359	-1.26845	4.50187	2.61719e-08	1.40546e-06	408
PRUNE2	1490	4314	4250	10027	11769	9911	1.63607	7.88906	2.68558e-08	1.43866e-06	409
EGR1	343	403	488	179	174	79	-1.73746	3.32379	2.69536e-08	1.44037e-06	410
IL21-AS1	0	2	3	27	38	44	4.31211	-0.474329	2.71833e-08	1.44911e-06	411
FAXDC2	530	478	595	1393	1600	1241	1.236	5.05665	2.82198e-08	1.50072e-06	412
ASPM	763	2037	1910	550	519	426	-1.70951	5.22349	2.85043e-08	1.51218e-06	413
MANBA	521	579	614	1363	1633	1443	1.20921	5.13763	2.86632e-08	1.51693e-06	414
IL7R	244	439	516	160	83	89	-2.01609	3.21176	2.99622e-08	1.58186e-06	415
RMI2	268	149	174	30	39	72	-2.25522	2.17174	3.06149e-08	1.61243e-06	416
KIF13B	45	83	118	325	319	270	1.80961	2.72935	3.12746e-08	1.64323e-06	417
HHEX	154	122	95	38	39	28	-1.97343	1.55292	3.14303e-08	1.64746e-06	418
SLC6A8	779	660	694	1879	2071	1606	1.21383	5.45454	3.18989e-08	1.66803e-06	419
VASH2	7	14	26	90	90	98	2.51299	0.936536	3.20596e-08	1.67244e-06	420
PXYLP1	275	250	306	748	775	697	1.25786	4.12651	3.34441e-08	1.74052e-06	421
SLC5A3	801	1900	2198	5387	5721	4405	1.60977	6.85243	3.61935e-08	1.87915e-06	422
PLK4	265	388	328	108	95	146	-1.65383	3.01454	3.7764e-08	1.95605e-06	423
LINC00906	0	0	0	22	37	12	7.4354	-1.0892	3.86707e-08	1.99829e-06	424
BIRC3	136	304	228	75	84	50	-1.79933	2.41606	4.25894e-08	2.19561e-06	425
ITPKB	152	269	230	588	711	531	1.35296	3.82589	4.35447e-08	2.23959e-06	426
KIAA1324L	270	401	435	995	1023	949	1.28737	4.54215	4.46735e-08	2.29226e-06	427
MYOCD	898	1777	1879	637	498	526	-1.55673	5.22195	4.49237e-08	2.29972e-06	428
CYGB	593	424	462	1276	1396	1303	1.2769	4.96407	4.72787e-08	2.41463e-06	429
ACAN	7193	10217	11195	4310	3808	4540	-1.3175	7.9476	4.78956e-08	2.44024e-06	430
CYTOR	1517	851	840	510	493	391	-1.31765	4.78762	4.8003e-08	2.44024e-06	431
KHDRBS3	459	357	393	1102	1066	981	1.22376	4.64047	4.91555e-08	2.49305e-06	432
LSS	6492	6395	6684	18561	18172	15567	1.25124	8.67693	5.4618e-08	2.7637e-06	433
NTSR1	207	192	204	86	83	53	-1.62965	2.32193	5.58121e-08	2.81761e-06	434
SFRP1	80	76	116	320	342	247	1.58601	2.75502	5.9077e-08	2.97558e-06	435
MCM3	1956	1718	1635	903	849	827	-1.20132	5.56058	6.09796e-08	3.06436e-06	436
HERC5	30	26	58	347	143	135	2.22196	2.07262	6.24678e-08	3.13197e-06	437
INHBA	2359	6155	6987	1772	1744	1478	-1.66423	6.94239	6.72769e-08	3.36538e-06	438
POSTN	119583	147076	157223	59539	58499	52095	-1.47278	11.7963	6.98352e-08	3.4854e-06	439
PIK3IP1	594	460	477	1464	1302	1109	1.17665	4.94889	7.08432e-08	3.52767e-06	440
SFXN2	99	95	67	26	13	19	-2.34117	0.996689	7.51232e-08	3.73231e-06	441
VWCE	203	152	154	480	512	489	1.38846	3.5142	8.01398e-08	3.97254e-06	442
SV2A	446	435	596	1203	1286	1220	1.17965	4.89196	8.08305e-08	3.99774e-06	443
CORO2B	221	315	281	646	855	634	1.22361	4.07833	8.35706e-08	4.12395e-06	444
PALMD	413	390	495	231	175	164	-1.35678	3.48583	8.43342e-08	4.15228e-06	445
LMNB2	5024	5395	5698	2896	2708	2450	-1.16498	7.17086	8.59696e-08	4.2203e-06	446
KLHDC7B	36	38	64	2	6	10	-3.14393	0.00781451	8.6101e-08	4.2203e-06	447
CHAF1B	455	332	399	199	186	135	-1.35886	3.35612	8.70309e-08	4.25636e-06	448
KRT9	158	96	85	41	32	24	-1.95099	1.42768	8.80666e-08	4.28315e-06	449
HAPLN1	417	439	534	213	217	204	-1.28698	3.60123	8.82598e-08	4.28315e-06	450
POC1A	636	339	332	183	130	177	-1.52752	3.44441	8.83196e-08	4.28315e-06	451
SERTAD4	398	438	635	218	229	172	-1.39014	3.64491	8.83608e-08	4.28315e-06	452
ADGRG6	38	128	138	18	16	20	-2.47436	1.15416	9.54591e-08	4.61702e-06	453
GATA6	331	460	444	182	223	130	-1.38615	3.40871	9.70838e-08	4.67502e-06	454
H2AFZ	6306	3353	3562	2176	2014	1712	-1.2711	6.83933	9.7085e-08	4.67502e-06	455
STMN1	7823	4885	4915	3047	2571	2592	-1.23257	7.27289	1.03442e-07	4.97019e-06	456
TREH	12	25	20	0	0	0	-7.33433	-1.28228	1.0442e-07	5.00623e-06	457
ISM1	2	12	8	40	66	70	2.94259	0.261534	1.06721e-07	5.10539e-06	458
PLEKHM1	949	1176	1180	2898	2833	2577	1.17225	6.05227	1.09219e-07	5.21349e-06	459
MARCKSL1	176	99	107	411	409	335	1.46967	3.13886	1.15616e-07	5.50684e-06	460
PTGFR	601	1011	943	2218	2324	2083	1.24487	5.7129	1.1775e-07	5.59632e-06	461
CPNE7	1037	570	616	2053	1981	1863	1.29665	5.53682	1.23832e-07	5.87266e-06	462
VWA5A	84	48	59	220	303	191	1.73975	2.37408	1.26714e-07	5.99634e-06	463
SNN	498	480	489	1250	1338	1071	1.14966	4.8729	1.33209e-07	6.29011e-06	464
TSHZ2	92	118	160	371	466	309	1.48072	3.11285	1.35889e-07	6.40285e-06	465
WARS	5729	5415	6245	3209	3049	2561	-1.14623	7.28552	1.4263e-07	6.70604e-06	466
PKNOX2	94	121	131	40	34	24	-1.98757	1.4483	1.44626e-07	6.77416e-06	467
ADGRE5	2023	1572	1745	985	882	832	-1.14297	5.58439	1.44697e-07	6.77416e-06	468
TYMS	429	630	557	272	195	206	-1.42243	3.78382	1.45092e-07	6.77819e-06	469
DPF1	109	147	110	37	56	24	-1.86252	1.56712	1.45802e-07	6.79687e-06	470
MMP11	582	411	448	1224	1379	1135	1.22318	4.88775	1.47225e-07	6.84862e-06	471
IL1RL1	113	147	148	24	47	56	-1.89712	1.71668	1.49404e-07	6.93526e-06	472
HSD17B14	679	265	263	1211	1388	1321	1.69311	4.87171	1.5012e-07	6.95376e-06	473
C5orf34	145	104	98	29	23	39	-2.09222	1.43998	1.51282e-07	6.99279e-06	474
PTGDS	181	73	56	358	502	338	1.94786	3.10407	1.53249e-07	7.06883e-06	475
GAP43	58	32	34	4	6	4	-3.23936	-0.152025	1.54653e-07	7.11857e-06	476
COL14A1	746	1563	1604	515	703	501	-1.28727	5.07277	1.57179e-07	7.21967e-06	477
GINS4	174	292	230	85	102	81	-1.51695	2.54737	1.58805e-07	7.27911e-06	478
TSPAN11	22	21	37	99	139	116	2.00387	1.34013	1.63078e-07	7.45939e-06	479
CLCN7	939	1511	1623	3570	3697	3204	1.23503	6.37434	1.64717e-07	7.5138e-06	480
UBE2D3P3	0	4	3	41	45	30	3.90103	-0.386878	1.64954e-07	7.5138e-06	481
ZCCHC14	871	1409	1663	3457	3541	3211	1.2575	6.33518	1.68401e-07	7.65492e-06	482
TMEM192	527	574	659	1514	1486	1346	1.14528	5.12631	1.73355e-07	7.86377e-06	483
FMO1	22	16	22	127	107	69	2.13577	1.0801	1.76318e-07	7.98165e-06	484
PPIL1	733	595	579	316	314	285	-1.2159	4.08068	1.79093e-07	8.09056e-06	485
NEK7	7054	12020	12371	4877	4219	4188	-1.36644	8.06365	1.80797e-07	8.15076e-06	486
ORC6	483	415	327	130	106	194	-1.70173	3.3324	1.87525e-07	8.43669e-06	487
AMDHD2	828	461	447	1637	1514	1413	1.28904	5.17156	1.92136e-07	8.62644e-06	488
CREG1	1238	946	1065	2722	2795	2524	1.15189	6.01265	1.95306e-07	8.75082e-06	489
CENPF	1353	2750	2762	987	818	908	-1.43548	5.84426	1.95709e-07	8.75099e-06	490
FAM19A2	102	122	96	334	328	294	1.4187	2.87604	1.96359e-07	8.76216e-06	491
TEDC1	497	198	192	94	96	80	-1.73451	2.81763	1.9913e-07	8.86775e-06	492
AKR1C2	2205	1179	1351	4262	4356	3783	1.27856	6.61165	2.06314e-07	9.16903e-06	493
ARHGAP11A	665	1075	1145	480	367	370	-1.38177	4.61912	2.13153e-07	9.44622e-06	494
BASP1	10819	11994	13007	32886	34086	28324	1.24842	9.54368	2.13413e-07	9.44622e-06	495
SPDL1	1209	1239	1279	674	576	632	-1.1506	5.06728	2.13912e-07	9.4492e-06	496
MMP2	38155	33803	37933	108499	112195	95147	1.35901	11.2408	2.1468e-07	9.46404e-06	497
FADS2	6826	6175	6891	17982	17441	15408	1.18936	8.6557	2.20948e-07	9.72082e-06	498
HSD17B6	434	332	371	162	158	178	-1.34608	3.30054	2.29338e-07	1.00697e-05	499
CCDC144NL-AS1	111	115	137	48	25	36	-1.923	1.53579	2.31954e-07	1.01642e-05	500
NQO1	10286	6767	6851	3806	3729	3565	-1.24108	7.71099	2.34183e-07	1.02414e-05	501
FABP5	664	290	334	126	144	152	-1.67102	3.37565	2.35803e-07	1.02917e-05	502
NPAS4	10	20	24	0	0	0	-7.23137	-1.35049	2.39012e-07	1.0411e-05	503
ADRA1D	203	104	136	41	28	60	-1.9435	1.81496	2.40835e-07	1.04696e-05	504
ADRA2A	386	487	494	171	240	234	-1.25218	3.59524	2.73215e-07	1.18537e-05	505
PKP1	15	26	30	0	2	0	-5.20878	-0.981725	2.77903e-07	1.20333e-05	506
TPP1	2487	2550	2654	6177	6583	5805	1.1072	7.22975	2.81717e-07	1.21744e-05	507
NEU1	1866	1264	1476	3917	3904	3466	1.14656	6.50509	2.82567e-07	1.21871e-05	508
ARHGEF3	283	433	484	1052	1170	887	1.23514	4.61956	2.91941e-07	1.25666e-05	509
SULT4A1	8	0	3	40	72	46	3.78269	0.0331171	2.94515e-07	1.26526e-05	510
FAP	1387	2064	2235	4788	5128	4206	1.1738	6.81974	2.9512e-07	1.26538e-05	511
PIFO	65	86	70	218	277	199	1.48176	2.39773	3.06954e-07	1.31355e-05	512
CDC25A	116	153	128	52	39	36	-1.80971	1.68429	3.14519e-07	1.34329e-05	513
ALDH1B1	1138	1018	1078	586	592	499	-1.11287	4.87288	3.2092e-07	1.36797e-05	514
KNTC1	509	824	841	343	374	292	-1.24251	4.25056	3.30194e-07	1.40477e-05	515
TGM5	50	34	40	8	6	4	-2.94066	-0.118326	3.35088e-07	1.42283e-05	516
ATP6V1B2	2563	2839	3183	7211	7378	6265	1.11957	7.39251	3.36108e-07	1.42439e-05	517
FMO4	137	127	178	375	443	394	1.30264	3.24827	3.58677e-07	1.51711e-05	518
HSPB8	171	114	142	418	365	396	1.31756	3.20926	3.61486e-07	1.52604e-05	519
FN3K	167	101	100	392	393	287	1.40222	3.04442	3.64194e-07	1.53452e-05	520
IL1RN	0	0	0	12	38	12	7.22543	-1.25071	3.66859e-07	1.54278e-05	521
ARSJ	825	1368	1494	594	538	535	-1.26536	5.00056	3.72217e-07	1.56231e-05	522
CDO1	48	22	37	156	158	117	1.87935	1.63836	3.77042e-07	1.57954e-05	523
SUV39H1	278	151	152	78	51	72	-1.65632	2.25518	3.80472e-07	1.59087e-05	524
PDLIM5	2192	3421	3638	1567	1453	1320	-1.22486	6.34143	3.82218e-07	1.59512e-05	525
ROR2	241	217	233	603	681	505	1.19978	3.82685	3.85713e-07	1.60305e-05	526
LINC00607	119	121	170	57	40	23	-1.97923	1.69365	3.85784e-07	1.60305e-05	527
CCNF	378	343	412	182	188	156	-1.26952	3.31485	3.86311e-07	1.60305e-05	528
TAGLN2	17230	11012	11337	6894	6184	5735	-1.20817	8.44742	3.98582e-07	1.65084e-05	529
MAMDC2	59	86	89	24	18	12	-2.28299	0.844646	4.0156e-07	1.66003e-05	530
DUSP4	140	193	124	403	472	400	1.33452	3.31594	4.06746e-07	1.67831e-05	531
SLC6A9	839	936	1118	499	530	444	-1.12997	4.70178	4.11895e-07	1.69636e-05	532
OSBP2	201	263	239	639	611	572	1.21713	3.85723	4.18497e-07	1.72031e-05	533
CHI3L1	0	6	4	40	66	24	3.56224	-0.224485	4.26246e-07	1.74888e-05	534
SNAI3	14	5	9	60	58	68	2.61597	0.365892	4.33171e-07	1.77398e-05	535
PROS1	926	1095	1103	2510	2648	2307	1.09612	5.92072	4.36457e-07	1.7841e-05	536
NEIL3	207	199	200	97	94	32	-1.73102	2.32563	4.38242e-07	1.78806e-05	537
AOX1	1037	1729	1848	3779	4042	3575	1.18308	6.51495	4.4917e-07	1.82924e-05	538
GDF5	202	177	224	569	584	439	1.23203	3.64974	4.65425e-07	1.89192e-05	539
FEN1	1368	885	928	581	528	472	-1.14855	4.83172	4.71417e-07	1.91273e-05	540
CYR61	18481	14200	15739	8795	7187	7924	-1.17738	8.75453	4.73399e-07	1.91722e-05	541
GBA	2101	2202	2387	5280	5924	4715	1.08366	7.01218	4.82899e-07	1.95209e-05	542
BMF	62	103	87	232	253	310	1.51093	2.60156	4.86789e-07	1.96419e-05	543
NID2	487	1554	1813	405	414	342	-1.70774	4.91418	5.01673e-07	2.01695e-05	544
KPNA2	6533	4885	5257	3133	2908	2616	-1.10118	7.23829	5.01707e-07	2.01695e-05	545
ORC1	160	179	108	36	32	54	-2.03323	1.81418	5.06191e-07	2.03125e-05	546
IER3	399	295	308	162	163	128	-1.3039	3.12967	5.10722e-07	2.04569e-05	547
CENPQ	351	325	351	177	155	147	-1.26569	3.178	5.62862e-07	2.25042e-05	548
GARS	12103	10319	10727	5740	5872	5231	-1.13792	8.21978	5.78778e-07	2.30984e-05	549
TXNIP	2689	3199	3491	1809	1646	1371	-1.12251	6.40139	5.81065e-07	2.31475e-05	550
KCCAT198	32	60	63	9	6	11	-2.68034	0.210323	5.8322e-07	2.31912e-05	551
PHLDA2	2615	1129	1041	763	702	525	-1.31165	5.34731	5.88232e-07	2.33181e-05	552
MMP14	31470	25078	29463	80467	82966	71832	1.29268	10.8368	5.8854e-07	2.33181e-05	553
FRMD4A	235	500	504	162	170	160	-1.41817	3.38157	5.97094e-07	2.36143e-05	554
ETV4	96	72	69	12	14	26	-2.37736	0.859604	6.00663e-07	2.37127e-05	555
RPL22L1	3321	1397	1652	918	951	743	-1.34811	5.75241	6.02012e-07	2.37232e-05	556
MVD	3149	1445	1625	5706	5263	4818	1.26901	6.97403	6.0567e-07	2.38223e-05	557
DSEL	1269	1725	2044	4183	4301	3717	1.13701	6.62082	6.06703e-07	2.38223e-05	558
LCNL1	91	58	46	262	234	133	1.52104	2.2412	6.14091e-07	2.40693e-05	559
CMPK2	10	4	9	152	16	48	2.75063	0.50047	6.17542e-07	2.41613e-05	560
ABCA7	40	34	52	200	186	111	1.78756	1.83902	6.37367e-07	2.48925e-05	561
TNFRSF14	812	442	389	1472	1597	1208	1.2854	5.07908	6.50615e-07	2.53647e-05	562
MARS	5854	5488	5675	3179	2939	2891	-1.08099	7.2772	6.53072e-07	2.5395e-05	563
C14orf132	1797	3259	3471	7638	7738	6629	1.2574	7.44271	6.53711e-07	2.5395e-05	564
TPM2	78256	29490	29983	17022	15512	14309	-1.55472	10.1215	6.59887e-07	2.55896e-05	565
MCM7	3259	2526	2578	1539	1484	1348	-1.09117	6.24714	6.93272e-07	2.68367e-05	566
SHC2	32	47	39	174	144	128	1.75209	1.70961	7.06239e-07	2.72905e-05	567
CTNS	660	563	610	1424	1560	1408	1.09922	5.15698	7.12085e-07	2.74679e-05	568
LINC00346	135	193	178	60	79	58	-1.52056	2.09469	7.24754e-07	2.79075e-05	569
AC110285.7	42	34	29	6	0	4	-3.65003	-0.392127	7.28786e-07	2.80135e-05	570
PPL	664	1108	1296	2815	2965	2206	1.25829	5.97415	7.57655e-07	2.9029e-05	571
DDIAS	175	180	155	43	78	65	-1.6453	2.08615	7.57854e-07	2.9029e-05	572
SEPT7P2	572	580	549	315	335	226	-1.13923	3.94419	7.82337e-07	2.99145e-05	573
ARHGAP27	89	58	81	261	244	194	1.45989	2.41511	8.25563e-07	3.15123e-05	574
AHNAK2	4950	18227	20583	51346	58836	42437	1.85432	10.1135	8.35447e-07	3.18342e-05	575
EPB41	151	309	350	683	785	656	1.3035	4.06928	8.57907e-07	3.26332e-05	576
FANCI	581	1033	1053	425	371	397	-1.27652	4.53137	8.74301e-07	3.31992e-05	577
AC104083.1	20	16	12	0	0	0	-7.10939	-1.48573	8.7777e-07	3.32733e-05	578
KCNJ2	133	179	194	433	459	427	1.23461	3.39156	8.79899e-07	3.32963e-05	579
ARHGDIB	114	56	62	12	4	26	-2.78859	0.79038	8.90783e-07	3.36501e-05	580
AC240274.1	312	827	868	1801	1871	1786	1.40839	5.41387	8.946e-07	3.37361e-05	581
TMPO-AS1	131	42	71	26	10	24	-2.1377	0.924621	9.01177e-07	3.39258e-05	582
ANK1	570	1004	1100	427	399	371	-1.27116	4.53315	9.06078e-07	3.40517e-05	583
DPYSL4	173	100	159	68	40	52	-1.5871	1.85045	9.14462e-07	3.4308e-05	584
CTNND2	203	302	291	116	84	114	-1.49257	2.7488	9.22059e-07	3.45339e-05	585
IRF4	0	0	0	12	24	18	7.09449	-1.40353	9.5448e-07	3.56871e-05	586
DAPK2	1164	977	1164	2698	2612	2392	1.06067	5.97733	9.56325e-07	3.56952e-05	587
CYBRD1	17342	24489	27011	59772	65837	56977	1.26661	10.4842	1.00394e-06	3.74087e-05	588
RARRES3	40	36	30	152	154	91	1.71029	1.54237	1.02782e-06	3.82336e-05	589
PLXNA4	36	174	161	341	433	412	1.75081	3.16067	1.05712e-06	3.92269e-05	590
ST3GAL6	4	5	4	44	31	50	3.04758	-0.219723	1.05811e-06	3.92269e-05	591
KRT16	536	223	171	115	90	95	-1.63074	2.90664	1.06323e-06	3.93502e-05	592
PYGL	1374	1066	1297	3030	2967	2684	1.05936	6.15109	1.0984e-06	4.05834e-05	593
CENPO	497	356	362	181	199	178	-1.26943	3.41476	1.13712e-06	4.19431e-05	594
TBC1D16	1312	1920	2401	4589	5063	4007	1.1512	6.78091	1.14293e-06	4.20868e-05	595
PDCD1LG2	363	378	423	210	161	184	-1.23476	3.36739	1.16069e-06	4.26689e-05	596
MMP1	3395	2369	2215	6587	6672	6202	1.14918	7.29519	1.1763e-06	4.31706e-05	597
MICAL2	1802	4415	4818	1504	1483	1284	-1.41845	6.51702	1.19933e-06	4.39419e-05	598
KDSR	2132	2561	2843	5987	5930	5578	1.0615	7.16242	1.23299e-06	4.50999e-05	599
ETV5	765	924	980	487	480	431	-1.08988	4.60053	1.24388e-06	4.54225e-05	600
POLA2	337	123	78	68	58	32	-1.74493	2.09352	1.2731e-06	4.64119e-05	601
SPON2	4327	2636	2771	8255	8071	7457	1.16269	7.58268	1.27876e-06	4.65411e-05	602
CDON	420	1922	2141	4464	5259	4403	1.77457	6.72235	1.29012e-06	4.68765e-05	603
ITGA7	4643	4270	4530	2754	2226	2332	-1.04634	6.94965	1.36963e-06	4.96831e-05	604
OGFRL1	640	982	1159	2261	2517	1973	1.151	5.765	1.38014e-06	4.99816e-05	605
GUCY1B1	178	204	199	78	81	83	-1.42274	2.31945	1.39183e-06	5.02283e-05	606
MAN1A1	1280	2591	2949	5488	6151	5285	1.23011	7.08195	1.39212e-06	5.02283e-05	607
AC063952.1	32	17	24	2	2	0	-4.28133	-0.914955	1.39383e-06	5.02283e-05	608
GNPTAB	797	1599	1883	3415	3789	3361	1.22634	6.40547	1.43171e-06	5.15086e-05	609
MCM8	242	377	450	158	171	136	-1.32494	3.20233	1.46244e-06	5.25281e-05	610
FUT8	779	819	1141	2132	2373	1932	1.08605	5.71179	1.49666e-06	5.36692e-05	611
RIPK4	102	98	105	32	31	37	-1.76899	1.32029	1.51499e-06	5.42377e-05	612
NSMF	2633	2123	2125	5492	5610	4819	1.05181	7.02746	1.55886e-06	5.57172e-05	613
IGFBP1	207	166	164	69	62	78	-1.51953	2.18386	1.57156e-06	5.60795e-05	614
PCLO	0	4	2	24	40	28	3.84754	-0.674377	1.60022e-06	5.70095e-05	615
MKX	778	1146	1135	2319	2546	2243	1.07314	5.86354	1.62799e-06	5.79046e-05	616
EZR	1917	1584	1767	1013	969	885	-1.0383	5.59845	1.70477e-06	6.05374e-05	617
MCOLN1	800	695	756	1779	1765	1613	1.03404	5.40827	1.71031e-06	6.06357e-05	618
RFC2	835	576	564	323	314	324	-1.1783	4.13908	1.77388e-06	6.27878e-05	619
DEPDC1B	96	115	115	37	24	42	-1.83865	1.40384	1.77997e-06	6.29017e-05	620
GALNT5	1153	1930	2192	3893	4528	3899	1.10803	6.6526	1.81534e-06	6.40485e-05	621
LIPA	2328	2740	2748	6459	6091	5522	1.04766	7.21035	1.82252e-06	6.41984e-05	622
AC110285.2	78	33	27	11	2	8	-2.86967	0.0409953	1.85464e-06	6.52251e-05	623
AMOT	198	333	340	699	743	685	1.16228	4.10526	1.87072e-06	6.56849e-05	624
IFI44L	28	68	28	627	122	275	2.74775	2.70219	1.88855e-06	6.62049e-05	625
LRRC15	964	1308	1613	3040	3037	2924	1.07973	6.20508	1.91375e-06	6.69813e-05	626
AL158151.1	43	50	58	201	184	129	1.58544	1.93878	1.91927e-06	6.70674e-05	627
SEL1L3	100	87	134	31	40	35	-1.74043	1.38894	1.93566e-06	6.75323e-05	628
XRCC2	87	152	152	42	53	43	-1.62983	1.69264	1.97162e-06	6.86775e-05	629
BAG1	2020	1101	1135	3604	3658	3015	1.16355	6.37611	1.99651e-06	6.94341e-05	630
MAF	726	763	787	1717	1742	1745	1.03106	5.42486	2.03475e-06	7.0647e-05	631
MAGOHB	480	320	380	227	198	155	-1.18495	3.39793	2.03783e-06	7.0647e-05	632
MEGF9	500	878	922	1948	1897	1754	1.16741	5.49774	2.11627e-06	7.32503e-05	633
ZNF367	399	604	544	285	129	198	-1.54256	3.70225	2.1239e-06	7.33984e-05	634
NOTCH3	2564	5660	6721	2155	2148	1811	-1.34923	6.974	2.18088e-06	7.52491e-05	635
GNPDA1	1503	1267	1384	3374	3136	2897	1.01711	6.27937	2.23187e-06	7.68871e-05	636
DDI2	410	675	720	1284	1546	1325	1.07591	5.09425	2.23915e-06	7.70168e-05	637
SLC1A5	9734	5843	7017	4238	3831	3552	-1.09277	7.67201	2.26048e-06	7.76286e-05	638
ABR	2954	4118	4484	9164	9672	8378	1.09247	7.79125	2.28559e-06	7.83001e-05	639
IRX6	213	123	112	452	365	388	1.31236	3.25162	2.28718e-06	7.83001e-05	640
SMIM10L2B	42	28	64	163	129	151	1.62112	1.74785	2.38813e-06	8.16285e-05	641
IGSF3	1465	2910	3300	1159	1252	1135	-1.19742	6.06459	2.40668e-06	8.21345e-05	642
ASPA	42	98	130	257	282	269	1.53595	2.6349	2.44446e-06	8.32705e-05	643
CDC14B	1024	1391	1490	3125	3236	2672	1.05997	6.20835	2.44757e-06	8.32705e-05	644
KLHL13	56	91	112	200	264	258	1.3554	2.50591	2.46907e-06	8.38719e-05	645
TTC9	275	241	249	164	103	87	-1.31982	2.75117	2.48021e-06	8.41199e-05	646
HRCT1	231	104	132	53	48	56	-1.6569	1.93258	2.52421e-06	8.54798e-05	647
NME1	1357	454	503	283	311	225	-1.4806	4.24192	2.54113e-06	8.59202e-05	648
GREM1	23652	28303	30136	72876	70009	68765	1.21067	10.712	2.55346e-06	8.61441e-05	649
FGF18	14	34	24	104	119	78	1.93384	1.12553	2.55562e-06	8.61441e-05	650
ABCA6	156	481	493	807	1241	840	1.32494	4.51911	2.56706e-06	8.63967e-05	651
C2	22	10	15	96	65	59	2.07877	0.663482	2.62319e-06	8.81504e-05	652
HAND2	11	7	10	39	88	57	2.47331	0.345848	2.78271e-06	9.3277e-05	653
LIG1	609	698	656	327	435	305	-1.05673	4.17594	2.78426e-06	9.3277e-05	654
TRAIP	234	127	162	82	76	48	-1.49747	2.14358	2.83901e-06	9.49661e-05	655
CMBL	819	716	834	1808	1858	1665	1.00895	5.46397	2.90164e-06	9.69129e-05	656
FGF7	2012	2272	2258	4969	4908	4871	1.01215	6.93227	2.99469e-06	9.98685e-05	657
SAMHD1	693	808	895	2075	1829	1633	1.04611	5.50405	3.05092e-06	0.000101537	658
AC010776.2	20	18	28	111	122	65	1.97441	1.08373	3.05398e-06	0.000101537	659
LINC01443	1	9	19	62	65	61	2.81468	0.378649	3.1093e-06	0.000103219	660
RECQL4	582	403	341	254	218	182	-1.16125	3.57123	3.12848e-06	0.000103699	661
NES	101	77	104	22	39	25	-1.89116	1.18233	3.15887e-06	0.000104548	662
ITGA9	80	59	101	11	14	41	-2.17007	0.932547	3.17136e-06	0.000104803	663
MAN1C1	2011	1962	2221	4929	5147	3926	1.00616	6.84943	3.20495e-06	0.000105754	664
CENPJ	284	293	312	144	183	86	-1.32594	2.9641	3.28945e-06	0.000108379	665
METTL7A	252	245	288	674	648	541	1.08086	3.92451	3.29718e-06	0.00010847	666
REV3L	1835	6382	6682	12912	15469	12843	1.5023	8.31869	3.34052e-06	0.000109731	667
DTYMK	2274	1184	1134	903	669	695	-1.11799	5.36012	3.4389e-06	0.000112794	668
FOXS1	18	10	14	0	0	0	-6.89394	-1.64287	3.45063e-06	0.000113009	669
STK32B	2459	2963	3198	1710	1538	1456	-1.03126	6.30853	3.49488e-06	0.000114288	670
IFIT2	279	312	382	1108	628	800	1.19139	4.32945	3.5075e-06	0.000114529	671
SCPEP1	2136	1802	1759	4335	4728	3796	1.01137	6.7303	3.52111e-06	0.000114803	672
PRR11	376	849	1046	332	268	231	-1.51557	4.21679	3.57111e-06	0.00011626	673
BRCA2	235	454	454	173	166	152	-1.32452	3.2962	3.70969e-06	0.000120593	674
ACOT7	2215	1064	1141	772	627	687	-1.16785	5.28581	3.7462e-06	0.000121599	675
DGKI	93	192	191	370	448	400	1.25373	3.28574	3.80068e-06	0.000123185	676
IDH1	2894	2842	2961	6507	7134	5869	0.998499	7.33427	3.80888e-06	0.000123268	677
KLHL24	451	866	1011	1838	1989	1739	1.16862	5.49619	3.91787e-06	0.000126608	678
LINC01550	14	8	15	50	54	90	2.21623	0.481852	3.9405e-06	0.000127152	679
CTSA	7168	4488	4925	13810	13101	12109	1.10083	8.31337	4.09738e-06	0.00013202	680
MXI1	682	769	815	1765	1815	1499	1.00032	5.39423	4.21258e-06	0.000135412	681
GOT1	1553	1074	1103	693	664	631	-1.05079	5.0936	4.21502e-06	0.000135412	682
SMO	131	100	140	344	321	294	1.2168	2.93729	4.22206e-06	0.00013544	683
HK2	460	825	1011	1705	1997	1660	1.12735	5.45248	4.23176e-06	0.000135553	684
PCK2	3683	2668	2993	1809	1732	1615	-1.00904	6.43177	4.23875e-06	0.000135578	685
JADE1	718	878	1139	496	500	450	-1.05825	4.6372	4.25221e-06	0.00013581	686
SPOCD1	1837	1359	1422	942	891	738	-1.00247	5.41951	4.39485e-06	0.000140162	687
ZCCHC18	4	4	2	30	38	34	3.14893	-0.498282	4.47892e-06	0.000142635	688
GALE	403	230	277	145	156	108	-1.29489	2.98777	4.48628e-06	0.000142662	689
TBX18	852	1465	1538	2978	3321	2645	1.09128	6.19226	4.68627e-06	0.000148806	690
ART5	16	2	10	48	59	78	2.71828	0.364338	4.71242e-06	0.00014942	691
PQLC2L	76	63	76	197	222	201	1.36647	2.2737	4.85835e-06	0.000153824	692
EPSTI1	107	70	81	407	208	162	1.34251	2.56659	4.88631e-06	0.000154486	693
CDCA2	371	469	489	217	276	201	-1.10247	3.59551	4.95394e-06	0.000156399	694
SNHG7	2358	1044	1051	3763	4015	3223	1.25221	6.4642	5.12352e-06	0.00016152	695
MMP15	111	130	144	418	303	317	1.25947	3.03354	5.14824e-06	0.000162066	696
MSI2	102	131	168	305	401	321	1.21052	3.0385	5.17003e-06	0.000162518	697
EPHA2	84	147	122	42	40	40	-1.65867	1.5441	5.20828e-06	0.000163486	698
APLN	55	37	42	134	166	150	1.592	1.76556	5.40004e-06	0.000169263	699
AHR	2230	2166	2248	1296	1265	1202	-0.983367	5.95284	5.46467e-06	0.000171044	700
LMOD1	2198	2292	2629	1499	1243	1254	-0.996938	6.04627	5.59102e-06	0.000174749	701
SLC9A3R2	2269	976	1126	944	651	622	-1.06565	5.29857	5.61109e-06	0.000174983	702
GINS3	119	108	109	38	26	51	-1.74237	1.47477	5.61447e-06	0.000174983	703
SPARC	112530	104676	119327	57253	56489	50597	-1.19692	11.5439	5.62596e-06	0.000175092	704
PLSCR1	487	543	571	1737	1083	1120	1.10402	4.98528	5.91624e-06	0.000183865	705
SPATA17	59	51	77	19	19	10	-2.12695	0.556856	5.98676e-06	0.000185793	706
DONSON	633	522	539	318	305	291	-1.04874	3.96283	6.12631e-06	0.000189855	707
DENND3	641	943	1042	1994	2144	1801	1.03974	5.6153	6.23739e-06	0.000193024	708
TRIM16L	580	454	493	245	335	208	-1.13703	3.78935	6.29461e-06	0.00019452	709
MATN2	624	739	760	1628	1572	1513	0.992249	5.29448	6.39326e-06	0.000197291	710
IDI1	3164	2391	2547	6256	6065	5667	0.997296	7.22452	6.41055e-06	0.000197395	711
RASD1	118	71	96	241	297	271	1.36231	2.65932	6.41465e-06	0.000197395	712
CYP2U1	686	1038	1012	2266	2049	2006	1.06667	5.69795	6.51903e-06	0.000200325	713
DHRS3	2838	1508	1365	4774	4583	4004	1.14043	6.77067	6.53811e-06	0.00020063	714
CLIC6	85	33	79	198	232	201	1.59848	2.25661	6.6093e-06	0.000202531	715
C1RL	836	789	844	1891	1949	1581	0.966418	5.4979	6.66646e-06	0.000203767	716
COLGALT2	264	289	274	145	135	125	-1.19367	2.88985	6.67378e-06	0.000203767	717
MIS18A	366	355	298	234	166	122	-1.16952	3.20713	6.68656e-06	0.000203767	718
PLA2R1	760	1579	1664	2934	3499	2839	1.12274	6.24574	6.68683e-06	0.000203767	719
POLE2	201	159	107	35	60	57	-1.76174	1.92685	6.78314e-06	0.000206415	720
KNL1	394	1160	1088	368	314	264	-1.52166	4.4308	6.80118e-06	0.000206677	721
NCAM2	45	70	57	169	237	124	1.43177	2.01625	6.84285e-06	0.000207655	722
RTKN2	116	141	131	64	45	39	-1.57293	1.70986	6.85335e-06	0.000207686	723
PLCXD1	153	147	148	57	64	65	-1.43039	1.94857	6.94232e-06	0.000210091	724
MLPH	110	82	91	267	267	226	1.26602	2.58967	6.98876e-06	0.000211205	725
HLA-F-AS1	6	4	14	76	42	40	2.5974	0.136209	7.08681e-06	0.000213873	726
PRKG2	0	6	19	54	60	56	3.06545	0.233361	7.16075e-06	0.000215808	727
TRIL	98	103	76	28	39	28	-1.70933	1.20082	7.22327e-06	0.000217365	728
SMTN	2934	2181	2238	1612	1324	1247	-0.972132	6.10127	7.23228e-06	0.000217365	729
GPAT2	561	416	431	297	254	206	-1.0609	3.69344	7.27787e-06	0.000218436	730
PDE4B	10	56	50	121	164	136	1.91115	1.64353	7.31259e-06	0.000218941	731
RNF144B	159	116	188	79	58	52	-1.44625	1.9812	7.3147e-06	0.000218941	732
TGM1	44	45	50	14	10	8	-2.28855	0.126569	7.43462e-06	0.000222053	733
PLA2G4A	390	538	553	1165	1205	971	1.02062	4.78763	7.43893e-06	0.000222053	734
NPC1	831	1333	1432	2778	2906	2484	1.05544	6.07259	7.45495e-06	0.000222228	735
AGT	131	94	130	307	305	296	1.2057	2.86613	7.5661e-06	0.000225236	736
KCNMB1	70	52	27	8	10	10	-2.47589	0.185874	7.62772e-06	0.000226762	737
TUBB6	16695	11347	11481	7530	6997	6386	-1.06001	8.49306	7.67464e-06	0.000227847	738
LINC02035	164	132	117	433	307	311	1.17875	3.07668	7.99693e-06	0.000237094	739
CENPI	166	365	342	119	126	125	-1.32467	2.90656	8.33963e-06	0.000246895	740
FYCO1	823	1998	2093	3609	4355	3582	1.17569	6.55552	8.35005e-06	0.000246895	741
ANO3	164	370	429	130	124	123	-1.41097	3.01269	8.3909e-06	0.000247769	742
EXOC6	193	206	308	100	121	104	-1.25657	2.63279	8.612e-06	0.000253956	743
NUAK2	113	128	163	57	46	58	-1.47698	1.78319	8.95633e-06	0.000263754	744
WDR1	20909	17002	18817	11308	10292	9458	-1.03052	9.02839	9.03471e-06	0.000265705	745
RANBP1	3529	1796	1771	1216	1189	1034	-1.13063	5.97837	9.13157e-06	0.000268132	746
ARC	158	91	73	46	27	35	-1.69735	1.40792	9.14169e-06	0.000268132	747
LAMA5	121	232	165	67	75	68	-1.41977	2.14733	9.18042e-06	0.000268908	748
ERFE	166	169	159	69	71	74	-1.36807	2.10488	9.3292e-06	0.000272865	749
RGS22	11	12	6	56	80	27	2.24942	0.202772	9.34044e-06	0.000272865	750
VRK1	456	346	331	228	166	185	-1.12902	3.36189	9.35307e-06	0.00027287	751
AP001107.5	62	26	40	9	10	0	-3.10252	-0.0754846	9.67883e-06	0.000281999	752
HMGCR	1745	2451	2479	5149	5027	4565	0.996088	6.93859	9.92266e-06	0.000288719	753
RFC4	581	357	327	196	185	201	-1.23694	3.47666	1.00192e-05	0.000291141	754
PLCD3	1842	1807	1958	4167	4227	3684	0.94245	6.66306	1.00419e-05	0.000291416	755
DNAJC9	383	472	419	235	284	166	-1.08489	3.54794	1.01453e-05	0.000294027	756
FAM45BP	33	96	90	210	239	203	1.51988	2.33105	1.01713e-05	0.000294389	757
CHRM2	160	310	382	708	698	666	1.19956	4.06814	1.02143e-05	0.000295027	758
PTCHD4	34	42	20	126	114	107	1.72554	1.3761	1.02202e-05	0.000295027	759
POLQ	142	306	363	112	106	93	-1.45082	2.75776	1.03917e-05	0.000299583	760
TMTC1	1590	2991	3176	5560	6425	5416	1.06163	7.1692	1.05525e-05	0.000303817	761
BMP2	30	41	21	80	149	117	1.73843	1.36075	1.0958e-05	0.000314748	762
TUBE1	635	621	756	385	412	333	-0.994477	4.22488	1.09609e-05	0.000314748	763
KCNG1	228	138	140	80	55	74	-1.41561	2.12199	1.1294e-05	0.000323888	764
C21orf58	250	219	198	109	99	103	-1.2581	2.56376	1.13229e-05	0.000324294	765
CHTF18	396	294	206	140	162	113	-1.24142	2.98334	1.15338e-05	0.000329903	766
TUBA1C	4859	3988	3949	2516	2408	2381	-0.965265	6.90325	1.15516e-05	0.000329981	767
SPRY4	144	304	322	101	121	112	-1.29192	2.73424	1.15804e-05	0.000330374	768
BST2	8	0	0	93	12	4	3.79923	-0.464589	1.16e-05	0.000330503	769
NEDD9	349	406	523	173	287	211	-1.10148	3.54029	1.16903e-05	0.000332643	770
ABCA5	526	794	706	1617	1666	1261	1.01119	5.2323	1.17673e-05	0.0003344	771
PPP1R3B	451	747	878	1570	1611	1491	1.05804	5.27347	1.18429e-05	0.000336113	772
RAB42	112	147	136	338	332	319	1.16816	2.99828	1.18696e-05	0.000336434	773
SLC25A23	1422	1332	1578	3220	3347	2774	0.944613	6.29063	1.19002e-05	0.000336864	774
AARD	58	58	78	22	16	20	-1.89122	0.655084	1.19873e-05	0.000338893	775
CEBPG	1863	1700	2044	1105	1179	961	-0.952714	5.7156	1.21416e-05	0.000342811	776
ITIH5	152	208	289	89	116	66	-1.40382	2.46809	1.21599e-05	0.000342887	777
AC010976.2	27	15	16	0	0	2	-4.85412	-1.21995	1.25984e-05	0.000354797	778
CNTN3	174	343	363	710	749	635	1.14939	4.09191	1.30129e-05	0.000365759	779
STK17A	2990	2654	2761	1654	1502	1676	-0.961331	6.30107	1.30211e-05	0.000365759	780
ATP2A1-AS1	55	17	10	8	2	0	-3.40683	-0.686068	1.31025e-05	0.000367574	781
FUCA1	202	169	202	414	486	467	1.09289	3.48395	1.32142e-05	0.000370234	782
JAM2	781	759	857	490	458	430	-0.961226	4.49025	1.33926e-05	0.000374754	783
PLEKHG2	1626	1805	1864	1116	1024	921	-0.955278	5.63429	1.34434e-05	0.000375696	784
AC068491.4	23	27	28	2	2	5	-3.26755	-0.759423	1.34813e-05	0.000376275	785
STC2	23254	21106	24647	56770	54661	51787	1.08116	10.3749	1.39722e-05	0.000389334	786
ACSF2	571	331	341	938	1071	933	1.12412	4.58668	1.39848e-05	0.000389334	787
CIC	1739	3004	3148	6394	6409	5279	1.07404	7.21268	1.41341e-05	0.000392991	788
VASP	3655	2625	2795	1921	1769	1555	-0.943886	6.41176	1.43024e-05	0.000397168	789
NAMPT	898	1292	1425	2860	2695	2472	1.01134	6.05906	1.44632e-05	0.000401124	790
CKS1B	1452	687	783	587	469	450	-1.04926	4.72634	1.45302e-05	0.000402474	791
GPR137B	402	398	383	961	862	777	0.967995	4.44192	1.46317e-05	0.000404774	792
FBXO5	542	463	483	291	276	257	-1.014	3.78819	1.47089e-05	0.000406396	793
BASP1-AS1	2	18	15	55	65	62	2.41548	0.385118	1.47924e-05	0.000408187	794
PNPLA3	136	357	338	591	769	600	1.17533	4.00131	1.48277e-05	0.000408647	795
SLC3A2	9108	5349	6365	4210	3867	3342	-0.999498	7.58339	1.49542e-05	0.000411617	796
SMILR	69	54	69	22	9	25	-2.00059	0.63787	1.50819e-05	0.000414611	797
AVEN	1422	949	1055	712	617	609	-0.967026	4.99853	1.52063e-05	0.000417508	798
ADORA1	0	0	0	12	22	9	6.72653	-1.66918	1.53573e-05	0.000421125	799
PDK4	19	14	16	67	68	72	1.91545	0.615015	1.53824e-05	0.000421284	800
STEAP2	184	297	260	603	597	528	1.08103	3.82746	1.54575e-05	0.000422814	801
TMEM8B	641	583	593	1280	1382	1261	0.947513	5.04425	1.57413e-05	0.00043004	802
STMN2	1647	1482	1555	3375	3480	3108	0.925748	6.39299	1.60581e-05	0.000438149	803
CLSPN	160	543	507	137	108	159	-1.57961	3.28917	1.62576e-05	0.000442503	804
COL5A1	22209	38053	44521	17024	18237	14711	-1.17831	9.84668	1.62581e-05	0.000442503	805
CLGN	202	184	212	441	490	457	1.05274	3.51716	1.63283e-05	0.000443592	806
AQP7	0	2	0	14	32	14	4.729	-1.24497	1.63386e-05	0.000443592	807
S100A16	9138	4559	4676	3419	2961	2883	-1.07434	7.36785	1.6545e-05	0.00044864	808
CAVIN2	88	100	115	27	59	26	-1.67636	1.34476	1.66169e-05	0.000449709	809
SHISAL1	344	554	775	1361	1480	1104	1.13821	5.00205	1.66255e-05	0.000449709	810
MAP3K14	312	305	383	208	161	147	-1.12353	3.18089	1.66924e-05	0.000450962	811
CCNG2	854	1157	1423	2430	2603	2346	0.969611	5.95393	1.75333e-05	0.000473098	812
PPARGC1A	14	26	26	108	71	91	1.8768	0.989691	1.76291e-05	0.000475096	813
TSPAN10	155	69	84	289	260	268	1.32232	2.70215	1.77005e-05	0.000476434	814
ERG28	1179	734	884	2161	1994	1883	0.972407	5.66424	1.79044e-05	0.000481333	815
SRPX	2175	1632	1746	4004	4217	3758	0.955937	6.65206	1.79281e-05	0.000481379	816
ARHGEF2	4909	5303	5770	3298	3320	2788	-0.928964	7.2347	1.81188e-05	0.000485902	817
KIF20B	461	936	837	410	232	296	-1.39095	4.25218	1.83559e-05	0.000491659	818
CES1	343	268	405	206	173	136	-1.14066	3.19297	1.86918e-05	0.000500045	819
CTC1	115	150	159	356	353	321	1.12751	3.06765	1.91215e-05	0.000510916	820
ALYREF	2351	1140	1251	896	767	763	-1.05461	5.42141	1.92067e-05	0.000512569	821
C3	56	76	60	211	209	132	1.33818	2.1023	1.92458e-05	0.000512988	822
EDN1	329	341	276	157	163	160	-1.13622	3.10135	1.93912e-05	0.000516234	823
ARFGEF3	22	44	72	141	178	128	1.64294	1.76035	1.94198e-05	0.000516368	824
RBM47	14	32	34	92	118	81	1.74829	1.12149	1.96503e-05	0.000521864	825
CHAF1A	844	686	759	487	430	412	-0.945586	4.42971	1.97416e-05	0.000523037	826
SNHG3	945	558	483	324	335	309	-1.13822	4.14878	1.97422e-05	0.000523037	827
AC108734.4	4	2	2	15	45	38	3.28248	-0.567285	1.97833e-05	0.000523493	828
TBC1D4	215	396	403	670	905	664	1.01727	4.22223	2.03318e-05	0.000537359	829
PLPPR4	535	990	1197	433	484	493	-1.03848	4.62251	2.07134e-05	0.000546783	830
GAPLINC	18	10	6	59	64	44	2.18766	0.276653	2.08669e-05	0.000550172	831
PDZRN3	1667	2044	2150	4453	4291	3758	0.934639	6.71703	2.10008e-05	0.000553037	832
STOM	5254	5598	6511	13183	12821	11741	0.961658	8.30184	2.10661e-05	0.000553439	833
AF001550.2	0	0	0	16	16	9	6.67753	-1.72044	2.10665e-05	0.000553439	834
AL133520.1	6	9	7	41	42	46	2.37922	-0.100635	2.117e-05	0.00055549	835
PRX	278	318	277	662	690	566	0.970025	4.00465	2.12023e-05	0.000555673	836
GPATCH4	1270	966	1065	748	633	571	-0.920382	4.96504	2.14908e-05	0.00056256	837
SATB1	241	447	528	830	1083	807	1.05676	4.49465	2.16481e-05	0.000566001	838
DTNA	45	47	51	155	143	128	1.40722	1.72857	2.17708e-05	0.000568531	839
BPGM	1964	1596	1522	987	1024	921	-0.948685	5.57694	2.21025e-05	0.000576506	840
RCBTB1	437	674	833	1444	1705	1216	1.03864	5.17131	2.22044e-05	0.000578476	841
WDR81	839	1250	1367	2703	2434	2471	1.00348	5.98808	2.24045e-05	0.000582995	842
AL035681.1	85	84	85	20	28	39	-1.73912	1.0805	2.30911e-05	0.000600149	843
RGMB	4008	3782	3636	2579	2089	2109	-0.92199	6.75796	2.33109e-05	0.000605144	844
SQLE	3060	3140	3649	7057	7356	6413	0.919631	7.45747	2.36782e-05	0.000613953	845
PI16	558	291	415	980	913	886	1.02027	4.53866	2.41788e-05	0.000626192	846
NEURL1B	164	362	340	125	108	133	-1.3294	2.89522	2.43953e-05	0.000631053	847
TUBB4B	14069	7783	8279	5654	5305	4827	-1.04381	8.09745	2.44439e-05	0.000631564	848
FOXN3	690	1807	2195	3681	4074	3440	1.23933	6.50258	2.44754e-05	0.000631633	849
AFP	10	24	4	0	0	0	-6.74563	-1.74846	2.52637e-05	0.00065121	850
HIST1H2AC	516	400	408	999	961	882	0.946445	4.58266	2.6117e-05	0.000672414	851
CYB5A	1296	821	868	2381	2109	1812	0.93686	5.73497	2.68156e-05	0.000688724	852
KIFC2	249	362	279	678	696	599	0.999108	4.04236	2.6839e-05	0.000688724	853
EPHA4	98	233	220	417	487	419	1.18399	3.43121	2.68448e-05	0.000688724	854
BDKRB1	611	297	339	1026	931	792	1.04149	4.51974	2.68979e-05	0.000689279	855
SALL2	34	60	30	138	166	83	1.47908	1.56884	2.72007e-05	0.000695499	856
MYC	1022	866	898	580	489	554	-0.942151	4.71669	2.72041e-05	0.000695499	857
HIST2H2BE	129	132	143	315	314	337	1.09536	2.98761	2.84833e-05	0.000727352	858
ATAD3B	1130	693	744	587	466	423	-0.940955	4.59017	2.90268e-05	0.00074037	859
BGN	6549	4500	5510	3345	3189	3094	-0.92883	7.28183	2.93116e-05	0.000746763	860
AC092807.3	71	162	158	44	58	49	-1.46083	1.72481	2.94766e-05	0.000750095	861
PLAT	1165	920	1083	647	635	592	-0.914316	4.90626	3.00889e-05	0.000764789	862
PAQR4	186	195	187	109	90	77	-1.21584	2.3484	3.10946e-05	0.000789436	863
ZWILCH	537	657	741	412	355	320	-0.989995	4.16928	3.14433e-05	0.000797365	864
CCDC68	10	22	16	87	60	66	1.99963	0.63817	3.20115e-05	0.000810834	865
PHF19	1356	1425	1428	803	899	822	-0.901707	5.32364	3.24524e-05	0.000821053	866
LIMD2	473	279	322	161	182	178	-1.17028	3.26166	3.26299e-05	0.000824592	867
AL139260.1	26	31	26	86	116	80	1.58412	1.10229	3.27801e-05	0.000827433	868
OAS1	21	45	37	419	81	163	2.24104	2.12804	3.28306e-05	0.000827754	869
CPED1	500	1078	1082	1777	2102	1865	1.02576	5.59202	3.32912e-05	0.000838403	870
AQP11	28	34	40	144	127	80	1.58567	1.39663	3.34915e-05	0.000842479	871
MND1	237	114	74	33	49	40	-1.80501	1.75437	3.3564e-05	0.000843334	872
GPR68	355	237	246	634	656	573	1.01041	3.95853	3.41041e-05	0.000855923	873
BRCA1	291	596	592	255	239	202	-1.18856	3.70272	3.44102e-05	0.000862618	874
OSBPL1A	1320	1996	2141	3962	4126	3515	0.952298	6.61061	3.48613e-05	0.000872927	875
MTFR2	110	81	86	50	34	26	-1.52494	1.24815	3.49161e-05	0.000873302	876
PRKCH	35	37	24	104	110	105	1.57954	1.28797	3.49979e-05	0.00087435	877
TUBG1	1934	1234	1416	998	884	800	-0.916158	5.43326	3.53546e-05	0.000882255	878
IGFBP5	16297	31642	36509	14417	13280	10508	-1.24338	9.51209	3.54725e-05	0.000884189	879
CLDN23	6	8	24	73	83	44	2.36154	0.495651	3.56012e-05	0.000886388	880
COL3A1	48197	68044	79106	34733	35417	29037	-1.11676	10.7736	3.58783e-05	0.000892275	881
SC5D	1295	1470	1486	3160	2883	2842	0.901961	6.23771	3.64528e-05	0.000905534	882
SMS	3183	2406	2657	1926	1473	1576	-0.891448	6.29584	3.67583e-05	0.000912088	883
HELLS	313	355	346	227	159	150	-1.10304	3.21446	3.68396e-05	0.000913073	884
EXOSC6	1616	1417	1513	1017	934	816	-0.882722	5.44033	3.70056e-05	0.000916151	885
NUP88	952	723	852	524	517	449	-0.919282	4.57851	3.72829e-05	0.000921972	886
KDM7A-DT	189	141	159	385	436	328	1.06858	3.2364	3.75086e-05	0.000926509	887
LIMS2	4128	2578	2612	2035	1687	1650	-0.927877	6.45058	3.76691e-05	0.000929426	888
FOSL1	2200	1898	1813	1344	1093	1097	-0.906739	5.81219	3.79798e-05	0.000936039	889
KIAA0513	604	576	798	1397	1514	1249	0.92027	5.13696	3.80261e-05	0.000936125	890
ZNF106	1563	3616	4276	6884	7696	6760	1.12825	7.46016	3.81466e-05	0.000938037	891
PFN1	34182	14754	16186	11488	10028	9450	-1.1287	9.16703	3.90153e-05	0.000958323	892
MCM4	1824	2402	2438	1369	1283	1257	-0.92096	5.97375	3.95441e-05	0.000970225	893
DSN1	659	491	504	404	317	255	-0.935686	3.96901	3.97132e-05	0.000973284	894
GLB1	1940	1789	2147	4139	4304	3668	0.881337	6.68817	3.97973e-05	0.000974255	895
C1QTNF1	353	256	296	618	771	635	1.00292	4.07412	4.00256e-05	0.000978752	896
BRINP2	2	6	4	32	41	22	2.8015	-0.563425	4.03443e-05	0.000985445	897
KIF14	171	449	529	169	113	127	-1.53667	3.23034	4.0917e-05	0.000998319	898
HIST1H2BD	66	14	30	133	160	106	1.87885	1.56264	4.12787e-05	0.00100487	899
AC026401.3	293	95	126	59	62	54	-1.5496	2.07258	4.12972e-05	0.00100487	900
ACVR2A	577	533	523	344	373	245	-0.946665	3.94874	4.13231e-05	0.00100487	901
TMEM25	74	50	58	157	183	171	1.33743	2.012	4.15434e-05	0.00100911	902
BCYRN1	39	5	79	3	4	1	-3.50491	-0.236618	4.19029e-05	0.00101671	903
CCDC15	66	162	149	50	32	38	-1.7352	1.60788	4.23341e-05	0.00102604	904
CLCN3	913	1774	1929	3076	3526	3162	0.986611	6.36617	4.51893e-05	0.00109403	905
FDPS	1724	1345	1441	3180	3420	2779	0.896204	6.31548	4.54183e-05	0.00109836	906
CENPE	504	1189	1078	485	396	375	-1.22539	4.59131	4.56591e-05	0.00110297	907
SLC35F5	1658	1931	2079	3714	4235	3639	0.871922	6.63002	4.6135e-05	0.00111324	908
NGFR	64	28	36	10	7	12	-2.23582	0.0156536	4.62264e-05	0.00111421	909
ATAD2	827	1452	1642	700	746	691	-0.98173	5.17141	4.84797e-05	0.00116724	910
SLC6A6	880	1720	1837	3053	3282	3123	0.998385	6.31748	4.86284e-05	0.00116826	911
PSPH	618	582	633	386	334	363	-0.922999	4.12001	4.86287e-05	0.00116826	912
AFAP1L2	42	40	19	0	14	2	-3.32715	-0.373748	4.88319e-05	0.00117186	913
SLC47A1	85	91	108	187	235	303	1.17165	2.55619	4.90589e-05	0.00117602	914
PCNA	3908	2488	2546	1817	1665	1641	-0.935287	6.38861	4.94207e-05	0.0011834	915
PHACTR3	36	41	34	114	129	96	1.43814	1.3973	4.9927e-05	0.00119422	916
PAM	9909	11861	12803	24768	26547	23501	0.957301	9.29138	5.03153e-05	0.00120219	917
COL6A6	34	35	57	119	134	119	1.4297	1.5412	5.04216e-05	0.00120342	918
NETO2	218	242	237	125	132	108	-1.09889	2.674	5.05828e-05	0.00120595	919
CIP2A	331	635	624	274	315	244	-1.04596	3.85437	5.09147e-05	0.00121141	920
FUS	6510	5431	5296	3903	3672	2962	-0.876421	7.36429	5.09224e-05	0.00121141	921
DACT1	192	283	387	151	142	97	-1.27288	2.90636	5.24365e-05	0.00124608	922
ASAP3	720	810	894	1652	1654	1641	0.871896	5.40666	5.30192e-05	0.00125856	923
HRH1	228	307	296	602	578	626	0.967771	3.9287	5.34298e-05	0.00126693	924
TMEM79	86	138	119	284	297	250	1.13197	2.76203	5.38834e-05	0.00127631	925
LOX	18673	24517	25931	13785	12940	11951	-0.988816	9.32278	5.48573e-05	0.00129797	926
SLC38A1	2158	3939	4633	7151	8479	7131	0.987851	7.58315	5.54252e-05	0.00130999	927
NMRAL2P	99	96	136	57	37	43	-1.4335	1.51328	5.57358e-05	0.00131592	928
GNS	6057	8579	9676	17469	18356	16409	0.965982	8.77607	5.58876e-05	0.00131808	929
CYP19A1	22	19	7	66	80	49	1.91603	0.536983	5.59969e-05	0.00131924	930
TNFRSF10C	30	34	34	103	95	112	1.49532	1.26741	5.67737e-05	0.0013361	931
C20orf96	101	112	137	313	295	239	1.11243	2.78629	5.68571e-05	0.00133663	932
SERPINH1	32573	23186	25648	15975	15797	13897	-0.984388	9.56153	5.71067e-05	0.00134106	933
M6PR	854	1379	1556	2852	2921	2369	0.977956	6.09298	5.75922e-05	0.00135101	934
CLCA2	8	0	4	29	48	32	3.15805	-0.40234	5.84784e-05	0.00137033	935
DHFR	1114	1546	1749	910	900	737	-0.93643	5.36728	5.86302e-05	0.00137242	936
ADCY8	0	0	2	10	18	24	4.6117	-1.39466	5.96751e-05	0.00139539	937
LRP5	395	638	690	1274	1443	1010	0.973715	4.96213	6.02618e-05	0.00140761	938
KCTD12	2034	3309	3721	1590	1989	1737	-0.892945	6.4149	6.04404e-05	0.00141028	939
FBLIM1	2665	2318	2821	1639	1675	1479	-0.863244	6.22276	6.05725e-05	0.00141185	940
HEXB	4819	3409	3522	8539	8402	7762	0.926333	7.70903	6.06629e-05	0.00141246	941
LINC02015	14	12	24	0	2	0	-4.67404	-1.4003	6.07824e-05	0.00141374	942
NEK10	77	120	120	265	252	259	1.15263	2.66286	6.25735e-05	0.00145385	943
MIR635	14	25	30	90	82	75	1.71179	0.902643	6.36713e-05	0.00147779	944
VAT1	19523	16359	18120	41800	41482	35726	0.977308	9.95113	6.38765e-05	0.0014795	945
TGFB1I1	5586	3464	3433	2555	2390	2214	-0.927955	6.86989	6.38799e-05	0.0014795	946
ACACA	1675	2916	3399	5574	6202	5113	0.97284	7.1537	6.44114e-05	0.00149024	947
FOXO1	86	106	164	291	290	268	1.13696	2.79818	6.4773e-05	0.00149702	948
E2F2	53	96	117	38	22	24	-1.78677	1.10982	6.50852e-05	0.00150265	949
TSHR	0	4	4	30	30	22	3.25879	-0.782108	6.5351e-05	0.0015072	950
RAB29	1246	1363	1709	2974	2989	2772	0.865638	6.22772	6.54623e-05	0.00150818	951
PTX3	12628	9659	10228	7157	6401	5854	-0.901989	8.26839	6.60019e-05	0.00151901	952
NYAP1	36	58	43	117	147	128	1.36845	1.63052	6.61288e-05	0.00152034	953
CASS4	52	80	72	28	28	12	-1.79063	0.757019	6.62056e-05	0.00152051	954
SERTAD4-AS1	217	83	81	60	30	49	-1.5194	1.67532	6.63893e-05	0.00152313	955
SDCBP	7706	7622	8041	16844	17022	15301	0.909101	8.70013	6.7099e-05	0.00153639	956
PCYOX1	3135	5496	6466	10633	11399	10342	0.999488	8.0869	6.71074e-05	0.00153639	957
LIN9	105	154	181	62	58	78	-1.28893	1.95395	6.74218e-05	0.00154197	958
RSPH3	180	317	336	559	656	569	0.98014	3.91359	6.76762e-05	0.00154618	959
SH3PXD2B	1703	3662	4103	6806	7697	6227	1.05721	7.43151	6.82655e-05	0.00155802	960
MMS22L	327	432	405	210	225	219	-0.985152	3.44361	6.91248e-05	0.00157599	961
NUDT4B	0	4	4	32	30	21	3.25891	-0.769314	7.00228e-05	0.0015948	962
RRAGB	277	366	301	691	745	554	0.911068	4.07607	7.08265e-05	0.00161143	963
RAD18	469	544	626	341	351	262	-0.944724	3.94647	7.10887e-05	0.00161527	964
FDFT1	4681	3409	3854	8398	8943	7613	0.909617	7.72486	7.11428e-05	0.00161527	965
FRAS1	98	357	558	778	903	812	1.4243	4.32616	7.14023e-05	0.00161949	966
DNAJB4	1430	1728	1844	1093	958	966	-0.886538	5.5739	7.17064e-05	0.0016247	967
LINC02257	0	0	0	4	17	16	6.54099	-1.82313	7.28193e-05	0.00164821	968
SLC2A10	1186	1834	1856	3331	3540	3109	0.897225	6.41394	7.36229e-05	0.00166468	969
CD302	51	129	180	259	330	287	1.26626	2.8342	7.42803e-05	0.00167782	970
LAMA1	114	247	310	444	528	507	1.07981	3.63185	7.46515e-05	0.00168446	971
CCL28	28	56	40	164	145	88	1.50549	1.5954	7.4816e-05	0.00168644	972
NPAS1	502	276	325	195	200	174	-1.074	3.32552	7.53848e-05	0.00169751	973
HAUS8	379	158	188	116	122	82	-1.25955	2.65655	7.57823e-05	0.00170471	974
RPL39L	1108	397	392	247	254	255	-1.29895	4.00255	7.59608e-05	0.00170698	975
INA	459	535	453	323	237	255	-0.997793	3.75806	7.60956e-05	0.00170825	976
KDM7A	132	364	345	617	723	578	1.14057	3.98553	7.65125e-05	0.00171579	977
PAXIP1-AS2	90	163	178	298	366	322	1.07886	3.03325	7.6588e-05	0.00171579	978
FOXC1	263	362	326	184	163	162	-1.0542	3.13053	7.74733e-05	0.00173385	979
C6orf48	1555	1044	1153	2693	2694	2297	0.888477	6.03662	7.82506e-05	0.00174946	980
DVL2	1542	1536	1746	3349	3349	2976	0.841481	6.3792	7.95773e-05	0.00177731	981
PCNX2	498	1255	1398	2255	2514	2186	1.10375	5.85485	7.98738e-05	0.00178211	982
MFAP4	5714	5075	5641	11358	12708	10173	0.892596	8.18098	8.0314e-05	0.00179011	983
NTN4	8129	10485	12080	6456	5740	5591	-0.934265	8.16807	8.05911e-05	0.00179446	984
EIF5A	13191	7563	8513	6337	5455	5000	-0.927983	8.09729	8.08077e-05	0.00179746	985
ANP32E	1290	1478	1671	1024	836	826	-0.886683	5.4022	8.12544e-05	0.00180556	986
PCDHGA12	57	170	160	335	353	299	1.31077	2.98391	8.13714e-05	0.00180603	987
MTHFD2L	82	69	86	41	22	29	-1.55262	1.02178	8.14402e-05	0.00180603	988
ARVCF	150	154	145	388	353	281	1.01102	3.08357	8.17881e-05	0.00181191	989
LRP3	2117	1637	1785	4017	3810	3297	0.846499	6.57946	8.25412e-05	0.00182675	990
KLHL21	1708	2079	2258	4639	4410	3458	0.883969	6.72992	8.32331e-05	0.0018402	991
TCN2	475	286	313	788	776	713	0.954805	4.27056	8.36039e-05	0.00184653	992
FST	4930	3528	3898	2924	2407	2341	-0.84307	6.89297	8.46294e-05	0.0018673	993
MTMR9LP	469	400	359	949	947	644	0.871405	4.43373	8.54073e-05	0.00188257	994
ALAD	1088	1486	1460	2633	2891	2590	0.857653	6.12578	8.57744e-05	0.00188876	995
HEPH	825	1023	1249	1999	2222	1990	0.859428	5.74085	8.74171e-05	0.001923	996
TMEM8A	2380	2028	2319	4916	4593	3949	0.835184	6.85518	8.76507e-05	0.00192621	997
TMEM64	651	870	1068	1807	1840	1632	0.891138	5.4969	8.84948e-05	0.00194281	998
CASP1	54	59	80	179	177	150	1.23944	2.02065	8.91487e-05	0.0019552	999
PCDHGB7	105	443	483	792	919	803	1.36728	4.34409	8.98178e-05	0.00196791	1000
ACACB	127	180	217	372	425	362	1.00943	3.27858	9.06259e-05	0.00198363	1001
AC130371.2	137	201	294	361	541	457	0.987704	3.52078	9.17052e-05	0.00200525	1002
SCRG1	95	49	53	1	18	17	-2.74511	0.561316	9.20847e-05	0.00201154	1003
PLEKHM1P1	113	522	488	898	1230	729	1.40359	4.50184	9.24519e-05	0.00201755	1004
GTF3C6	2211	1181	1251	932	840	815	-0.947813	5.43062	9.30703e-05	0.00202903	1005
HSPA5	20748	16279	18149	11642	11031	10104	-0.909376	9.02831	9.57625e-05	0.00208564	1006
NRGN	59	18	14	14	3	2	-2.54471	-0.459279	0.000100456	0.00218551	1007
MC4R	38	38	29	12	8	6	-2.19545	-0.230785	0.000100548	0.00218551	1008
OLR1	16	24	24	0	6	2	-3.39399	-1.00321	0.00010141	0.00220207	1009
AC107884.1	4	6	20	35	45	53	2.19791	0.00435253	0.000102346	0.00222021	1010
ADIRF-AS1	127	135	131	71	43	62	-1.34113	1.79366	0.000102502	0.00222138	1011
SCN2A	38	114	120	240	265	214	1.3678	2.51565	0.000102928	0.0022284	1012
CKAP2	1380	1714	1908	1028	1045	1010	-0.848322	5.58452	0.000103442	0.00223732	1013
TNFAIP8	843	821	1011	1781	1767	1757	0.831256	5.52147	0.000103828	0.00224346	1014
GLIPR1	5900	5758	5674	3581	3382	3702	-0.864204	7.37903	0.000104105	0.00224723	1015
FAM171B	432	838	876	1452	1592	1419	0.956567	5.24656	0.000104338	0.00225005	1016
LINC01315	2	0	0	26	26	4	4.52503	-1.33247	0.000104544	0.00225227	1017
SPCS2P4	536	398	269	136	83	252	-1.62637	3.35185	0.000105878	0.00227877	1018
LPCAT1	1101	1035	1086	2353	2234	1865	0.832505	5.79497	0.000106098	0.00228127	1019
GDF10	83	80	63	183	205	189	1.19337	2.22404	0.000108299	0.00232629	1020
EHD1	6009	4583	4697	3595	3129	2833	-0.836482	7.20357	0.000109511	0.00234979	1021
CAV2	4751	3722	4049	2980	2468	2444	-0.827404	6.92001	0.000109607	0.00234979	1022
OLFML2B	1720	1684	2323	1097	1303	1124	-0.85146	5.77599	0.000110241	0.00236108	1023
MYH11	30	41	45	10	14	6	-2.12953	-0.0911945	0.000112051	0.0023975	1024
DKC1	1394	1400	1464	974	956	761	-0.833018	5.36423	0.000113119	0.00241798	1025
SYBU	128	116	123	61	66	44	-1.28006	1.70789	0.000113317	0.00241985	1026
CH25H	314	235	259	142	153	141	-1.04297	2.90066	0.00011423	0.00243698	1027
SMG1P7	181	143	139	63	96	61	-1.25299	2.04789	0.000115726	0.00246649	1028
RAN	12412	8841	9006	6582	6116	5453	-0.886165	8.16769	0.000116127	0.00247263	1029
PIK3R1	812	2014	2126	3682	3984	3215	1.08307	6.50028	0.000116657	0.00248151	1030
ADA	646	367	547	1153	1048	956	0.886755	4.76101	0.000117178	0.00249012	1031
HNRNPAB	4556	3841	4148	2814	2496	2585	-0.829166	6.92274	0.000117289	0.00249012	1032
THEMIS2	102	38	57	203	135	163	1.2665	2.02521	0.000118099	0.00250489	1033
GMNN	751	462	504	431	298	305	-0.882967	4.03514	0.000119308	0.00252808	1034
PBX3	716	787	837	1596	1610	1451	0.831372	5.33059	0.000119502	0.00252974	1035
TMEM35A	86	93	112	234	236	217	1.08276	2.503	0.000119676	0.00253099	1036
MEG9	150	62	67	55	20	35	-1.49242	1.26113	0.000120023	0.00253588	1037
CFD	880	390	378	1247	1231	1054	1.05097	4.89609	0.000120348	0.00254029	1038
ATP8B2	4504	7162	8075	14116	14834	12587	0.949106	8.45441	0.000121703	0.00256643	1039
LRRN4CL	4633	2820	3063	7584	7540	6404	0.902332	7.52217	0.000122453	0.00257741	1040
AC124067.2	86	44	15	26	9	6	-1.97851	0.245185	0.000122552	0.00257741	1041
DDX58	336	365	353	1236	604	681	1.02217	4.35558	0.000122577	0.00257741	1042
TMEM170B	97	193	197	280	411	364	0.99897	3.15786	0.000123823	0.00260112	1043
STX3	375	408	534	832	956	856	0.856302	4.51112	0.000124859	0.00262037	1044
CYP51A1	45	216	222	471	424	443	1.55824	3.38694	0.000125848	0.0026386	1045
TRPM7	1231	3008	3208	5247	5726	5002	1.05123	7.06764	0.000126063	0.00264057	1046
GRN	14906	8430	9246	24394	23797	21604	0.98247	9.19738	0.00012626	0.00264217	1047
TBX3	447	722	825	1358	1424	1280	0.906637	5.12087	0.000127175	0.00265878	1048
RASGRP2	66	26	36	4	13	8	-2.45093	-0.019668	0.000127679	0.00266678	1049
UBASH3B	487	682	597	371	434	268	-0.895369	4.0764	0.000129325	0.00269858	1050
CERS2	1159	1841	2084	3405	3651	3192	0.88832	6.45901	0.000129693	0.00270236	1051
RECK	8688	14544	15753	27185	29321	26589	0.973776	9.45032	0.000129753	0.00270236	1052
RUBCNL	14	11	31	88	69	56	1.84486	0.673967	0.000130106	0.00270715	1053
PRICKLE2	274	240	303	522	658	539	0.90861	3.86838	0.000132427	0.0027518	1054
TRAC	7	13	9	0	0	0	-6.37133	-2.04468	0.000132504	0.0027518	1055
ZDHHC7	2752	2700	3120	5738	5945	5233	0.818865	7.19319	0.000132725	0.00275378	1056
EXOSC8	839	604	573	370	384	399	-0.94857	4.24389	0.000133345	0.00276404	1057
ADAMTS10	1383	1444	1346	943	930	777	-0.822667	5.33964	0.000135219	0.00280024	1058
BCL11B	206	280	374	588	627	568	0.927024	3.92778	0.000136538	0.00282488	1059
TRIM25	1377	2029	2352	4301	3927	3631	0.90959	6.65821	0.000137358	0.00283916	1060
DNASE1L1	77	108	143	239	283	238	1.08401	2.65359	0.000138503	0.00286014	1061
VPS41	1187	1693	2021	3338	3545	2971	0.874224	6.40247	0.000138835	0.00286428	1062
CAT	1460	1398	1503	2928	2982	2682	0.814662	6.2184	0.000139445	0.00287417	1063
ADAMTS12	377	648	708	289	409	320	-0.895577	4.03252	0.000140728	0.00289619	1064
BYSL	667	577	549	443	316	338	-0.881566	4.10641	0.000140778	0.00289619	1065
CX3CL1	44	20	20	12	0	4	-2.87074	-0.583025	0.0001415	0.00290832	1066
RAB11FIP3	1649	1611	1883	3580	3447	3080	0.812433	6.45242	0.000142719	0.00292977	1067
CAMKK1	359	360	272	748	713	567	0.870762	4.11957	0.000142811	0.00292977	1068
KANK2	4983	7163	8048	14230	14520	12937	0.909313	8.47035	0.000144008	0.00295155	1069
JPT2	1445	1237	1308	869	831	812	-0.827867	5.27167	0.000145444	0.0029782	1070
OAS2	251	322	340	1774	494	758	1.3606	4.48236	0.000146718	0.00300148	1071
CYB5RL	139	172	217	390	367	384	0.969827	3.27045	0.00014703	0.00300507	1072
ACSL1	788	863	1112	1907	2062	1592	0.853622	5.5758	0.000147482	0.00301149	1073
GMPPB	859	746	769	528	557	408	-0.841789	4.52057	0.000149486	0.00304956	1074
TUBB	40097	25768	26549	18123	17556	16127	-0.968299	9.74587	0.000151181	0.00308128	1075
FTH1	33767	25516	27839	64787	66696	58940	0.973579	10.6346	0.000151869	0.00308977	1076
AC016205.1	18	18	22	4	2	0	-3.52296	-1.15003	0.00015188	0.00308977	1077
KRT17	36	32	22	2	16	0	-3.2381	-0.486824	0.000152198	0.00309115	1078
INSYN2B	13	132	126	253	319	253	1.85399	2.65562	0.000152229	0.00309115	1079
CRYL1	392	217	312	646	720	601	0.965955	4.05411	0.000153048	0.0031049	1080
CENPN	383	421	426	247	268	221	-0.906132	3.55126	0.000153618	0.00311356	1081
FRMD5	12	6	24	54	45	60	1.89371	0.287482	0.000153992	0.00311826	1082
MTMR11	348	521	442	922	937	811	0.878552	4.51846	0.000154595	0.00312759	1083
AC092718.4	309	102	108	95	67	55	-1.27105	2.16061	0.000155123	0.00313538	1084
MIR4435-2HG	1330	1336	1578	1015	831	831	-0.829241	5.35892	0.000155403	0.00313814	1085
TFPI2	386	297	310	177	184	193	-0.995495	3.2137	0.000156467	0.00315672	1086
DBF4	408	354	345	220	237	193	-0.93204	3.39178	0.000157051	0.00316558	1087
IL17RD	289	290	426	637	718	664	0.865616	4.12317	0.000160274	0.00322757	1088
TIAM1	213	319	350	172	160	133	-1.06399	3.01097	0.000162662	0.00327265	1089
SH3BP5	178	507	625	1027	1004	960	1.19376	4.62413	0.000167208	0.00336104	1090
DBF4B	160	212	204	106	121	76	-1.10221	2.4011	0.000168401	0.00337912	1091
P2RX7	12	80	102	149	194	196	1.64806	2.09171	0.000168416	0.00337912	1092
RBM43	402	490	669	1005	1166	950	0.862488	4.74897	0.000168742	0.00338257	1093
AP003068.4	1	0	2	22	10	19	3.92037	-1.39726	0.000169079	0.00338621	1094
RASSF2	1720	2569	2833	1528	1477	1193	-0.90295	6.06807	0.000169823	0.00339801	1095
SPTLC3	92	156	181	367	385	267	1.11524	3.05568	0.00017046	0.00340764	1096
DOCK4	82	275	264	482	559	426	1.23089	3.58316	0.000172929	0.00345385	1097
STUM	20	12	23	78	98	44	1.78686	0.697473	0.000174125	0.00347458	1098
MGAT4B	5681	4072	4210	10003	9494	8588	0.85933	7.91568	0.000174741	0.00348369	1099
Z97634.1	5	13	10	31	49	46	2.04129	-0.0712478	0.000175175	0.00348669	1100
NRG1	245	538	573	251	162	193	-1.26027	3.55693	0.00017521	0.00348669	1101
C12orf75	10639	9086	9090	6384	6019	5544	-0.844187	8.1163	0.000177046	0.00352003	1102
FOXM1	1167	1899	1850	1050	880	904	-0.928874	5.52667	0.000177504	0.00352594	1103
REEP4	747	476	506	356	351	309	-0.903559	4.03316	0.000178601	0.00354451	1104
HEYL	45	34	25	12	0	8	-2.77705	-0.296492	0.000183149	0.0036315	1105
AHCYL2	137	328	388	609	668	583	1.07712	3.96297	0.000183355	0.00363229	1106
AL118522.1	20	13	4	55	50	68	2.15773	0.350213	0.000183603	0.0036339	1107
TXNDC16	187	388	353	663	669	637	0.98482	4.06159	0.000184634	0.00365072	1108
AC254633.1	2	23	11	67	57	47	2.32975	0.318431	0.000184785	0.00365072	1109
SLC9B2	447	604	584	1103	1044	1133	0.853165	4.82621	0.000186855	0.00368828	1110
BAALC-AS1	30	28	44	114	115	80	1.43729	1.26609	0.00018738	0.00369531	1111
FUT10	113	225	266	406	511	395	1.02676	3.46291	0.000189351	0.00373083	1112
AL591845.1	116	86	57	45	37	26	-1.40847	1.17669	0.000191196	0.0037638	1113
HSP90B1	25840	18621	19753	13827	12314	12185	-0.8946	9.25114	0.000192118	0.00377589	1114
AC112777.1	60	142	201	50	56	29	-1.62414	1.70853	0.000192239	0.00377589	1115
OBSCN	78	92	89	244	201	181	1.10114	2.35892	0.000192328	0.00377589	1116
KREMEN2	39	16	13	7	2	2	-2.81015	-0.88446	0.000193982	0.00380496	1117
RAB33A	58	18	24	111	109	84	1.5759	1.24645	0.000194945	0.00382042	1118
ADAM11	22	10	14	56	54	63	1.78891	0.405658	0.000197286	0.00386286	1119
TRPC4	550	617	690	421	346	375	-0.862114	4.15758	0.000199518	0.00390307	1120
PRIM2	1088	953	1180	807	584	669	-0.814194	4.96994	0.000199906	0.00390718	1121
WASHC2A	2936	3450	3809	6602	7013	6303	0.810222	7.43471	0.000200395	0.00391324	1122
RIPK3	369	278	300	705	609	588	0.848518	4.03883	0.000204862	0.00399691	1123
PRCP	2544	2058	2606	4689	4706	4557	0.797761	6.9274	0.000206704	0.00402926	1124
DDAH1	5924	6988	7823	4697	4160	4055	-0.839947	7.63933	0.000206974	0.00403093	1125
PTPRG-AS1	25	29	24	3	5	7	-2.53955	-0.676076	0.000207809	0.00404361	1126
RNF144A	40	88	100	207	186	192	1.27543	2.23901	0.000208445	0.00405238	1127
ATF5	4322	2865	3291	2382	2350	1843	-0.823464	6.65874	0.000209254	0.0040645	1128
IARS	7446	10119	11278	5815	6368	5473	-0.852248	8.10559	0.000209576	0.00406716	1129
IFI27	32	5	6	116	18	36	1.89261	0.357539	0.000209996	0.0040717	1130
HEY2	58	58	42	4	20	20	-2.13533	0.359498	0.000210802	0.00408371	1131
FGF9	76	78	65	35	36	20	-1.46292	0.936569	0.000211512	0.00409384	1132
TOX	839	918	1049	656	518	588	-0.83406	4.7624	0.000213683	0.0041322	1133
ADGRL3	2	12	16	0	0	0	-6.30552	-2.01337	0.000215644	0.00416646	1134
LRP10	9829	9116	9645	20021	20182	17583	0.850371	8.95281	0.000217446	0.00419757	1135
BNC2	453	900	1028	1664	1760	1495	0.959868	5.38771	0.000218142	0.0042073	1136
ACOT1	376	300	300	673	687	608	0.854415	4.08575	0.00021919	0.0042238	1137
CBX7	353	270	291	648	577	629	0.864416	4.00031	0.000219539	0.00422681	1138
TICRR	135	238	264	104	132	79	-1.15142	2.51416	0.000220537	0.00424229	1139
EEA1	1168	3042	3248	5148	5678	4903	1.04099	7.05342	0.000222774	0.00428157	1140
TMEM37	22	23	34	84	74	84	1.47062	0.931754	0.000224435	0.0043097	1141
SORBS2	66	187	145	49	29	57	-1.62935	1.71126	0.000225444	0.00432529	1142
PEPD	3324	2502	2771	5893	5612	5198	0.803582	7.18442	0.000228007	0.00437064	1143
RYR3	55	78	84	21	32	35	-1.46552	0.917107	0.000228227	0.00437102	1144
BACE2	647	555	568	1198	1303	982	0.80698	4.91562	0.000229642	0.00439152	1145
PLEKHM2	3872	3400	3571	7556	7196	6432	0.802286	7.52336	0.000229698	0.00439152	1146
TP53INP1	661	1439	1765	2679	3001	2407	1.0069	6.0959	0.000230417	0.00440143	1147
L3HYPDH	432	367	349	265	232	197	-0.893369	3.45832	0.000232718	0.00444151	1148
KCNQ3	12	26	12	74	58	56	1.79759	0.515081	0.000233857	0.00445721	1149
MYEF2	72	134	161	63	36	41	-1.51781	1.62767	0.000233948	0.00445721	1150
CFAP45	35	11	19	6	3	0	-3.12128	-0.97078	0.000235711	0.0044869	1151
TNFAIP3	517	905	912	479	456	392	-0.938028	4.44509	0.000236135	0.00449108	1152
SLC30A1	881	1522	1641	2999	2710	2604	0.922609	6.14825	0.000236976	0.00450316	1153
P2RX4	788	457	515	1265	1164	1041	0.851762	4.91192	0.000240338	0.00456308	1154
CCL2	385	266	287	171	195	160	-0.983378	3.13195	0.000240548	0.00456312	1155
EMILIN2	6333	6368	7364	13871	13043	12864	0.827343	8.42571	0.00024122	0.00457192	1156
TSEN15	1898	1562	1588	1175	1012	1038	-0.806633	5.61883	0.000241968	0.00458213	1157
ALDH3A2	1121	1152	1289	2271	2492	2107	0.784086	5.90605	0.00024506	0.00463667	1158
ARRDC4	434	564	640	381	310	272	-0.925081	3.95107	0.000245784	0.00464548	1159
ISG15	1127	417	327	2567	642	985	0.970302	5.11837	0.00024595	0.00464548	1160
STARD4-AS1	51	430	508	64	114	96	-1.56969	2.93447	0.000247325	0.00466744	1161
STIL	283	471	482	249	198	219	-1.02191	3.50798	0.000247904	0.00467434	1162
MAD2L2	1446	749	853	665	584	542	-0.874562	4.84896	0.000249091	0.00469268	1163
CSE1L	3202	3143	3185	2050	2148	1995	-0.785184	6.54289	0.000251494	0.00473387	1164
PFN2	7555	5864	6302	4561	4273	3771	-0.804578	7.58168	0.000252621	0.00475101	1165
SMOX	289	171	235	499	552	427	0.946684	3.64439	0.000254332	0.00477908	1166
PLP2	4456	2543	2536	1986	1876	1742	-0.877517	6.49385	0.000256778	0.00481922	1167
GSAP	12	18	26	2	0	4	-3.41819	-1.18712	0.000256908	0.00481922	1168
CITED2	11298	9616	10417	7208	6564	6115	-0.818649	8.24585	0.000257963	0.00483488	1169
FZD1	973	1281	1478	2391	2544	2283	0.808075	5.97617	0.000258409	0.00483909	1170
PTGER4	108	141	152	72	72	50	-1.21178	1.84805	0.000259337	0.00485232	1171
MTX1P1	49	93	133	220	290	179	1.23398	2.47181	0.000260433	0.00486868	1172
FAM117A	77	117	87	249	226	190	1.08888	2.4549	0.000260948	0.00487415	1173
RAB3IL1	1803	1238	1293	3052	2974	2392	0.807447	6.19429	0.000264145	0.00492965	1174
SMAD7	612	768	956	1536	1622	1393	0.819562	5.30635	0.000265393	0.00494873	1175
NASP	2247	1726	1814	1281	1261	1145	-0.805233	5.81325	0.000265712	0.00495047	1176
SULT1C2	8	0	0	22	32	30	3.97504	-0.747545	0.000267593	0.00498127	1177
ASIP	0	0	0	12	12	6	6.22142	-2.05138	0.000268089	0.00498627	1178
SMARCA2	1833	3157	3394	5601	6101	4979	0.873803	7.16685	0.000268601	0.00499156	1179
PLA2G15	1128	767	898	1790	1906	1829	0.839163	5.58236	0.000271282	0.00503711	1180
UBE2L6	1041	619	712	1814	1457	1295	0.802842	5.31791	0.000277185	0.00513821	1181
ARHGAP20	381	765	969	388	358	338	-1.033	4.25183	0.000277196	0.00513821	1182
LMO4	2049	1690	1910	1445	1141	1109	-0.780882	5.79078	0.000278611	0.00516007	1183
ERO1B	182	199	245	460	462	384	0.903181	3.47668	0.00027976	0.00517698	1184
MZT1	787	719	657	537	462	394	-0.805098	4.40115	0.000280191	0.00518057	1185
C7orf50	3915	1631	1690	1448	1248	1151	-0.952272	6.04844	0.000283463	0.00523665	1186
RPA3	640	324	276	291	236	168	-0.937286	3.53247	0.00028551	0.00527002	1187
TNFRSF12A	6823	4668	4961	3914	3300	3244	-0.801096	7.31894	0.000290478	0.00535721	1188
CDK7	1692	1218	1233	1006	889	770	-0.79088	5.33619	0.000291734	0.00537585	1189
TIPARP	781	1159	1357	2163	2223	2054	0.838175	5.80668	0.000295381	0.00543848	1190
DOCK9	226	493	560	865	968	807	0.973597	4.49267	0.000297111	0.00546452	1191
FYB1	0	0	0	8	13	8	6.19318	-2.08314	0.000297294	0.00546452	1192
N4BP2L1	59	54	65	132	188	135	1.17448	1.88139	0.000298842	0.00548837	1193
FAM21FP	24	19	29	92	93	54	1.53803	0.874193	0.000300699	0.00551785	1194
C6orf89	3101	3894	4506	7775	7976	6763	0.819119	7.6081	0.000303436	0.00556342	1195
EXOC6B	704	1222	1574	2163	2473	2200	0.874462	5.89171	0.000304967	0.0055868	1196
LAMA3	254	396	442	679	865	631	0.854685	4.23104	0.000306323	0.00560696	1197
KIAA1211	0	10	22	36	62	44	2.45101	0.0833659	0.000307445	0.00562281	1198
TBC1D2B	1772	4287	4926	7720	8165	7198	1.03015	7.60799	0.000307926	0.0056269	1199
RELB	934	458	510	358	389	299	-0.959212	4.13764	0.000308468	0.00563212	1200
AC109309.1	0	2	1	20	22	9	3.79203	-1.40841	0.00030913	0.0056395	1201
EBNA1BP2	3083	1544	1345	1263	1075	985	-0.915748	5.79396	0.000309539	0.00564226	1202
THBS2	16748	26174	27973	49849	53781	45670	0.943166	10.3002	0.000312735	0.00569362	1203
NDC1	463	541	611	349	361	300	-0.835134	3.96302	0.000312876	0.00569362	1204
DGAT2	3	5	4	39	23	21	2.54506	-0.710678	0.000316534	0.00575289	1205
NCR3LG1	12	294	293	692	819	637	2.34004	3.96355	0.000316658	0.00575289	1206
HIST1H2BJ	9	23	8	39	69	42	1.81372	0.207102	0.000318331	0.00577849	1207
CDK2	644	480	521	335	334	341	-0.855334	3.98478	0.000319972	0.00580347	1208
MYO7B	28	70	54	10	19	22	-1.7082	0.360454	0.000321379	0.00582416	1209
ZYX	11832	7940	8474	6387	5748	5405	-0.830693	8.08619	0.000323824	0.00586363	1210
TMEFF2	127	86	115	63	54	38	-1.25107	1.5532	0.000324642	0.00587359	1211
TOMM40	1792	1119	1053	774	800	751	-0.889982	5.2288	0.000326159	0.00589558	1212
AC020763.3	2	12	5	27	43	28	2.34578	-0.439142	0.000326396	0.00589558	1213
IL13RA1	1479	1789	1909	3443	3514	2968	0.780246	6.43874	0.000327281	0.00590669	1214
NXPH3	74	58	71	180	175	138	1.11296	2.01624	0.000328228	0.00591891	1215
CAB39L	361	464	440	911	894	703	0.822278	4.43921	0.000328652	0.00592169	1216
DGLUCY	689	601	680	1383	1302	1098	0.774415	5.04792	0.00033152	0.00595991	1217
ELOVL3	2	12	6	38	44	24	2.33609	-0.347717	0.000331601	0.00595991	1218
AC007325.2	6	6	14	0	0	0	-6.14219	-2.16043	0.00033199	0.00595991	1219
RIN2	796	980	1013	1791	1986	1579	0.780096	5.54857	0.00033203	0.00595991	1220
STEAP1B	230	242	202	472	453	482	0.901231	3.59125	0.000332172	0.00595991	1221
HMBS	700	466	480	296	336	325	-0.920691	3.95932	0.000332406	0.00595991	1222
MCOLN3	38	92	55	166	182	123	1.2417	1.93129	0.000334263	0.00598831	1223
CYP4X1	0	0	0	22	15	0	6.36396	-1.84119	0.000335183	0.00599988	1224
SGCD	1960	3684	3839	1787	2158	1744	-0.845388	6.49083	0.000336273	0.00601356	1225
GRASP	204	92	134	342	344	272	1.05083	3.00133	0.000336496	0.00601356	1226
DNAH11	48	80	84	112	257	158	1.11293	2.10033	0.000337343	0.00602379	1227
COL11A1	673	1275	1490	684	638	557	-0.96611	4.9813	0.000339359	0.00605485	1228
SNX29	1072	1964	2231	3508	3740	3192	0.886375	6.49353	0.000341319	0.00608486	1229
HIRIP3	678	440	412	303	329	264	-0.90457	3.8564	0.000343463	0.00611811	1230
SERPING1	3831	2627	2720	6282	5936	5502	0.805964	7.27359	0.000345244	0.00614484	1231
DNM3	27	64	48	86	149	125	1.24835	1.55239	0.000348987	0.00620642	1232
EHBP1L1	6164	5432	5697	4060	3956	3348	-0.771627	7.40629	0.000354517	0.00629965	1233
FGFR3	87	81	93	44	42	32	-1.31423	1.21451	0.000356926	0.00633674	1234
KCTD7	498	663	752	1238	1289	1149	0.797686	5.00759	0.000357183	0.00633674	1235
TP63	8	6	24	1	0	0	-4.81799	-1.73451	0.000358281	0.00635109	1236
RHOQ	4129	3851	4162	7930	8100	7347	0.781952	7.67386	0.00036037	0.00638295	1237
PLEKHA7	2	8	18	46	58	32	2.32084	-0.00247442	0.000362633	0.00641785	1238
HSD17B7	345	247	233	595	525	560	0.881211	3.85719	0.000363069	0.00642038	1239
CALB2	1	10	0	44	34	8	3.22342	-0.695513	0.000364357	0.00643796	1240
RGS2	46	28	37	92	110	112	1.35227	1.3258	0.000368041	0.00649166	1241
TNFAIP8L3	212	193	221	436	448	392	0.864113	3.45736	0.000368191	0.00649166	1242
PCDH1	40	22	42	5	12	8	-2.19285	-0.255783	0.000368285	0.00649166	1243
ARSK	270	277	381	574	668	580	0.824441	3.98677	0.000368767	0.00649492	1244
OLFML1	766	723	739	1431	1539	1295	0.77076	5.22396	0.000369703	0.00650139	1245
SHMT1	337	208	266	584	529	503	0.85474	3.80852	0.000369728	0.00650139	1246
KALRN	58	80	74	27	22	35	-1.49706	0.878718	0.000370154	0.00650367	1247
SLC37A1	6	10	4	24	38	46	2.24714	-0.311311	0.000371743	0.00652635	1248
SREBF2	3793	5243	5610	10126	10058	8708	0.833661	7.96441	0.000372146	0.0065282	1249
FAM20A	12	20	23	90	80	40	1.71523	0.648222	0.000377316	0.0066136	1250
IDS	1544	2258	2442	4119	4339	3590	0.807664	6.71408	0.000380367	0.00665967	1251
CAMK1D	341	549	584	1125	1018	868	0.894638	4.68653	0.00038082	0.00665967	1252
FAM72D	27	16	26	0	8	0	-4.05632	-0.921614	0.000380857	0.00665967	1253
C1QTNF12	52	23	33	17	8	7	-1.93095	-0.147692	0.000382762	0.00668764	1254
AC008991.1	1	2	1	22	19	11	3.40181	-1.36261	0.000384861	0.00671896	1255
SLC8A1	582	1078	1168	596	437	504	-0.993734	4.70075	0.000391234	0.00682479	1256
ADAMTS14	691	857	839	1446	1767	1339	0.765001	5.31817	0.000393673	0.00686188	1257
WIPI1	1399	1706	1862	3177	3354	2884	0.766946	6.3693	0.000395076	0.00688085	1258
REXO5	215	175	165	82	128	85	-1.09132	2.35631	0.000401457	0.00698644	1259
ARL15	214	255	284	494	526	477	0.836225	3.69987	0.000402037	0.00699097	1260
CCDC34	563	540	614	468	381	218	-0.9117	4.04301	0.000405833	0.00704559	1261
LINC01503	305	93	145	413	512	358	1.22666	3.39115	0.000406019	0.00704559	1262
KCNJ8	183	92	96	300	248	276	1.05157	2.79526	0.000406246	0.00704559	1263
WDR31	114	146	168	256	367	285	0.922966	2.95004	0.000406693	0.00704559	1264
RFC5	318	290	320	196	176	187	-0.893283	3.15245	0.000406785	0.00704559	1265
KCNK6	1817	1281	1467	1016	1075	848	-0.790289	5.47476	0.000407372	0.00704909	1266
GGA2	1074	1301	1424	2465	2506	2248	0.77131	5.98587	0.000407631	0.00704909	1267
CCDC149	598	720	755	1261	1455	1215	0.762924	5.11135	0.000408527	0.00705902	1268
PCDHGC3	337	1801	1725	2915	3257	2824	1.35921	6.20061	0.000409276	0.00706638	1269
MNS1	179	228	199	122	115	100	-1.00692	2.50339	0.000409812	0.00707007	1270
FBLN2	12849	14169	16589	30337	30533	26691	0.848298	9.55464	0.000410835	0.00708214	1271
PARP9	540	762	924	2053	1453	1293	0.946565	5.32803	0.000414715	0.0071434	1272
MED8	1240	692	709	581	545	462	-0.848753	4.65415	0.000417251	0.00718144	1273
S100A3	589	349	386	286	267	234	-0.881115	3.65499	0.000422797	0.00726596	1274
ZGRF1	87	173	221	68	96	55	-1.23397	2.07642	0.000422826	0.00726596	1275
HSPA4L	215	418	408	669	742	655	0.880966	4.16305	0.000423157	0.00726596	1276
CPNE3	1199	2023	2372	3539	3787	3445	0.836777	6.5552	0.000424543	0.00728405	1277
PSG7	0	0	0	16	9	4	6.12506	-2.08734	0.000427145	0.00732145	1278
DDX60	192	366	368	851	618	604	1.03307	4.10593	0.000427391	0.00732145	1279
PTPRA	2459	2725	2708	5196	5153	4571	0.755153	7.03549	0.000428197	0.00732954	1280
PCBP3	237	118	149	366	387	335	1.00151	3.20151	0.00043054	0.00736387	1281
FZD3	18	28	40	58	103	87	1.39021	0.986729	0.000431043	0.00736674	1282
ACAT2	1812	1206	1433	2862	3068	2650	0.8017	6.22754	0.00043302	0.00739387	1283
ANKRD10	856	879	937	1804	1751	1507	0.755627	5.47529	0.000433306	0.00739387	1284
RETSAT	984	1145	1384	2388	2363	1985	0.785129	5.87879	0.00043522	0.00742076	1285
ITGA6	89	237	194	70	71	92	-1.22181	2.19326	0.000435994	0.00742818	1286
FERMT3	162	106	95	79	56	47	-1.15515	1.72723	0.000437477	0.00744765	1287
IL6R	403	586	542	1116	1004	903	0.829903	4.71213	0.000440286	0.00748965	1288
BX470102.2	72	53	51	36	21	15	-1.50949	0.626407	0.000440735	0.00749147	1289
GRPEL2	644	696	660	479	399	408	-0.803391	4.28887	0.000441972	0.00750668	1290
SFTA1P	20	18	22	6	2	2	-2.79846	-1.04093	0.000443702	0.00753021	1291
SPAAR	15	35	21	2	12	2	-2.56935	-0.767476	0.000445107	0.00754822	1292
TSPAN18	269	318	433	190	247	140	-0.989493	3.2474	0.000446465	0.0075654	1293
TMEM184A	39	28	42	11	8	14	-1.87794	-0.126831	0.000449019	0.00760279	1294
CDH15	26	10	7	2	0	1	-3.87447	-1.53752	0.000453212	0.00766786	1295
PELI3	490	315	387	768	827	751	0.83522	4.35096	0.000453831	0.00767241	1296
C19orf71	10	47	43	121	141	70	1.68838	1.32882	0.000457315	0.00772534	1297
CHST15	140	206	179	104	46	92	-1.32024	2.21921	0.000457798	0.00772729	1298
AMIGO2	223	237	216	427	512	427	0.847371	3.5609	0.000458135	0.00772729	1299
SRM	4798	2427	2482	2024	1888	1731	-0.870419	6.51423	0.000459266	0.00774041	1300
LPCAT3	99	184	199	381	369	308	1.01891	3.15018	0.000463398	0.00780404	1301
PTK7	5980	7002	7579	13939	13594	12389	0.799506	8.44042	0.000466346	0.00784765	1302
GPCPD1	583	752	670	459	402	405	-0.820618	4.2833	0.000467087	0.00785408	1303
PSEN2	289	188	202	483	485	411	0.879125	3.57063	0.000471723	0.00792595	1304
UCHL1	8095	4602	5059	4130	3602	3312	-0.807514	7.41737	0.000474264	0.00796254	1305
GDE1	1784	1732	2114	3687	3793	3141	0.753731	6.5441	0.000476985	0.0080021	1306
TEAD4	539	311	338	308	260	158	-0.883176	3.50899	0.000478842	0.00802711	1307
MIF-AS1	2	3	2	18	14	33	2.9182	-1.04169	0.000479505	0.00803207	1308
ADAM19	229	362	438	188	199	206	-0.911085	3.27589	0.00048689	0.00814955	1309
DNM1P46	35	34	59	118	173	85	1.37168	1.54714	0.000488191	0.00816509	1310
CLIP2	1796	2173	2388	4073	4142	3723	0.754585	6.71721	0.000492036	0.00822312	1311
EFCAB2	167	147	127	88	73	72	-1.08064	2.02868	0.000502407	0.00839004	1312
PRR33	48	61	52	17	26	20	-1.52289	0.489577	0.000503085	0.00839497	1313
CACNA1C	823	1751	1869	3005	3278	2602	0.915603	6.25523	0.000503903	0.0083977	1314
AL161935.1	0	0	0	14	14	2	6.12607	-2.05655	0.000504015	0.0083977	1315
DRD1	160	132	205	120	78	58	-1.15045	2.17661	0.000509271	0.00847882	1316
HLA-E	7685	5086	5878	13180	12091	10647	0.798846	8.29167	0.000514769	0.00855643	1317
GBP1P1	3	0	0	28	7	12	4.05047	-1.49082	0.000515104	0.00855643	1318
RASL12	49	28	26	80	113	125	1.48492	1.31538	0.000515104	0.00855643	1319
CRLF1	182	47	74	253	235	216	1.2646	2.54615	0.000515549	0.00855733	1320
SVIL	2714	6457	6917	10498	12175	9864	0.95867	8.12182	0.000518843	0.0086055	1321
PRRG1	226	397	439	669	764	642	0.851808	4.17567	0.000521592	0.00864455	1322
MAOA	143	112	150	296	317	251	0.932899	2.87451	0.000526071	0.00871218	1323
VAMP4	770	873	852	1623	1649	1420	0.747184	5.37083	0.000530488	0.0087787	1324
AK9	83	184	154	269	361	261	0.969791	2.92352	0.000531308	0.00878353	1325
WIPF3	86	62	81	46	23	34	-1.34242	1.03156	0.000531582	0.00878353	1326
REM1	191	92	106	78	70	41	-1.18295	1.80807	0.000532792	0.0087969	1327
DDIT4	732	843	1082	660	547	453	-0.839038	4.67561	0.000537205	0.00886308	1328
PRIM1	65	107	106	29	68	37	-1.26207	1.3294	0.000537749	0.00886537	1329
NBPF12	181	350	380	633	658	556	0.917657	3.98875	0.000545563	0.00898744	1330
SKA2	1983	1563	1561	1185	1079	1078	-0.766798	5.64859	0.000547046	0.00900508	1331
BOK	1315	748	772	666	613	491	-0.804022	4.77431	0.000549787	0.00904343	1332
CTSF	2321	1306	1565	3384	3521	3107	0.825831	6.45043	0.00055075	0.00905246	1333
DTX3L	953	1191	1253	2619	2179	1865	0.804179	5.8508	0.00055177	0.00906242	1334
NCAPH2	1517	768	832	692	662	517	-0.840844	4.89073	0.000555446	0.00911259	1335
OIP5	97	42	79	31	33	18	-1.53504	0.888468	0.000555656	0.00911259	1336
KANSL1L	151	288	280	472	492	487	0.902644	3.64958	0.000556988	0.00912761	1337
GNPNAT1	824	1364	1486	743	834	709	-0.806511	5.14303	0.000559535	0.00915761	1338
WASHC2C	1980	2660	3190	4970	5341	4463	0.776128	7.01982	0.000559655	0.00915761	1339
PRSS23	17657	15878	17946	12040	11291	9977	-0.793133	8.97091	0.000561354	0.00917856	1340
RNF13	1094	1037	1186	2067	2220	1929	0.743134	5.77775	0.000561829	0.00917947	1341
DHFRP1	215	301	342	183	170	132	-0.972955	3.00328	0.000564339	0.00920876	1342
GACAT2	37	20	11	67	97	58	1.63023	0.784416	0.000564462	0.00920876	1343
PRIMA1	0	10	0	32	30	14	3.6406	-0.84005	0.00056587	0.00922486	1344
NR2F1	579	457	469	322	337	296	-0.812924	3.87261	0.000569781	0.0092817	1345
LEPR	97	155	167	299	330	262	0.952409	2.92041	0.000577021	0.00939267	1346
KREMEN1	754	1129	1444	2293	2367	1870	0.850784	5.81973	0.000579268	0.00942225	1347
CARS	3767	2351	2755	1877	1987	1746	-0.79743	6.42486	0.000581969	0.00945915	1348
BX322234.1	37	37	60	101	106	129	1.19041	1.47084	0.000585014	0.00950159	1349
SNRPA1	1224	657	627	477	481	462	-0.912134	4.55303	0.000586031	0.00951107	1350
GCLM	1093	1492	1468	927	801	864	-0.795775	5.3025	0.000587965	0.0095354	1351
ZDHHC23	8	30	65	106	112	92	1.74552	1.27376	0.000593534	0.00961859	1352
SNX2	1993	1995	1847	3796	3789	3307	0.735611	6.58906	0.000599973	0.00971575	1353
UGDH	5850	7476	8039	5085	4432	4168	-0.797895	7.69685	0.000600663	0.00971975	1354
BEX5	120	77	77	50	58	20	-1.34179	1.294	0.000601795	0.00973088	1355
MRTO4	1794	1045	1103	798	752	823	-0.85105	5.23437	0.000602704	0.00973837	1356
IGFBP4	47973	25072	28415	74078	71715	66597	0.962947	10.8148	0.000607533	0.00980917	1357
AC098847.1	193	118	182	373	326	308	0.891869	3.11671	0.000608506	0.00981764	1358
SNAI3-AS1	192	126	141	314	319	346	0.949658	3.06159	0.000610536	0.00984315	1359
KLHL29	510	642	788	419	432	387	-0.790246	4.23668	0.000613007	0.00987572	1360
RHOJ	836	892	948	591	671	529	-0.746721	4.72592	0.000617314	0.00993781	1361
HMOX1	2842	2064	2415	4670	4563	4437	0.750156	6.91784	0.000617951	0.00994075	1362
ACTB	202934	139627	152562	103983	92310	88972	-0.942487	12.1798	0.000620182	0.00996395	1363
ATP6V1G3	26	14	4	4	0	0	-4.01147	-1.488	0.000620303	0.00996395	1364
HCP5	47	44	50	125	106	125	1.17067	1.54815	0.000622797	0.00999668	1365
MIR222HG	786	359	389	293	268	273	-0.948728	3.82633	0.000624743	0.0100206	1366
LETMD1	888	657	653	1390	1556	1259	0.782786	5.20403	0.000627559	0.0100584	1367
RAD54L	61	96	93	48	36	21	-1.44823	1.12263	0.00063241	0.0101266	1368
RAG1	4	0	4	31	11	20	2.92733	-1.08696	0.000632741	0.0101266	1369
GAA	2911	2086	2290	4728	4971	3993	0.755432	6.91341	0.000634965	0.0101548	1370
LINC00649	29	156	126	259	260	257	1.40896	2.65435	0.000636772	0.0101763	1371
SCARA5	26	37	57	88	115	105	1.24857	1.33409	0.0006423	0.0102571	1372
RFLNA	130	69	78	27	54	30	-1.47926	1.25255	0.000644475	0.0102844	1373
FGFR2	337	446	495	975	781	771	0.828627	4.45347	0.000647815	0.0103302	1374
HASPIN	47	131	98	32	39	42	-1.3504	1.26	0.000651014	0.0103736	1375
YARS	6384	5015	5308	3717	3778	3523	-0.756069	7.36041	0.000652892	0.010396	1376
SCARB1	643	399	512	1026	1105	867	0.803485	4.71038	0.000656535	0.0104464	1377
ANKRD12	614	1613	1766	2439	2863	2511	0.93777	6.08386	0.000659564	0.010487	1378
GALNT11	968	1177	1248	2191	2215	1942	0.746489	5.8086	0.000668148	0.0106158	1379
RUVBL2	3221	1789	1659	1462	1407	1164	-0.827856	5.99222	0.000669959	0.0106368	1380
TACR2	2	18	18	50	80	31	2.05894	0.256054	0.000671352	0.0106512	1381
NATD1	1207	1485	1786	2975	2909	2528	0.761005	6.21052	0.000674523	0.0106938	1382
ZDHHC1	733	457	572	1167	1172	994	0.778367	4.87456	0.000682722	0.0108159	1383
FBLN1	33084	26772	29970	62736	63905	55423	0.859071	10.6068	0.000683613	0.0108222	1384
AP000560.1	0	2	9	18	26	26	2.94804	-0.905825	0.000686161	0.0108547	1385
PCSK5	128	250	301	415	516	426	0.90925	3.55409	0.000697303	0.011023	1386
SPRED3	104	119	116	56	65	54	-1.11738	1.64268	0.000713902	0.0112747	1387
NOP56	3219	2039	1996	1616	1572	1402	-0.788833	6.13656	0.000714251	0.0112747	1388
STAM	940	1323	1217	2125	2441	1911	0.740615	5.83972	0.000721932	0.0113877	1389
DOLPP1	377	314	378	240	211	222	-0.826656	3.37684	0.00072261	0.0113902	1390
HSD17B11	473	427	486	947	855	796	0.742169	4.52198	0.000731958	0.0115293	1391
ASTN1	12	20	22	52	71	50	1.52761	0.449331	0.000735868	0.0115825	1392
SESN2	1632	1502	1794	1146	1178	1002	-0.729602	5.60942	0.000736826	0.0115893	1393
TRAF5	1029	1284	1360	785	922	761	-0.731415	5.18432	0.000742259	0.0116663	1394
ASPN	130	122	110	97	41	48	-1.20932	1.73352	0.000743612	0.0116792	1395
NFKB2	1528	1167	1239	884	909	813	-0.748687	5.27771	0.00074763	0.0117339	1396
CNTN1	18	62	94	174	148	148	1.47927	1.90432	0.0007554	0.0118474	1397
ACKR3	1053	917	996	2002	1956	1561	0.726558	5.60801	0.000758828	0.0118926	1398
EMX2OS	2138	2884	3159	4795	5442	4791	0.731067	7.06137	0.000769199	0.0120466	1399
THAP10	168	144	129	90	80	72	-1.02656	2.04533	0.000774364	0.0121188	1400
CLU	778	472	486	1146	1141	1011	0.799343	4.85936	0.000777388	0.0121574	1401
FAM45A	1167	1223	1319	2332	2492	2037	0.721433	5.92575	0.000778058	0.0121592	1402
RHOC	12631	4995	5112	4278	3949	3670	-0.95049	7.69287	0.000781039	0.0121958	1403
NSDHL	1096	648	781	1599	1731	1486	0.80048	5.40135	0.00078151	0.0121958	1404
KIF24	126	193	183	77	135	73	-1.00875	2.24048	0.000788143	0.0122905	1405
PDZD4	125	89	168	77	64	39	-1.24248	1.7618	0.000788988	0.012295	1406
PTGIR	680	349	419	350	257	282	-0.821757	3.80109	0.00079076	0.0123138	1407
KIAA0556	450	659	861	1184	1384	1126	0.786644	5.0252	0.000792106	0.012326	1408
HNRNPH1	4781	6010	5761	3995	3874	3201	-0.743025	7.3521	0.000799432	0.0124312	1409
SWT1	106	92	72	187	217	214	1.0408	2.37244	0.000805239	0.0125126	1410
TONSL	497	475	398	302	287	280	-0.814458	3.73996	0.000806529	0.0125238	1411
AL022068.1	30	53	37	25	5	4	-2.32026	-0.0179298	0.000807426	0.0125288	1412
SLC25A10	115	69	40	26	33	24	-1.49085	0.932685	0.000813136	0.0126024	1413
STAT2	3808	4755	5076	9190	8877	7730	0.763124	7.82335	0.000813315	0.0126024	1414
ATP8B3	139	137	158	76	83	80	-1.01987	2.02266	0.000814132	0.0126061	1415
NCALD	341	368	443	244	260	226	-0.814193	3.48498	0.000815419	0.0126171	1416
FARSB	1550	1304	1179	950	896	837	-0.74378	5.3174	0.000819329	0.0126668	1417
EPB41L3	639	846	888	1425	1573	1378	0.731964	5.28133	0.000819787	0.0126668	1418
FIGNL1	196	310	326	162	197	124	-0.936825	2.97161	0.000825538	0.0127467	1419
AP000648.3	31	36	37	95	87	95	1.25064	1.174	0.000831639	0.0128247	1420
KLHL38	2	4	18	16	33	48	2.14721	-0.381703	0.000831764	0.0128247	1421
ATOH8	2008	1187	1348	3131	2756	2490	0.750835	6.21667	0.000833475	0.0128297	1422
ZNF618	341	778	872	1272	1451	1163	0.900374	5.07683	0.000833677	0.0128297	1423
PLIN4	12	12	12	32	66	40	1.70782	0.0869724	0.000833846	0.0128297	1424
CAMK2N1	4274	3322	3668	7581	7070	6233	0.731024	7.53019	0.000839186	0.0129028	1425
SNAI1	263	203	177	480	401	401	0.844552	3.47849	0.000840709	0.0129172	1426
PEG10	371	734	717	342	420	351	-0.81749	4.1256	0.000848177	0.0130228	1427
THOP1	1758	1277	1128	1027	835	853	-0.760866	5.35359	0.000856651	0.0131437	1428
C15orf54	14	10	12	0	2	0	-4.36022	-1.75858	0.000857822	0.0131525	1429
KIAA1217	568	828	895	509	462	483	-0.793551	4.47562	0.000861661	0.0132021	1430
AC002454.1	18	20	20	0	9	1	-3.29526	-1.07816	0.000862762	0.0132097	1431
RAET1E-AS1	22	27	28	98	95	47	1.41058	0.900167	0.000863389	0.0132101	1432
SLC1A7	634	406	463	964	999	883	0.781336	4.6486	0.000865676	0.0132358	1433
CNTNAP2	20	14	24	45	89	61	1.54998	0.597242	0.000872997	0.0133385	1434
DKK3	3308	2933	3265	2320	2097	2095	-0.708037	6.56706	0.000877033	0.0133908	1435
TRAF2	659	347	474	338	315	254	-0.832518	3.82745	0.000878931	0.0134104	1436
GALNT16	504	609	592	1083	1052	1032	0.734978	4.81425	0.000884477	0.0134857	1437
PAICS	2913	2474	2851	1845	2000	1754	-0.718192	6.35528	0.000892291	0.0135953	1438
ZNF436	345	627	769	1100	1216	1010	0.839591	4.86437	0.000893654	0.0136066	1439
TGFBR3	3985	8615	9001	15238	14980	13308	0.931465	8.54444	0.000898919	0.013669	1440
PLOD2	1109	1547	1695	1057	957	779	-0.791676	5.4016	0.000898997	0.013669	1441
AC092720.1	4	12	14	35	54	31	1.8907	-0.114479	0.000905855	0.0137637	1442
AC092645.1	5	64	67	95	162	113	1.68587	1.56361	0.00090964	0.0138117	1443
ATAD3A	1870	979	1145	802	769	834	-0.837177	5.2527	0.000915999	0.0138986	1444
PSMC3IP	80	114	175	59	70	34	-1.31339	1.68502	0.000918488	0.0139267	1445
EIF2S2	9773	6828	7092	5639	5225	4692	-0.75442	7.86151	0.000919672	0.013935	1446
COTL1	7894	4906	5022	4375	3785	3452	-0.751452	7.4472	0.000925826	0.0140186	1447
GEN1	342	501	451	246	316	273	-0.784738	3.66486	0.000935528	0.0141557	1448
ZFYVE26	716	1291	1357	2284	2268	1925	0.830631	5.82067	0.000941124	0.0142305	1449
RIMS4	1	8	13	34	40	29	2.2721	-0.354748	0.000943006	0.0142422	1450
NPM3	680	294	387	252	268	227	-0.941945	3.65565	0.000943195	0.0142422	1451
H6PD	1558	2273	2619	4339	4149	3643	0.776484	6.73761	0.000948125	0.0143031	1452
TGFBR2	2904	4741	4950	7760	8386	7435	0.778901	7.70047	0.000948535	0.0143031	1453
AC002310.6	9	55	24	85	111	58	1.57045	1.01254	0.0009571	0.0144223	1454
HSF4	201	157	65	312	354	254	1.07052	2.95896	0.000965281	0.0145356	1455
IL16	59	59	56	112	178	134	1.09696	1.80546	0.000966145	0.0145386	1456
PCMTD1	771	972	1215	1902	1864	1703	0.746128	5.59958	0.000971906	0.0146121	1457
CARD6	517	530	550	954	1055	936	0.718537	4.71229	0.000972441	0.0146121	1458
MEGF8	1839	2788	3501	4913	5670	4523	0.773752	7.05891	0.000973101	0.0146121	1459
MAK16	454	513	571	374	327	304	-0.775404	3.91667	0.000974009	0.0146121	1460
FAM117B	77	119	118	189	279	199	0.927643	2.50865	0.000974371	0.0146121	1461
C12orf49	1132	1247	1353	2280	2486	2063	0.708555	5.92531	0.000975028	0.0146121	1462
VARS	2443	2091	2393	1771	1700	1288	-0.714687	6.10865	0.000975856	0.0146145	1463
MROH1	982	1039	985	1967	1857	1715	0.71718	5.62215	0.000984901	0.0147399	1464
RAB8B	687	1024	1140	1739	1868	1647	0.748539	5.54421	0.000988722	0.014787	1465
SGK1	822	820	990	1751	1643	1438	0.714526	5.42447	0.000989428	0.0147874	1466
REEP2	296	153	148	415	463	347	0.937585	3.39497	0.000994272	0.0148497	1467
POMGNT2	544	336	438	913	759	760	0.741913	4.43638	0.000998888	0.0149085	1468
ITGB3BP	278	185	272	210	132	100	-0.934726	2.80997	0.00100327	0.0149636	1469
FBXO43	26	31	46	16	8	5	-2.03503	-0.230231	0.00100664	0.0150037	1470
PCDHGA5	28	44	56	70	137	114	1.16533	1.40329	0.00100885	0.0150265	1471
BORA	78	139	109	46	89	37	-1.14	1.59363	0.00101113	0.0150502	1472
KRT18	19	11	10	2	2	0	-3.5063	-1.59349	0.00101218	0.0150556	1473
MGAT4A	0	0	0	8	8	8	5.94963	-2.26596	0.00101359	0.0150663	1474
ARMH4	116	234	262	345	455	391	0.864729	3.38285	0.00101636	0.0150973	1475
CCDC152	207	183	222	135	138	87	-0.949911	2.53876	0.00102001	0.0151412	1476
SLC44A1	1438	2243	2546	3853	4064	3584	0.760186	6.67156	0.00102071	0.0151414	1477
EML5	0	28	14	24	87	34	1.97925	0.181052	0.00102864	0.0152486	1478
FAM171A2	264	149	245	515	424	358	0.839824	3.49381	0.00103176	0.0152846	1479
GDF15	721	308	395	279	265	251	-0.910689	3.72988	0.00103948	0.0153886	1480
TMEM97	1616	1325	1539	2859	2766	2525	0.703558	6.18463	0.00104052	0.0153936	1481
TARS	5944	5543	6361	4299	4196	3729	-0.709223	7.47354	0.00104536	0.015454	1482
AC109439.2	1	1	8	18	40	17	2.94167	-0.857385	0.00104602	0.015454	1483
AC007611.1	10	21	27	54	78	49	1.52495	0.517471	0.00104861	0.0154818	1484
SOX4	489	753	954	1284	1449	1297	0.761819	5.16425	0.00105337	0.0155388	1485
SNRPG	1907	1049	1246	1043	950	739	-0.752483	5.36028	0.00105389	0.0155388	1486
GALNT12	60	66	48	151	140	120	1.07827	1.77526	0.00105938	0.0156092	1487
AUNIP	74	59	79	30	22	44	-1.3342	0.930629	0.00106112	0.0156244	1488
PMP22	6945	5117	5345	11204	11332	10129	0.757176	8.17041	0.00106736	0.0157035	1489
DHX58	361	339	348	828	577	603	0.757193	4.14065	0.00106793	0.0157035	1490
ERMP1	152	300	318	467	547	473	0.848995	3.70457	0.00108205	0.0159005	1491
MFSD13A	30	19	48	97	78	81	1.30889	1.06247	0.00108436	0.0159238	1492
PFKP	2857	2946	2990	2179	2065	1844	-0.696271	6.45974	0.00108582	0.0159311	1493
AK7	6	8	19	37	40	42	1.80294	-0.0885875	0.00108631	0.0159311	1494
C12orf56	36	48	45	16	20	13	-1.56092	0.172773	0.00109291	0.0160172	1495
IFI16	3641	3867	3998	7027	7480	6570	0.70959	7.55097	0.001097	0.0160602	1496
PRELP	794	844	1037	1502	1866	1514	0.707213	5.44297	0.00109731	0.0160602	1497
LINC00957	45	25	22	83	96	75	1.34709	1.03541	0.00109914	0.0160762	1498
U2AF1L5	66	464	204	50	352	27	-1.33671	2.7917	0.00110617	0.0161682	1499
PRKD1	950	1059	1225	765	623	791	-0.731588	5.00585	0.00111292	0.0162561	1500
IPMK	192	350	344	583	636	499	0.83174	3.90745	0.0011205	0.0163559	1501
HCN1	6	4	12	0	0	0	-5.88928	-2.32296	0.00112655	0.0164332	1502
PANK1	57	78	68	132	174	153	1.01508	1.95356	0.00112854	0.0164513	1503
LSM5	957	471	514	461	378	356	-0.798185	4.224	0.00113114	0.0164783	1504
SCN1B	319	163	187	457	509	384	0.899665	3.54187	0.0011371	0.0165541	1505
C1R	10654	6202	6618	15438	16395	13383	0.82293	8.62411	0.0011389	0.0165693	1506
RBMXP4	0	0	0	2	16	8	5.95378	-2.19097	0.00114482	0.0166443	1507
CPM	109	119	176	279	265	271	0.878616	2.82231	0.00115092	0.0167187	1508
MUS81	936	741	788	601	551	520	-0.718324	4.61736	0.00115198	0.0167187	1509
FILIP1L	1068	1524	1554	952	1012	803	-0.732977	5.35415	0.00115324	0.0167187	1510
CCBE1	4684	6235	6586	10636	11778	10008	0.738579	8.16499	0.00115348	0.0167187	1511
MARCO	11	2	4	21	54	28	2.46428	-0.411073	0.00115375	0.0167187	1512
TMC4	60	36	59	25	12	27	-1.46	0.457522	0.00115925	0.0167873	1513
SPTBN4	105	109	113	203	269	218	0.904823	2.56263	0.00116114	0.0168036	1514
MYH3	131	56	97	34	52	32	-1.38123	1.29824	0.00116983	0.0169181	1515
IQCG	159	175	158	307	352	324	0.834339	3.09759	0.00117471	0.0169774	1516
TET3	255	514	704	248	314	278	-0.866468	3.78175	0.00117983	0.0170403	1517
APC2	53	106	127	239	207	200	1.08105	2.43458	0.00118082	0.0170433	1518
IFRD1	2005	1921	2113	3909	3941	3135	0.693624	6.6122	0.001201	0.0173233	1519
SPEF1	0	0	0	8	4	12	5.94417	-2.26018	0.00120334	0.0173455	1520
LRRC3	101	88	84	234	188	166	0.933225	2.3235	0.00120748	0.0173897	1521
CACHD1	274	440	467	679	839	666	0.752206	4.27826	0.00120799	0.0173897	1522
MDGA1	362	387	471	872	818	624	0.755009	4.34425	0.00121232	0.0174405	1523
SOD3	8155	4348	4482	11121	11502	9897	0.837264	8.15337	0.00121849	0.0175178	1524
AL391422.1	25	29	27	79	79	65	1.29035	0.85518	0.00121988	0.0175263	1525
BZW2	1367	933	1049	756	781	691	-0.733881	5.0478	0.00122305	0.0175603	1526
HGD	10	10	14	0	2	0	-4.29539	-1.81976	0.00122534	0.0175817	1527
MRPL24	2036	880	938	811	714	693	-0.85017	5.17869	0.00124221	0.0178121	1528
HEXA	986	528	627	1292	1521	1329	0.838315	5.17829	0.00124527	0.0178403	1529
MTHFD1L	4465	3791	3958	3107	2900	2501	-0.686706	6.93667	0.00124588	0.0178403	1530
EYA1	2	10	15	40	38	34	2.05493	-0.211819	0.00124662	0.0178403	1531
DDX12P	43	93	75	33	13	29	-1.64096	0.833131	0.00124831	0.0178528	1532
HMGN2P3	62	31	35	14	20	10	-1.67874	0.128274	0.00126629	0.018087	1533
C1S	14448	12696	14375	27255	28319	23413	0.762846	9.43409	0.00126634	0.018087	1534
FAM167B	274	95	80	316	386	288	1.19353	3.0567	0.00126844	0.0181052	1535
SPINT2	264	157	185	136	100	117	-0.920398	2.52726	0.00127306	0.0181593	1536
AL590004.3	2	40	62	89	116	102	1.92579	1.27172	0.00127862	0.0182268	1537
AC090409.1	130	60	35	58	27	18	-1.27029	1.01607	0.00128485	0.0183036	1538
WDR35	269	576	515	826	987	747	0.808718	4.4966	0.00129688	0.0184631	1539
NOV	4208	4152	4373	8748	7185	7566	0.716656	7.70552	0.00131333	0.0186851	1540
SLC27A3	479	385	379	734	914	696	0.750225	4.37036	0.00131576	0.0187075	1541
OBSCN-AS1	0	0	0	6	8	9	5.89198	-2.3045	0.00131838	0.0187326	1542
PHACTR1	26	36	37	70	103	84	1.21072	1.07746	0.00132255	0.0187797	1543
SLC7A1	2923	4870	5726	2964	2948	2527	-0.792817	7.02078	0.00132474	0.0187986	1544
GPT2	531	473	628	383	406	292	-0.760564	4.00549	0.00132807	0.0188337	1545
CES2	840	1171	1395	1989	2273	1910	0.721073	5.78436	0.00132962	0.0188434	1546
STRIP2	50	48	79	136	211	106	1.16688	1.86586	0.00133446	0.0188998	1547
ADD3-AS1	20	18	8	2	5	0	-3.1213	-1.37634	0.00134549	0.0190438	1548
TOR1AIP1	1938	2583	2610	4234	4568	4015	0.694132	6.84405	0.00134906	0.019082	1549
PODN	10273	12062	13583	23440	23445	20804	0.758495	9.2172	0.00135336	0.0191304	1550
GMIP	166	214	212	429	372	366	0.820857	3.348	0.00135536	0.0191376	1551
VLDLR-AS1	108	57	70	15	42	32	-1.57767	1.00349	0.00135562	0.0191376	1552
CPVL	15	2	2	25	34	40	2.61031	-0.418873	0.00136012	0.0191888	1553
TIMELESS	744	972	1014	636	606	599	-0.718731	4.76053	0.0013652	0.0192481	1554
SLC43A1	324	170	251	476	547	454	0.864665	3.68067	0.00136794	0.0192744	1555
BNIP1	485	255	278	197	213	176	-0.903382	3.26276	0.00136932	0.0192814	1556
RCOR2	83	49	26	24	21	14	-1.49398	0.449918	0.00137318	0.0193233	1557
CENPT	1895	984	885	815	876	597	-0.812896	5.16934	0.00137893	0.019384	1558
NBPF1	331	865	957	1321	1533	1264	0.90109	5.17171	0.00137926	0.019384	1559
SPATA13	371	497	607	879	963	846	0.72834	4.58525	0.00138283	0.0194217	1560
KC6	0	0	0	5	14	5	5.85745	-2.27083	0.00139552	0.0195873	1561
AACS	997	962	1119	1964	1724	1875	0.692143	5.64077	0.00139723	0.0195987	1562
DHRS7	953	743	725	1572	1492	1325	0.702721	5.29549	0.00139985	0.0196229	1563
MVK	1428	684	735	1927	1835	1483	0.793491	5.54168	0.00140143	0.0196326	1564
LMO3	12	6	0	36	33	16	2.37727	-0.60699	0.00140545	0.0196762	1565
ATAD5	65	163	160	68	36	54	-1.3907	1.73494	0.0014066	0.0196799	1566
ADCY9	1671	2860	3207	5129	4974	4388	0.790837	6.99638	0.00140851	0.0196939	1567
MYO10	831	2047	2050	3260	3322	2918	0.88954	6.37299	0.00141374	0.0197545	1568
SLC2A13	162	434	475	632	722	689	0.900899	4.16848	0.00141657	0.0197814	1569
CLMP	5398	7426	7804	12338	13495	12072	0.73167	8.39576	0.00141774	0.0197851	1570
DYNC1I1	77	104	84	39	43	48	-1.18129	1.27721	0.00142211	0.0198246	1571
MSRB1	1348	746	832	576	596	624	-0.81658	4.81458	0.00142237	0.0198246	1572
AFF1	317	966	963	1499	1564	1381	0.973955	5.26497	0.00142482	0.019846	1573
MALL	43	64	138	34	26	41	-1.30475	1.08507	0.00144102	0.020059	1574
CYB561A3	763	729	842	1470	1436	1296	0.685942	5.23557	0.00144279	0.0200619	1575
ADGRL4	272	336	336	218	217	167	-0.815117	3.20276	0.00144306	0.0200619	1576
DTWD2	69	178	164	277	285	294	0.994495	2.87946	0.00144624	0.0200932	1577
GLCCI1	100	133	132	281	255	221	0.892094	2.70133	0.0014475	0.020098	1578
FABP5P7	107	40	41	44	12	24	-1.403	0.738278	0.00145708	0.0202183	1579
CDH5	2	27	16	23	60	58	1.7446	0.191218	0.00145805	0.0202189	1580
ZNF395	753	711	832	1391	1462	1281	0.686497	5.21194	0.00146256	0.0202687	1581
LRRC59	4548	4048	4166	3039	3031	2816	-0.684093	7.0012	0.00146448	0.0202824	1582
TRIM47	1078	663	543	556	480	415	-0.767931	4.47497	0.00146797	0.0203179	1583
SNRPD1	2073	1057	1207	1009	922	819	-0.761106	5.39524	0.00148217	0.0205015	1584
AL021368.2	71	88	115	246	238	146	1.02568	2.38217	0.00148375	0.0205104	1585
CALM2	27105	18176	18788	15627	13355	12695	-0.76423	9.29203	0.00149971	0.020718	1586
FOXO4	174	338	329	666	613	444	0.903719	3.87998	0.00150201	0.0207367	1587
ABHD4	1773	1496	1721	3082	3128	2739	0.681248	6.32678	0.00150486	0.0207629	1588
KCND2	158	205	396	554	566	422	0.95722	3.72204	0.00150767	0.0207886	1589
LINC01614	2	20	20	0	2	2	-3.44234	-1.54313	0.00151426	0.0208663	1590
LCTL	20	12	16	0	4	2	-3.2139	-1.35494	0.00152151	0.0209531	1591
ZFP14	80	111	108	223	211	196	0.922162	2.43405	0.00152252	0.0209538	1592
GLUL	2703	2976	3148	5585	5529	4748	0.681714	7.15019	0.00152806	0.0210168	1593
PCDHGA11	112	456	458	669	786	636	1.08322	4.16411	0.00153483	0.0210815	1594
LAMP2	5048	5806	6471	10971	10776	9936	0.714109	8.13937	0.00153507	0.0210815	1595
ABLIM3	384	508	525	841	875	858	0.711246	4.52818	0.00153565	0.0210815	1596
TRIM67	6	20	4	30	40	54	2.05138	-0.0612219	0.00153899	0.0211142	1597
CCDC93	1038	1934	1895	2791	3283	2726	0.740391	6.29782	0.00155741	0.0213535	1598
WNT11	283	130	182	104	128	81	-1.04434	2.44761	0.00156087	0.0213875	1599
PSME2	2465	1361	1280	1250	1012	990	-0.755953	5.63501	0.00156845	0.021478	1600
LINC01085	336	517	410	272	202	279	-0.896736	3.59413	0.00157319	0.0215294	1601
EPAS1	6795	11483	13052	19726	21772	17815	0.805829	9.02239	0.00157881	0.0215928	1602
PRKN	40	56	84	131	160	123	1.08478	1.79312	0.00158285	0.0216345	1603
AC080023.1	23	72	72	123	147	124	1.20109	1.71526	0.00158684	0.0216757	1604
GLCE	476	645	819	1319	1305	1013	0.767002	5.0008	0.00159256	0.0217402	1605
HENMT1	267	187	265	161	150	131	-0.851379	2.79338	0.00159882	0.021812	1606
MBNL1-AS1	371	447	522	349	254	255	-0.808323	3.70708	0.0016117	0.0219413	1607
AL135905.1	32	11	8	72	46	35	1.55607	0.304595	0.00161184	0.0219413	1608
CMAHP	229	386	304	215	240	109	-0.910051	3.14154	0.00161295	0.0219413	1609
AC010776.3	10	2	0	15	45	32	3.16747	-0.590678	0.00161314	0.0219413	1610
EIF4B	10278	12901	14088	23188	24781	21555	0.746874	9.2615	0.00161392	0.0219413	1611
CREBRF	428	1006	1122	1562	1716	1511	0.851699	5.40121	0.0016143	0.0219413	1612
EVI2B	2	10	14	33	39	32	2.00027	-0.299037	0.00161544	0.0219431	1613
PCDHGA7	54	124	250	368	338	269	1.24802	3.00952	0.0016204	0.0219969	1614
ZBTB43	276	660	755	1132	1243	932	0.910717	4.84152	0.00162421	0.0220146	1615
TRAK2	2406	3792	3761	6001	6402	5610	0.72021	7.33095	0.00162464	0.0220146	1616
ARHGAP33	149	183	164	72	119	101	-0.94748	2.24734	0.00162472	0.0220146	1617
RGS20	92	53	46	38	26	22	-1.29076	0.780411	0.00162682	0.0220282	1618
DLEU2L	0	10	13	16	38	38	2.16116	-0.451881	0.00162874	0.0220282	1619
TBC1D14	180	548	542	821	928	744	0.954603	4.43593	0.00162874	0.0220282	1620
PPP1R14BP3	714	307	265	239	245	192	-0.953072	3.55731	0.00162976	0.0220284	1621
GABARAPL1	2724	2362	2547	4805	4684	4118	0.670456	6.93433	0.00163705	0.0221015	1622
STAT5A	597	433	577	982	1022	910	0.707819	4.70476	0.00163719	0.0221015	1623
AC007405.3	95	34	47	29	26	14	-1.44886	0.609631	0.00164697	0.0222198	1624
ARHGEF10L	1152	1267	1442	2230	2571	2111	0.67842	5.95464	0.00165185	0.0222641	1625
ITGA1	1291	2349	2481	1307	1456	1115	-0.773579	5.88652	0.00165228	0.0222641	1626
IQCJ-SCHIP1	118	173	220	103	94	81	-1.00402	2.24451	0.00165502	0.0222873	1627
SMAD6	1273	1332	1515	2611	2419	2331	0.676794	6.04827	0.00165645	0.0222929	1628
PA2G4	2991	1636	1891	1536	1453	1252	-0.738332	5.99515	0.00165819	0.0223026	1629
CDH3	12	12	20	0	0	6	-3.72638	-1.44441	0.00166036	0.0223181	1630
NAMPTP1	27	78	117	214	196	147	1.32952	2.16997	0.00166521	0.0223696	1631
SHMT2	7084	4869	5321	3813	4108	3627	-0.72611	7.41555	0.00166811	0.0223948	1632
ZFP36	1157	1035	1089	2066	2147	1681	0.675677	5.72228	0.00167982	0.0225382	1633
TBC1D5	1357	2501	2666	4013	4049	3870	0.767112	6.73168	0.00169332	0.0227055	1634
MRPL17	2413	1244	1344	1143	995	1009	-0.766978	5.59859	0.00169512	0.0227156	1635
USP18	10	16	24	125	31	56	1.73555	0.639521	0.00169887	0.022752	1636
CFL1	32596	17092	17629	14999	13671	12254	-0.81692	9.32895	0.00170618	0.0228359	1637
SAMD12	48	64	69	156	162	106	1.05333	1.81599	0.00170738	0.0228381	1638
TBCD	1873	1952	2017	3690	3527	3196	0.669176	6.54913	0.0017089	0.0228444	1639
MYL6	65953	24474	26389	21546	19768	18578	-0.965775	10.0442	0.00171415	0.022889	1640
ENSG00000231721	126	100	89	221	236	199	0.903687	2.49769	0.00171433	0.022889	1641
SPECC1	180	203	211	350	412	371	0.768615	3.32358	0.0017293	0.0230748	1642
MCM2	466	885	926	518	467	369	-0.86705	4.42953	0.00173252	0.0231038	1643
FHIT	15	17	18	62	56	39	1.45856	0.322254	0.00173786	0.0231609	1644
PLTP	910	655	610	1405	1276	1283	0.723243	5.14889	0.00174614	0.0232492	1645
DPP7	4408	1805	1953	5300	5242	4680	0.863447	7.07386	0.00174661	0.0232492	1646
HS3ST3B1	317	383	438	764	633	706	0.730837	4.2285	0.00175259	0.0233107	1647
AC145098.2	47	62	42	17	13	27	-1.5861	0.39573	0.00175335	0.0233107	1648
EDA2R	387	810	868	1238	1371	1190	0.79537	5.07791	0.00176262	0.0234196	1649
RAB20	20	22	24	56	66	64	1.3289	0.600474	0.00176794	0.0234726	1650
SHB	343	211	250	127	184	151	-0.94509	2.92347	0.00176874	0.0234726	1651
AF127577.4	16	35	27	79	69	70	1.36195	0.821326	0.00177117	0.0234906	1652
HIST1H3H	0	0	2	24	14	6	4.08892	-1.59445	0.00177446	0.0235199	1653
SMPD1	4802	3127	3318	7172	6906	6290	0.719054	7.50877	0.0017878	0.0236824	1654
BARD1	215	419	419	220	194	190	-0.907553	3.30702	0.0017897	0.0236933	1655
LPXN	1263	1017	1068	2112	1985	1884	0.678877	5.75022	0.00179124	0.0236993	1656
CHMP2B	1375	1382	1404	2583	2520	2311	0.668974	6.06044	0.00179239	0.0237002	1657
PPIF	2062	1230	1356	1109	1077	907	-0.718313	5.51983	0.00179908	0.023766	1658
SLC19A3	10	2	0	24	26	20	2.85929	-0.89126	0.00179954	0.023766	1659
KIF3C	414	671	891	1324	1286	1096	0.80451	5.02884	0.0018026	0.0237922	1660
SUV39H2	265	241	322	154	211	154	-0.841094	3.00435	0.00180382	0.023794	1661
AC011290.2	12	27	19	3	7	3	-2.31795	-1.02394	0.00181518	0.0239293	1662
AC092535.4	55	45	20	97	118	93	1.27147	1.33627	0.00181932	0.0239695	1663
FANCC	253	349	331	211	244	143	-0.82344	3.18637	0.00183248	0.0241284	1664
MAP3K5	212	384	453	208	236	166	-0.892077	3.3034	0.00183738	0.0241784	1665
NUDT1	1540	516	468	412	459	332	-1.00925	4.48327	0.00183895	0.0241794	1666
CDK14	399	684	842	1105	1203	1150	0.744874	4.95689	0.00183968	0.0241794	1667
ANXA4	2921	2576	2711	4950	5170	4490	0.668539	7.03822	0.00184077	0.0241794	1668
AC009242.1	11	15	29	1	4	6	-2.49789	-1.11629	0.00184406	0.0242081	1669
SIRPA	2450	2750	2994	5228	4956	4433	0.673618	7.03665	0.00185513	0.0243389	1670
TSSK6	21	30	43	88	91	69	1.26917	1.01567	0.0018565	0.0243422	1671
AC091057.1	83	126	117	64	68	39	-1.10676	1.59066	0.00185778	0.0243445	1672
STAC	217	246	317	497	551	423	0.761274	3.6979	0.00186354	0.0243959	1673
STAMBPL1	430	390	415	223	308	280	-0.779176	3.60768	0.00186393	0.0243959	1674
JPT1	3186	1337	1361	1257	1043	1090	-0.834403	5.79006	0.0018681	0.0244358	1675
TM6SF2	29	10	20	4	2	6	-2.39854	-1.0221	0.0018764	0.0245298	1676
CLTB	10284	4350	4341	4365	3529	3302	-0.804872	7.48856	0.00188305	0.0246011	1677
KCNN4	70	28	20	4	10	12	-2.16036	-0.0959569	0.0018841	0.0246011	1678
SPHK1	3500	1789	1976	1783	1524	1396	-0.730968	6.14988	0.00189092	0.0246755	1679
NAV3	306	822	804	364	341	328	-0.944852	4.14466	0.00189496	0.0247135	1680
SYT12	0	12	12	0	0	0	-5.91122	-2.23755	0.0018986	0.0247462	1681
KANK1	1143	1927	2239	3112	3405	3004	0.732139	6.41535	0.00190055	0.0247568	1682
FCRLA	33	26	26	8	8	10	-1.85085	-0.452284	0.001906	0.0248131	1683
CCDC170	30	69	62	93	138	133	1.06658	1.62874	0.00190822	0.0248158	1684
RNF128	0	0	0	5	14	4	5.77187	-2.31196	0.00190847	0.0248158	1685
AL031429.1	6	0	0	21	22	9	3.58149	-1.32142	0.00191187	0.0248452	1686
TMEM50B	712	754	741	1372	1411	1157	0.668256	5.14683	0.0019293	0.0250569	1687
CPA3	30	12	15	8	4	0	-2.64363	-1.06161	0.00193238	0.0250821	1688
KCNK15-AS1	19	9	3	47	34	32	1.87203	-0.160356	0.00193382	0.0250858	1689
NCF2	10	21	12	4	0	0	-3.97974	-1.51562	0.00193837	0.0251248	1690
PNMA6A	81	36	72	151	148	129	1.07667	1.84902	0.00193912	0.0251248	1691
PDCD5	2468	1361	1246	1100	1074	973	-0.783426	5.61275	0.00196334	0.0254208	1692
MTHFR	876	999	1085	1781	2057	1483	0.676106	5.57284	0.00196428	0.0254208	1693
EML1	1337	1616	1861	2751	3071	2675	0.667307	6.26082	0.00196913	0.0254685	1694
NAPEPLD	301	425	483	765	873	608	0.741273	4.31214	0.00197117	0.0254799	1695
MYOSLID	30	27	23	11	2	9	-2.13015	-0.559852	0.00198482	0.0256318	1696
NFIA	364	475	547	308	287	319	-0.744969	3.77402	0.00198527	0.0256318	1697
SLC35E2B	504	1231	1507	2189	2116	1951	0.916557	5.76945	0.00199356	0.0257237	1698
TRAF3IP2	1307	1052	1106	2158	2047	1961	0.673745	5.79656	0.00200352	0.025837	1699
AC109466.1	10	13	15	0	4	0	-3.90407	-1.64965	0.00200516	0.025843	1700
TMEM106A	197	187	154	121	110	95	-0.885482	2.37678	0.00201471	0.0259508	1701
PFKFB4	57	105	56	164	169	149	1.03388	2.03364	0.00202217	0.0260173	1702
MMP27	4	7	22	40	27	46	1.82452	-0.137364	0.00202225	0.0260173	1703
RPTN	20	36	34	14	0	6	-2.65967	-0.462039	0.00204196	0.0262554	1704
FTO	1259	2064	2333	3190	3801	3062	0.707605	6.49758	0.00204745	0.0263106	1705
P3H4	2119	1445	1647	1381	1281	979	-0.676904	5.7086	0.00205375	0.0263703	1706
ARL6IP1	3117	2364	2284	2035	1767	1629	-0.670472	6.28767	0.0020545	0.0263703	1707
MYL12A	14157	7782	7856	6913	6343	5667	-0.761804	8.1757	0.00206227	0.0264546	1708
CD9	1634	1235	1306	2656	2511	2233	0.669884	6.05999	0.00207058	0.0265456	1709
CARHSP1	989	635	709	1437	1507	1271	0.712817	5.2384	0.00207958	0.0266453	1710
CPXM1	62	32	20	87	125	90	1.34782	1.29412	0.00208585	0.0267101	1711
AIMP2	556	460	488	416	367	261	-0.71058	3.91545	0.00210507	0.0269279	1712
PLCE1-AS1	32	38	55	21	10	16	-1.57254	0.125156	0.00210531	0.0269279	1713
ZNF774	13	28	42	81	83	64	1.39054	0.882759	0.00210997	0.0269717	1714
STRADB	867	808	822	1526	1567	1338	0.661849	5.32018	0.00211261	0.0269897	1715
SPG21	3112	2314	2635	5085	4826	4317	0.66422	7.00434	0.00214216	0.0273513	1716
PGF	608	327	295	799	806	672	0.79635	4.34032	0.00214585	0.0273824	1717
POLR3D	1287	1314	1433	986	962	912	-0.65803	5.35015	0.00215677	0.0274984	1718
TENT5B	256	137	176	123	92	117	-0.905029	2.43887	0.00215745	0.0274984	1719
CRABP2	8860	4973	5521	4440	4612	3565	-0.740864	7.56473	0.00217163	0.0276631	1720
LINC01128	285	327	331	646	564	526	0.7152	3.95254	0.0021816	0.0277739	1721
FRMD3	85	111	106	34	61	67	-1.09742	1.50154	0.00218829	0.0278429	1722
FBXL8	110	65	100	206	204	167	0.928386	2.30775	0.00219469	0.027908	1723
ZMAT3	2103	3388	4085	5569	6413	5174	0.725127	7.26297	0.00220953	0.0280777	1724
DLL1	39	19	22	84	70	57	1.27188	0.794632	0.00221059	0.0280777	1725
DISP1	89	85	110	186	202	193	0.877185	2.33425	0.00222033	0.0281851	1726
CHDH	141	192	203	366	364	305	0.796655	3.18407	0.00222442	0.0282206	1727
APBB1IP	75	58	53	164	141	108	0.980241	1.80699	0.00222939	0.0282673	1728
OSTM1	1624	1895	1868	3267	3336	2885	0.65431	6.42138	0.00223529	0.0283257	1729
DDR1	1369	1412	1688	2655	2658	2526	0.653767	6.14926	0.00223847	0.0283496	1730
PRAG1	36	32	18	12	10	6	-1.77632	-0.418159	0.0022674	0.0286994	1731
CDCA4	597	608	565	442	378	399	-0.702807	4.15112	0.00227899	0.0288138	1732
ARNTL2	831	881	950	663	648	571	-0.663753	4.74899	0.00227907	0.0288138	1733
TSPAN14	645	811	990	1417	1548	1349	0.674776	5.28398	0.00228913	0.0289125	1734
BCAT1	2860	3351	3899	2468	2436	2194	-0.663598	6.66685	0.00228951	0.0289125	1735
SOCS2	382	422	492	886	884	623	0.711027	4.40605	0.00231221	0.0291824	1736
HS1BP3	1411	1174	1283	2283	2526	2065	0.665913	5.95128	0.00231941	0.0292507	1737
AC068831.7	31	61	75	28	23	8	-1.68916	0.493889	0.00232116	0.0292507	1738
CEP162	225	363	301	509	617	493	0.720066	3.85862	0.00232163	0.0292507	1739
C17orf53	151	105	108	62	40	88	-1.14332	1.75745	0.00232374	0.0292605	1740
MYB	10	2	8	0	0	0	-5.73671	-2.40991	0.00233083	0.0293329	1741
AK4	167	177	280	349	417	393	0.764534	3.36836	0.00234596	0.0295063	1742
TLE1	658	614	699	1198	1288	1012	0.659546	4.97743	0.00234965	0.0295358	1743
ERAP2	600	794	871	1547	1236	1353	0.716437	5.20717	0.00235346	0.0295666	1744
NRXN3	6	12	2	0	0	0	-5.79092	-2.40438	0.00235897	0.0296189	1745
ACBD5	664	916	1172	1617	1688	1549	0.692033	5.45397	0.00236764	0.0297108	1746
S1PR1	16	26	10	56	48	61	1.55443	0.399612	0.00239583	0.0300416	1747
HS3ST2	1	2	0	10	10	24	3.48411	-1.54767	0.00239674	0.0300416	1748
AC005332.4	76	53	53	138	187	100	1.03202	1.82001	0.00239919	0.030055	1749
EGFL6	149	96	99	239	294	183	0.894106	2.61671	0.00240866	0.0301564	1750
ANGPT2	8	24	10	2	4	0	-3.06624	-1.49291	0.00241637	0.0302356	1751
CA5B	259	401	459	669	712	639	0.725494	4.18026	0.00242154	0.0302831	1752
AC015813.4	7	2	11	0	0	0	-5.70568	-2.4117	0.00242404	0.0302929	1753
MT-TP	175	147	192	401	275	314	0.774529	3.12451	0.00242603	0.0302929	1754
HAUS1	934	508	499	450	429	359	-0.754662	4.24172	0.00242648	0.0302929	1755
ARMC4	145	170	208	379	355	285	0.803048	3.15486	0.0024326	0.0303521	1756
PCDHGB1	16	19	51	84	81	65	1.40994	0.90368	0.0024358	0.0303747	1757
GGT5	944	576	519	375	447	420	-0.8287	4.29206	0.00243894	0.0303966	1758
IER5L	650	442	479	1084	870	825	0.669573	4.65081	0.00244299	0.0304297	1759
WDR19	812	1300	1281	2177	2103	1855	0.719069	5.77781	0.00245485	0.0305601	1760
FGF5	2330	3333	3125	2171	1959	1894	-0.693255	6.45425	0.00247278	0.0307659	1761
PCDHGA6	97	219	157	259	335	321	0.850921	3.01446	0.00247935	0.0308301	1762
QPCT	1078	842	839	1700	1660	1510	0.664979	5.46073	0.00248607	0.0308961	1763
TRANK1	372	1105	1140	1641	1892	1436	0.906858	5.44451	0.00249096	0.0309393	1764
SAV1	1503	2032	2332	3174	3839	3209	0.65593	6.53403	0.00249259	0.030942	1765
TRIM69	493	465	434	1005	747	777	0.688015	4.50208	0.00249465	0.03095	1766
COL1A1	433090	522409	632299	332447	324947	285266	-0.901159	13.8714	0.00249645	0.0309549	1767
CPE	2094	2149	2306	4006	4051	3417	0.643193	6.69725	0.00249984	0.0309793	1768
ZNF33B	219	225	203	388	435	392	0.745041	3.43266	0.00250139	0.0309811	1769
AC037198.1	447	546	501	384	342	295	-0.715316	3.9003	0.00252211	0.03122	1770
VAC14	1535	1062	1012	2298	2169	1927	0.684024	5.85057	0.00252668	0.0312479	1771
BCCIP	1199	905	893	840	728	573	-0.652036	4.9254	0.00252721	0.0312479	1772
HBEGF	44	44	32	16	24	10	-1.47847	0.108797	0.00253523	0.0313293	1773
ARMC9	1170	1329	1406	2298	2366	2180	0.650071	5.95442	0.00254299	0.0314075	1774
SERPINB2	325	238	210	171	160	151	-0.823406	2.9103	0.00255899	0.0315874	1775
TMEM123	3846	5331	5633	9398	8757	8552	0.705948	7.90154	0.0025656	0.0316511	1776
C11orf45	26	20	37	72	63	76	1.21554	0.815044	0.00257069	0.0316929	1777
FAM216A	276	232	238	197	171	122	-0.790866	2.88068	0.00257189	0.0316929	1778
PDE4DIP	2627	3718	4128	6344	6697	5572	0.687914	7.38588	0.00257348	0.0316947	1779
COL5A2	25236	44170	49363	24703	26451	21255	-0.826426	10.1433	0.00257699	0.0317201	1780
HERC1	877	2348	2782	3820	4237	3319	0.903339	6.63872	0.00260745	0.0320702	1781
FOXF2	342	295	330	593	578	570	0.687934	3.97104	0.00260836	0.0320702	1782
STYK1	16	14	34	6	5	2	-2.35515	-0.929288	0.00262185	0.032218	1783
MYO1E	4369	5721	6510	10106	10416	9179	0.69362	8.05717	0.00262561	0.0322462	1784
SFXN5	302	226	235	169	179	141	-0.800113	2.90241	0.00262734	0.0322494	1785
ODF2	1163	1061	1120	774	829	777	-0.652953	5.08333	0.00263951	0.0323806	1786
ENO2	741	476	584	1133	1123	941	0.6826	4.84897	0.00265005	0.0324917	1787
AMZ1	24	17	42	8	10	2	-2.19882	-0.55926	0.00265606	0.0325471	1788
IGDCC4	898	1692	1774	2556	2926	2324	0.730851	6.12917	0.00266436	0.032624	1789
AP003084.1	0	0	2	9	4	20	4.05496	-1.87284	0.00266531	0.032624	1790
SPRN	114	58	72	43	25	50	-1.20335	1.15662	0.00267893	0.0327708	1791
WDFY3-AS2	155	154	140	284	354	237	0.781806	2.9378	0.00268029	0.0327708	1792
SASS6	113	184	241	97	91	120	-0.913653	2.34679	0.00268215	0.0327752	1793
HPRT1	924	633	687	516	489	517	-0.704011	4.48435	0.00268987	0.032849	1794
RNF123	319	682	693	1003	1026	1038	0.772923	4.78197	0.00269119	0.032849	1795
CKB	2700	1255	1176	1210	1030	918	-0.762302	5.62416	0.00269505	0.0328772	1796
BACE1	1278	1819	2059	2775	3414	2787	0.65808	6.34671	0.0026965	0.0328772	1797
STXBP1	890	1102	1236	1835	2054	1755	0.652959	5.67635	0.00270122	0.0329134	1798
TFDP2	869	952	1072	1687	1980	1448	0.653029	5.52544	0.00270248	0.0329134	1799
ADRA1B	22	41	27	113	79	57	1.28165	1.00166	0.0027168	0.0330696	1800
IFT80	512	634	673	1035	1112	1037	0.653452	4.85364	0.00273161	0.0332313	1801
RIN1	1089	612	581	532	513	429	-0.73874	4.4814	0.00273315	0.0332315	1802
CDKN2D	553	339	337	229	270	252	-0.834779	3.56502	0.00273823	0.0332716	1803
LIMK1	1920	1748	1844	3368	3313	2922	0.636334	6.44499	0.00273948	0.0332716	1804
NDNF	221	357	377	197	202	204	-0.789639	3.2164	0.00274971	0.0333773	1805
IMPDH1	2029	1410	1462	1227	1127	1055	-0.669438	5.6215	0.00276241	0.0335129	1806
SH3RF1	1398	2253	2340	1475	1335	1127	-0.742168	5.87562	0.00276469	0.0335221	1807
TPST1	797	820	918	1465	1475	1484	0.643307	5.32994	0.00277822	0.0336675	1808
TRIM7	64	28	51	22	16	21	-1.37869	0.344583	0.00280995	0.0340332	1809
GSTA2	6	4	8	0	0	0	-5.65686	-2.50413	0.00281391	0.0340623	1810
NRM	714	387	370	283	289	304	-0.842631	3.81186	0.00282632	0.0341936	1811
LINC01114	4	14	2	0	0	0	-5.72824	-2.40399	0.00283332	0.0342594	1812
VSIG10L	36	43	56	126	116	83	1.10016	1.43003	0.00283956	0.0343159	1813
ITGA8	3534	5974	6445	3410	3735	3568	-0.690987	7.30144	0.00285515	0.0344852	1814
CAVIN4	57	53	91	153	136	139	0.9629	1.87956	0.00286522	0.0345878	1815
PIP4K2A	1077	1172	1384	2186	2217	1944	0.647475	5.8455	0.00286834	0.0346065	1816
ME3	997	752	682	581	592	503	-0.684472	4.60733	0.00288958	0.0348436	1817
ENPEP	84	106	119	55	70	45	-1.02944	1.53691	0.00290147	0.0349677	1818
HSPA1B	695	395	419	1013	867	779	0.693023	4.58953	0.00291212	0.0350767	1819
RPL17	143	118	124	58	75	83	-1.00206	1.86555	0.00292169	0.0351726	1820
DRAM1	3640	4010	4354	7039	7378	6593	0.647124	7.57145	0.00294049	0.0353735	1821
E2F7	95	334	331	121	102	118	-1.13701	2.73006	0.0029416	0.0353735	1822
GPC4	597	600	844	519	422	480	-0.670643	4.35767	0.00295603	0.0355275	1823
CALD1	50230	81895	89174	47440	44948	43093	-0.82978	11.0455	0.00297559	0.0357429	1824
SH2D3C	0	2	0	8	10	18	4.01337	-1.78784	0.00299208	0.0359214	1825
ADAMTS2	8243	10813	12579	7667	7482	6328	-0.705475	8.29212	0.00299663	0.0359563	1826
CYYR1	387	458	414	783	742	718	0.67261	4.34099	0.00300047	0.0359827	1827
CACFD1	443	272	341	687	690	532	0.707618	4.09587	0.00300861	0.0360605	1828
SCARB2	7376	9234	10365	16670	16529	15232	0.694301	8.76142	0.00302069	0.0361856	1829
AC144652.1	93	52	92	196	203	126	0.991643	2.14169	0.00302641	0.0362151	1830
APOL4	2	0	0	16	4	14	4.0114	-1.84919	0.00302647	0.0362151	1831
PSG5	188	116	130	312	238	291	0.811076	2.89278	0.00303736	0.0363256	1832
CACNB4	473	976	1109	508	576	513	-0.757685	4.62301	0.00304121	0.0363518	1833
FZD4	341	429	506	727	795	717	0.664593	4.34438	0.00306936	0.0366684	1834
ENPP4	125	254	210	471	395	323	0.884242	3.35872	0.00307254	0.0366863	1835
SLC4A4	123	259	282	110	138	143	-0.853611	2.6611	0.00307945	0.0367488	1836
AP1S2	2090	2018	2137	3542	3811	3490	0.632564	6.62352	0.00308485	0.0367931	1837
INSYN1	1892	1085	1299	2768	2513	2174	0.671409	6.07876	0.003088	0.0368108	1838
MTBP	96	123	119	58	83	54	-0.970819	1.68844	0.00309829	0.0369133	1839
GTF2IP1	187	243	285	441	402	473	0.734323	3.55983	0.00310033	0.0369175	1840
PIP4P1	1031	843	862	1641	1643	1488	0.643967	5.438	0.00311144	0.0370162	1841
AMPD3	115	160	202	333	339	262	0.830152	3.02711	0.003112	0.0370162	1842
DNASE1	187	279	309	526	489	431	0.760371	3.6812	0.00312331	0.0371307	1843
ARL8B	2979	2724	2962	5111	5238	4674	0.630631	7.0933	0.00313018	0.0371768	1844
DRAP1	14871	6498	6325	6102	5586	4766	-0.796659	8.03695	0.00313059	0.0371768	1845
HLX-AS1	2	3	4	27	26	9	2.45438	-1.08039	0.00313335	0.0371894	1846
AC008063.1	0	2	0	6	21	6	3.96073	-1.89052	0.00313639	0.0371925	1847
SERAC1	1693	2304	2597	4139	3946	3522	0.671566	6.71097	0.003137	0.0371925	1848
PIANP	12	0	15	51	16	30	2.0105	-0.358563	0.00314234	0.0372356	1849
MTSS1L	1057	1418	1717	2746	2616	2148	0.697496	6.07116	0.00315252	0.037336	1850
PRKAR2B	26	64	28	103	86	115	1.30209	1.32452	0.0031667	0.0374784	1851
RPS6KA2	6464	11287	12350	18987	19280	16932	0.762759	8.93712	0.00316796	0.0374784	1852
SEC14L5	9	22	14	65	67	23	1.54013	0.265861	0.00317608	0.0375542	1853
TMEM155	68	43	101	157	229	123	1.12036	2.05822	0.00318158	0.0375989	1854
PIEZO2	65	212	222	85	71	56	-1.25182	2.10354	0.00318367	0.0376034	1855
PSMC3	6608	3565	3852	3192	3185	2804	-0.718136	7.1045	0.00319899	0.0377639	1856
TMEM144	44	53	48	85	162	96	1.02864	1.51621	0.00321629	0.0379477	1857
LMBRD1	1242	1168	1336	2128	2346	2029	0.632494	5.88511	0.00322035	0.0379752	1858
AC079781.5	1	0	1	8	14	11	3.68348	-1.88444	0.00322284	0.037984	1859
SRSF7	2789	1988	1836	1685	1600	1351	-0.65718	6.05747	0.00322932	0.03804	1860
LRRC46	66	32	42	23	16	20	-1.36274	0.325542	0.00323308	0.0380638	1861
AL139220.2	66	34	27	28	20	7	-1.43657	0.1995	0.00323506	0.0380667	1862
CERKL	839	409	386	372	302	322	-0.78949	3.97396	0.00324665	0.0381666	1863
IVNS1ABP	1089	1267	1397	950	920	804	-0.648052	5.2471	0.00324704	0.0381666	1864
STK39	1043	1070	1101	756	774	780	-0.638878	5.03247	0.00325081	0.038178	1865
TMEM53	160	111	134	264	315	223	0.821732	2.80497	0.00325149	0.038178	1866
FERMT2	6503	8646	9566	6045	5808	5155	-0.686954	7.94471	0.00325331	0.0381789	1867
GLRB	503	448	448	845	781	868	0.671662	4.49599	0.00326684	0.0383172	1868
CD163L1	162	102	106	64	61	75	-1.02286	1.79246	0.0032809	0.0384615	1869
HNRNPH3	2091	2327	2353	1760	1721	1418	-0.634197	6.10643	0.003284	0.0384773	1870
AC004975.2	20	6	3	2	0	0	-4.10854	-1.97597	0.00329609	0.0385982	1871
DDX39A	2419	1374	1441	1305	1196	1038	-0.683971	5.70034	0.00330914	0.0387304	1872
SLC38A6	284	218	204	407	475	456	0.770181	3.56814	0.00331263	0.0387505	1873
SNRPA	1586	707	745	747	579	589	-0.734646	4.88172	0.00332061	0.0388231	1874
SEMA5B	13	11	15	2	2	2	-2.77331	-1.57074	0.00333643	0.0389873	1875
GTF2IP4	546	657	702	1313	1160	937	0.67076	4.93481	0.00333989	0.0390069	1876
STARD5	89	64	136	247	219	154	0.97425	2.39234	0.00334457	0.0390408	1877
TPM3	10837	9700	10316	8105	7181	6682	-0.655855	8.28566	0.00334706	0.0390491	1878
PIP4P2	442	435	428	791	744	772	0.658699	4.38703	0.00335219	0.0390881	1879
CYB5R2	775	450	447	431	385	308	-0.700755	4.05378	0.00336721	0.0392424	1880
RHBDD2	1341	941	888	2024	1907	1591	0.654857	5.64746	0.00338698	0.0394518	1881
TUB	498	980	980	1614	1605	1283	0.76409	5.32257	0.00340139	0.0395986	1882
FBXO2	50	20	4	86	58	54	1.62122	0.70559	0.00340504	0.0395987	1883
LRP1B	3	12	19	22	44	42	1.66481	-0.174452	0.0034061	0.0395987	1884
LSAMP	291	349	474	637	739	600	0.686947	4.15587	0.00340683	0.0395987	1885
SMCR8	413	1024	1303	1773	1651	1671	0.874103	5.49501	0.00341039	0.0396191	1886
UPF3B	337	362	382	640	738	546	0.660004	4.11582	0.00341298	0.0396282	1887
MFAP5	15829	13260	13952	11113	10166	9050	-0.668772	8.76	0.00341641	0.039647	1888
FADS3	3816	2233	2137	2019	1739	1720	-0.693607	6.34167	0.00342397	0.0397122	1889
PDE3A	308	571	647	306	362	314	-0.736864	3.89621	0.00342565	0.0397122	1890
MAFG-DT	265	131	163	81	114	103	-1.0144	2.37004	0.00342946	0.0397353	1891
LACTB	895	817	978	1578	1626	1439	0.626554	5.4027	0.00343807	0.039814	1892
NRP2	363	576	704	983	1106	848	0.716827	4.72001	0.00344798	0.0399077	1893
IQCE	815	911	1116	1655	1763	1497	0.636425	5.48224	0.00345012	0.0399113	1894
PPARGC1B	13	38	42	88	103	58	1.33314	1.01123	0.00345398	0.0399349	1895
PRTFDC1	766	692	653	439	507	519	-0.690315	4.4103	0.00347495	0.0401562	1896
LINC00942	8	33	15	1	4	6	-2.45613	-1.0886	0.00349113	0.0403219	1897
SSTR1	145	193	244	127	122	102	-0.867311	2.48029	0.00349582	0.0403548	1898
SLC4A2	1770	2705	2978	4788	4554	3899	0.694204	6.89468	0.00350452	0.0404116	1899
IRAK1	5344	4634	4767	9215	9254	7433	0.645498	7.86941	0.00350454	0.0404116	1900
THUMPD3-AS1	253	328	320	173	218	213	-0.737179	3.167	0.00350628	0.0404116	1901
RBL1	316	510	457	308	241	269	-0.790238	3.64684	0.0035107	0.0404414	1902
AC005618.1	11	14	7	30	39	44	1.6542	-0.143972	0.00351783	0.0405022	1903
C9orf3	1244	820	1015	706	736	697	-0.66782	4.95043	0.0035415	0.0407533	1904
LSR	220	140	126	109	113	70	-0.88806	2.22498	0.00356204	0.0409633	1905
PHYHD1	288	131	134	351	380	349	0.900949	3.24437	0.00356349	0.0409633	1906
COL25A1	0	2	2	5	13	22	3.1653	-1.62285	0.00356911	0.040986	1907
ATP9A	1306	2643	2958	4153	4384	3774	0.749975	6.78832	0.00357046	0.040986	1908
IRS2	989	2013	2145	3104	3236	2837	0.7458	6.36536	0.00357174	0.040986	1909
PGM2L1	167	417	413	535	667	578	0.773718	4.00569	0.00357294	0.040986	1910
UNC93B1	965	594	678	1450	1285	1138	0.652392	5.13988	0.00358752	0.0411316	1911
PCDHGA3	25	127	149	195	245	198	1.19644	2.44566	0.00359105	0.0411506	1912
AC026356.1	24	24	42	6	7	20	-1.70504	-0.31924	0.0035952	0.0411761	1913
MFHAS1	562	800	729	1202	1299	1125	0.643902	5.04527	0.00359704	0.0411761	1914
DNA2	148	153	130	84	77	93	-0.925029	2.05078	0.00360881	0.0412893	1915
PLSCR4	695	1163	1308	1755	2038	1710	0.679443	5.64249	0.00361127	0.0412959	1916
CARS2	2408	1596	1760	3329	3626	3165	0.670256	6.51737	0.00363424	0.0415369	1917
CLEC2B	795	351	405	910	1033	938	0.827533	4.67887	0.00363896	0.0415691	1918
AK3	2086	2023	2067	3617	3702	3317	0.619964	6.59965	0.00364137	0.041575	1919
CIART	186	125	127	302	277	255	0.784828	2.88585	0.00365568	0.0417166	1920
MPV17	1745	1328	1449	2829	2735	2247	0.627857	6.15058	0.00366557	0.0417986	1921
SLC26A2	506	883	942	1360	1399	1329	0.696608	5.21162	0.00366668	0.0417986	1922
PLCB1	364	871	826	437	415	361	-0.837955	4.28334	0.00366946	0.0418085	1923
FLVCR1	98	154	153	276	250	263	0.823957	2.79622	0.00367749	0.0418783	1924
CEBPB	4487	3111	3513	6736	6734	5877	0.651555	7.45529	0.00368278	0.0419167	1925
RAB31	3776	5025	5661	8767	8761	7883	0.668469	7.84254	0.00369358	0.0420179	1926
EIF2S2P4	455	429	369	348	290	240	-0.686697	3.66194	0.00370058	0.0420543	1927
PDC	5	11	2	0	0	0	-5.63156	-2.49911	0.00370063	0.0420543	1928
RETREG2	2841	2695	3027	5228	5000	4489	0.617256	7.06774	0.00373449	0.0424027	1929
CREB5	343	625	640	346	442	261	-0.757327	3.97541	0.00373515	0.0424027	1930
PRXL2C	1041	839	898	1715	1560	1513	0.626271	5.4499	0.00374471	0.0424892	1931
AC141586.1	22	87	91	115	175	133	1.09198	1.8653	0.00375501	0.042584	1932
ZNF391	10	8	34	50	34	56	1.48004	0.231877	0.00376314	0.0426541	1933
SEC61G	3539	1456	1509	1391	1247	1211	-0.788904	5.94706	0.00376916	0.0427003	1934
SH2B2	32	14	27	62	53	74	1.25887	0.659701	0.00379908	0.0430169	1935
TTLL6	0	0	0	10	2	8	5.63688	-2.43139	0.00381922	0.0432227	1936
RAPGEF5	24	18	10	49	52	52	1.43679	0.320286	0.00382385	0.0432528	1937
AC013394.1	0	0	0	7	8	4	5.57384	-2.4827	0.00382675	0.0432632	1938
CD46	2283	4200	4150	6149	6709	5763	0.695202	7.3963	0.00383047	0.0432731	1939
RNF145	1171	1680	1886	2958	2832	2512	0.67053	6.23019	0.00383157	0.0432731	1940
CRYBG1	290	488	516	284	262	289	-0.752871	3.66401	0.00383376	0.0432754	1941
DHODH	224	196	156	99	120	125	-0.898023	2.47117	0.00385505	0.0434934	1942
BOP1	1748	930	1153	857	886	793	-0.708311	5.23896	0.00386961	0.0436351	1943
ACAD10	497	494	522	927	966	749	0.633163	4.58262	0.00388899	0.0438311	1944
CALML6	54	36	35	32	19	6	-1.47049	0.195464	0.00391484	0.0440756	1945
LCAT	382	139	145	159	131	83	-0.889697	2.64017	0.00391593	0.0440756	1946
TRAF4	779	614	609	535	483	418	-0.640169	4.34841	0.00391671	0.0440756	1947
LDHA	51043	36400	37985	31217	27914	25301	-0.722168	10.2787	0.003932	0.0442249	1948
TWIST2	15716	9374	10009	22670	20736	19361	0.713113	9.13931	0.00394149	0.0443089	1949
POM121L9P	41	98	66	35	21	29	-1.36303	0.849099	0.00396493	0.0445496	1950
NEAT1	5315	7179	5245	10273	12108	8663	0.646829	8.1332	0.00401423	0.0450804	1951
LDB2	486	793	543	1102	1132	961	0.675787	4.85795	0.00402002	0.0451222	1952
ZNF608	457	987	1067	1332	1676	1354	0.716084	5.30787	0.00402449	0.0451492	1953
JAG2	28	5	28	65	75	46	1.60285	0.560013	0.00403273	0.0452186	1954
HMGB1P5	640	555	732	492	486	393	-0.651821	4.28481	0.00403941	0.0452704	1955
ITPR1	20	71	73	89	143	118	1.07204	1.59638	0.00405304	0.0453998	1956
GALM	355	247	308	555	631	464	0.69853	3.88459	0.0040567	0.0454176	1957
DDX60L	319	632	503	1121	845	816	0.8092	4.6097	0.0040682	0.0455231	1958
HS6ST3	0	6	6	14	42	12	2.41613	-0.932135	0.00408221	0.0456566	1959
PLCB4	1026	1483	1634	1030	815	984	-0.692858	5.36869	0.004092	0.0457424	1960
AL161891.1	22	36	39	14	8	12	-1.64503	-0.237771	0.00409588	0.0457424	1961
EVC	763	2536	2915	3867	4479	3332	0.939214	6.67978	0.00409644	0.0457424	1962
KCNAB2	287	256	276	539	477	447	0.671323	3.72379	0.00409824	0.0457424	1963
PSMG3	1583	730	678	631	651	526	-0.780208	4.83755	0.00410295	0.0457717	1964
PKIA	76	44	55	130	112	138	0.981008	1.70919	0.00411131	0.0458417	1965
SEMA5A	4146	8739	10226	13317	15822	12466	0.776263	8.5374	0.00411895	0.0459035	1966
RAVER2	190	154	195	323	364	314	0.734089	3.15847	0.00413176	0.0460228	1967
RRAD	86	70	51	37	23	38	-1.23812	0.919052	0.00414153	0.0461082	1968
OMG	14	0	4	27	31	22	2.45719	-0.666135	0.00415715	0.0462586	1969
XKR5	20	10	22	5	4	2	-2.33751	-1.17584	0.00416023	0.0462693	1970
RPS6KA1	4	4	10	34	28	18	2.00706	-0.670798	0.00416357	0.046283	1971
IRF7	236	160	141	526	264	249	0.739128	3.18676	0.0041726	0.0463598	1972
RRM2B	879	1464	1518	2244	2393	2066	0.670684	5.92798	0.00417978	0.0464162	1973
ZBTB44	651	1063	1260	1861	1805	1595	0.707221	5.56704	0.00418971	0.0464913	1974
AL139082.1	0	0	0	7	11	2	5.54668	-2.4409	0.0041908	0.0464913	1975
MAGEE1	94	101	93	220	193	163	0.826696	2.33069	0.00420937	0.0466568	1976
GUCY1A2	154	595	681	214	263	198	-1.01774	3.65185	0.00420997	0.0466568	1977
RRM1	1947	2350	2192	1641	1577	1482	-0.624942	6.04828	0.00421232	0.0466592	1978
AP1AR	433	566	759	1032	1055	951	0.661195	4.79	0.0042215	0.0467373	1979
RGL1	989	1671	1802	2603	2734	2412	0.677577	6.13675	0.00423325	0.0468312	1980
TOLLIP	2524	2010	2193	4102	3806	3576	0.612904	6.71536	0.00423426	0.0468312	1981
RUVBL1	1729	1148	1203	1011	1009	854	-0.647723	5.36345	0.00423708	0.0468388	1982
GLIS3	64	133	156	209	250	222	0.864039	2.58844	0.00424904	0.0469473	1983
CTH	102	118	86	58	75	45	-0.962218	1.55399	0.00425209	0.0469573	1984
EIF4BP7	53	144	162	264	225	250	1.00186	2.67393	0.00426984	0.0471296	1985
COL4A3	2	0	2	14	5	19	3.12857	-1.67624	0.00427392	0.0471508	1986
MOV10L1	18	25	52	114	68	69	1.3055	1.03077	0.00428487	0.0472479	1987
MICA	884	580	661	1267	1299	1118	0.650272	5.06766	0.004298	0.0473688	1988
GPSM3	142	84	73	92	26	49	-1.09669	1.50544	0.00431718	0.0475562	1989
NEXN	1697	2461	2482	1705	1397	1481	-0.681502	6.05374	0.00432083	0.0475725	1990
MOCOS	201	298	367	189	184	177	-0.777664	3.07659	0.00432905	0.0476391	1991
SLC44A3	8	14	31	37	48	56	1.39414	0.24633	0.00436733	0.0480363	1992
GCNT1	522	767	877	1454	1201	1207	0.696408	5.1194	0.00437011	0.0480427	1993
ACP6	46	39	54	92	113	106	1.0038	1.40937	0.00438859	0.0482217	1994
CEBPD	2153	1279	1265	2846	2765	2572	0.683752	6.21695	0.00439134	0.0482277	1995
TP53	1678	1569	1865	1293	1359	1086	-0.617091	5.70598	0.00440217	0.0483224	1996
SNX1	2849	3181	3378	5211	5762	5060	0.607631	7.19695	0.00441779	0.0484696	1997
PEAR1	36	40	36	24	13	10	-1.48178	0.0173181	0.00443703	0.0486324	1998
CDKL2	4	0	17	14	36	37	2.32061	-0.535639	0.00443902	0.0486324	1999
[truncated: 19 more rows]

## Sheet: Young vs. Aged
SYMBOL	Young/KU60019(-)_1	Young/KU60019(-)_2	Young/KU60019(-)_3	Aged/KU60019(-)_1	Aged/KU60019(-)_2	Aged/KU60019(-)_3	logFC	logCPM	p.value	q.value	ranking
RPS4Y1	0	0	0	6580	5291	5086	15.3608	6.50031	5.35012e-203	1.17221e-198	1
XIST	98	6018	5305	0	0	0	-14.9499	6.13959	2.63526e-165	2.88693e-161	2
DDX3Y	0	0	0	2076	2110	1911	13.891	5.03379	2.27409e-158	1.66085e-154	3
USP9Y	0	0	0	1702	1997	1793	13.7448	4.88783	7.26849e-153	3.98132e-149	4
KDM5D	0	0	0	1270	1362	1192	13.2181	4.36429	7.01366e-133	3.07339e-129	5
NLGN4Y	0	0	0	1060	1151	1096	13.0135	4.15912	1.57973e-125	5.76866e-122	6
TXLNGY	0	0	0	664	892	778	12.5133	3.66349	1.17456e-104	3.67639e-101	7
CMKLR1	603	711	777	0	2	2	-9.09709	3.69428	2.58138e-104	7.06976e-101	8
ZFY	0	0	0	595	720	666	12.2765	3.42797	1.65568e-94	4.03067e-91	9
RPSAP47	0	0	0	659	621	571	12.1694	3.32322	5.85558e-90	1.28296e-86	10
EIF1AY	0	0	0	579	564	574	12.0677	3.22037	2.35044e-86	4.68166e-83	11
MMP3	28	8	11	1749	1684	1402	6.53504	4.71198	5.2924e-86	9.66304e-83	12
FBN2	1465	4350	4670	73	94	109	-5.30953	6.04658	6.34702e-82	1.06972e-78	13
MSX2	1114	971	1055	67	37	50	-4.57773	4.33852	1.99943e-72	3.12911e-69	14
TTTY15	0	0	0	351	397	427	11.5289	2.68687	4.23858e-69	6.19116e-66	15
PRKY	0	0	0	460	333	370	11.4987	2.65949	1.49223e-68	2.04343e-65	16
HOXC8	0	0	0	379	370	378	11.4608	2.62168	1.6261e-67	2.09575e-64	17
UTY	0	0	0	360	460	309	11.4507	2.6195	3.25637e-67	3.96373e-64	18
KRT14	3691	1647	1700	113	90	97	-4.65958	5.49754	6.69604e-64	7.72159e-61	19
TMEM176B	20	4	10	823	693	767	5.9217	3.64947	1.64744e-63	1.80477e-60	20
PRAME	291	262	288	0	0	0	-11.2406	2.38349	8.41139e-63	8.77588e-60	21
EPHA5	129	299	382	0	0	0	-11.1448	2.32416	3.25193e-59	3.23863e-56	22
SHC3	44	49	63	896	960	941	3.96913	4.00795	3.78593e-59	3.60651e-56	23
IGSF3	1465	2910	3300	168	168	192	-3.98779	5.64773	8.11904e-57	7.41201e-54	24
HOXB13	353	256	284	0	4	0	-7.88484	2.47577	2.59337e-55	2.27283e-52	25
ACTG2	470	255	268	4	7	4	-6.189	2.64321	1.79315e-53	1.51107e-50	26
LSP1	952	577	623	48	47	15	-4.56471	3.79739	1.0463e-50	8.49055e-48	27
RPSAP15	79	45	28	1380	1041	1107	4.40004	4.31339	1.47034e-50	1.15054e-47	28
HAPLN1	417	439	534	30	19	23	-4.47149	3.16635	3.82462e-50	2.88957e-47	29
NPTX1	122	214	211	2812	2381	2565	3.65394	5.4924	2.98796e-49	2.1822e-46	30
L1CAM	202	278	226	2	0	2	-7.52018	2.14367	5.96905e-49	4.21877e-46	31
NTSR1	207	192	204	0	0	0	-10.7616	1.90766	7.1551e-49	4.89901e-46	32
CORIN	26	21	27	644	548	458	4.25767	3.22452	9.06777e-49	6.02045e-46	33
EREG	167	361	297	2	2	6	-6.49512	2.37449	1.88963e-48	1.2177e-45	34
IGDCC4	898	1692	1774	137	146	125	-3.56444	4.86404	6.48064e-48	4.05688e-45	35
PDE1C	10	18	20	403	523	429	4.62734	2.94087	1.00689e-47	6.12803e-45	36
NTN4	8129	10485	12080	1388	1282	1447	-3.08636	7.7231	3.20662e-47	1.89884e-44	37
APBB1IP	75	58	53	927	776	730	3.5052	3.83152	1.61342e-46	9.30264e-44	38
HES1	728	474	495	44	15	36	-4.41293	3.46259	1.89923e-46	1.06698e-43	39
TM4SF1	1461	816	909	112	107	87	-3.54718	4.41606	4.67632e-46	2.56146e-43	40
F3	740	829	806	7003	6720	6250	2.86655	6.92649	4.05666e-45	2.16784e-42	41
PAX3	0	0	0	224	206	227	10.6844	1.86063	4.24285e-45	2.21335e-42	42
DAB1	21	6	20	608	643	461	5.00348	3.25172	5.58742e-44	2.84699e-41	43
GALNT14	1440	1033	1090	135	157	119	-3.31273	4.59952	7.56672e-44	3.68415e-41	45
LINC01085	336	517	410	28	31	29	-4.02536	3.05673	7.53329e-44	3.68415e-41	44
EPHB6	2041	1573	1877	241	272	233	-3.07886	5.24415	1.77819e-43	8.46958e-41	46
MAP2	779	1522	1501	141	163	147	-3.22146	4.69572	3.90816e-43	1.82187e-40	47
RGS4	1102	1481	1404	192	177	191	-3.02516	4.79022	6.41693e-43	2.92906e-40	48
LINC01291	0	0	0	237	187	191	10.579	1.76129	1.33837e-42	5.98443e-40	49
KCNA1	118	289	265	2	6	2	-6.22204	2.08158	1.69967e-42	7.44795e-40	50
MME	1090	1829	1799	13770	15249	13476	3.00144	8.00599	2.62541e-42	1.1279e-39	51
RPS28P7	5446	1772	1936	368	208	242	-3.53402	5.9315	1.99674e-41	8.41317e-39	52
TGM2	1529	1483	1559	308	232	211	-2.82765	5.01119	2.57133e-41	1.06298e-38	53
SHANK2	12	22	36	555	456	541	4.32383	3.147	1.18874e-40	4.82321e-38	54
RSPO4	458	308	434	2	15	7	-5.8653	2.91627	1.86469e-40	7.42827e-38	55
POSTN	119583	147076	157223	21480	21297	19479	-2.96459	11.5257	9.09773e-40	3.55949e-37	56
TRPV2	0	0	4	307	249	183	7.19334	2.01896	3.29001e-39	1.26463e-36	57
THBS4	10	19	17	346	386	327	4.32855	2.59998	3.82592e-39	1.44527e-36	58
TMEM176A	6	12	8	358	267	331	4.97365	2.42966	1.13168e-38	4.20255e-36	59
ITGB2	21	8	13	389	349	345	4.50991	2.62273	5.72e-38	2.08875e-35	60
WNT4	2747	1534	1836	380	307	290	-2.81878	5.42657	6.37985e-38	2.29152e-35	61
ADAMTS8	516	388	376	42	32	40	-3.68488	3.0971	7.40903e-38	2.61826e-35	62
OLFML2A	3631	4922	5467	837	864	721	-2.72177	6.63536	1.45262e-37	5.05188e-35	63
DUSP15	1694	583	613	140	91	74	-3.32585	4.28784	1.82858e-37	6.26004e-35	64
AP005018.2	6	0	1	295	205	216	6.48833	1.9871	1.36953e-36	4.61636e-34	65
PGM5	4	2	1	240	232	156	6.21606	1.80281	1.15614e-35	3.83803e-33	66
PSG1	210	179	197	1516	1282	1280	2.59116	4.67294	4.82715e-35	1.57855e-32	67
IGFBP2	10755	4767	5354	1502	1001	966	-2.72623	7.20473	9.32908e-35	3.00588e-32	68
DRD1	160	132	205	0	2	4	-6.50131	1.64226	5.99245e-34	1.90282e-31	69
ITGA7	4643	4270	4530	1088	957	876	-2.41236	6.62392	8.75624e-34	2.7407e-31	70
RSPO3	360	299	353	2346	1990	2053	2.45367	5.34025	1.2302e-33	3.74356e-31	72
NCAM1	321	415	396	36	54	38	-3.35632	2.9474	1.22077e-33	3.74356e-31	71
IGFBP1	207	166	164	6	4	6	-5.24371	1.78087	4.88204e-33	1.46528e-30	73
SERPINB2	325	238	210	2056	1701	1777	2.65078	5.10746	5.99405e-33	1.77472e-30	74
GDF5	202	177	224	1553	1331	1177	2.5422	4.67024	6.76649e-33	1.97672e-30	75
GREM1	23652	28303	30136	206511	195159	186920	2.64282	11.8364	2.32681e-32	6.70796e-30	76
ASS1	10343	6471	7045	1682	1584	1337	-2.55453	7.42637	9.25027e-32	2.63212e-29	77
ANO3	164	370	429	18	24	10	-4.33573	2.64033	1.78695e-31	5.01948e-29	78
SGK1	822	820	990	5307	5287	4729	2.33952	6.61912	2.05137e-31	5.68931e-29	79
NRN1	882	748	786	5033	4520	3988	2.27799	6.44738	9.07852e-31	2.48638e-28	80
SIX2	346	292	396	24	44	28	-3.64436	2.78986	8.60393e-30	2.32731e-27	81
MYOCD	898	1777	1879	230	179	183	-3.08589	4.96647	8.99564e-30	2.40359e-27	82
APCDD1	1794	1555	1685	391	346	402	-2.34932	5.21844	1.02837e-29	2.71466e-27	83
ABCC3	96	88	109	889	684	605	2.67319	3.75348	1.23623e-29	3.2245e-27	84
PEAR1	36	40	36	359	466	348	3.16995	2.82387	1.92041e-29	4.95015e-27	85
SCUBE3	828	1239	1315	220	240	270	-2.39326	4.63409	2.83571e-29	7.22447e-27	86
ZIC1	2262	2508	2864	619	653	567	-2.25418	5.83164	3.30952e-29	8.23996e-27	88
PRKG2	0	6	19	347	349	344	5.43033	2.54501	3.30484e-29	8.23996e-27	87
HSD17B6	434	332	371	20	45	32	-3.77748	2.92124	1.44624e-28	3.56035e-26	89
STEAP3	1806	1583	1682	432	450	350	-2.25252	5.24521	3.94321e-28	9.59952e-26	90
COL26A1	114	110	95	2	0	0	-7.31457	1.01257	2.10127e-27	5.05922e-25	91
RDH10	907	901	1004	4820	5048	4336	2.13	6.54618	2.98331e-27	7.10483e-25	92
CRLF1	182	47	74	1171	825	825	3.19438	4.086	4.33358e-27	1.02096e-24	93
TNC	1862	3580	3599	18176	19846	17649	2.47678	8.46887	8.75275e-27	2.04014e-24	94
CYYR1	387	458	414	73	45	60	-3.03827	3.13247	1.0115e-26	2.33284e-24	95
PWP2	204	142	133	9	0	5	-5.38372	1.61767	1.06023e-26	2.41975e-24	96
TTC9	275	241	249	24	16	2	-4.56603	2.31439	1.26979e-26	2.86815e-24	97
IGFN1	39	132	109	0	0	0	-9.62395	0.820219	1.37393e-26	3.07171e-24	98
GALNT15	59	115	154	868	865	830	2.84318	3.98657	1.68406e-26	3.72704e-24	99
HRK	8	18	12	196	252	239	3.99407	2.0132	2.07647e-26	4.54954e-24	100
NKX6-1	188	138	134	0	6	0	-6.50673	1.53982	2.38043e-26	5.16388e-24	101
PLXNC1	176	409	392	2307	2245	2319	2.6947	5.42625	2.93203e-26	6.29812e-24	102
GALNT5	1153	1930	2192	8551	9817	9348	2.23673	7.50443	3.9086e-26	8.23626e-24	103
COL7A1	949	1256	1074	287	314	193	-2.26987	4.61746	3.9095e-26	8.23626e-24	104
GRIK2	85	147	143	699	814	759	2.426	3.87009	5.5636e-26	1.16094e-23	105
SDK2	52	70	148	0	0	0	-9.54364	0.756881	5.66598e-26	1.17115e-23	106
ROBO2	3522	6540	6844	1214	1341	1163	-2.33315	6.9566	1.36715e-25	2.79945e-23	107
GPAT2	561	416	431	86	98	57	-2.76873	3.3245	1.61566e-25	3.27771e-23	108
DKK2	412	556	613	2901	2759	2559	2.18912	5.74977	1.99369e-25	4.00749e-23	109
CXCL1	402	210	290	37	32	40	-3.20993	2.6282	2.21339e-25	4.40867e-23	110
PLEKHA7	2	8	18	231	277	227	4.64255	2.07558	2.56325e-25	5.05953e-23	111
SH2D5	132	145	131	936	755	701	2.33536	3.94181	3.49618e-25	6.83941e-23	112
DPP4	513	451	476	2363	2501	2266	2.10288	5.56072	4.43486e-25	8.59891e-23	113
COL6A6	34	35	57	327	327	409	2.89796	2.72365	5.34866e-25	1.02797e-22	114
ZNF423	305	538	588	73	50	64	-3.09461	3.3007	7.3347e-25	1.39742e-22	115
GDF6	276	401	404	61	51	53	-2.8953	2.92417	7.83207e-25	1.47932e-22	116
LINC01013	246	191	173	15	21	16	-3.741	2.03097	1.08923e-24	2.03975e-22	117
SCIN	20	6	12	261	257	203	4.07826	2.065	1.3194e-24	2.44983e-22	118
PNMA8A	328	337	362	55	60	62	-2.73869	2.87328	1.54004e-24	2.83548e-22	119
HES4	873	376	434	75	62	80	-3.06542	3.53638	1.61892e-24	2.95589e-22	120
SGCG	1105	780	898	280	234	203	-2.15976	4.39477	1.69744e-24	3.07363e-22	121
COL5A3	6291	8137	9788	2140	2272	2013	-2.09793	7.52037	1.79434e-24	3.22246e-22	122
SMOC1	271	281	301	42	22	42	-3.2401	2.55298	2.05785e-24	3.66566e-22	123
CTNND2	203	302	291	32	22	10	-3.88785	2.4016	2.93849e-24	5.19212e-22	124
EMB	10	12	6	220	195	153	4.12584	1.72263	3.60848e-24	6.32495e-22	125
ADRA2A	386	487	494	2327	2102	2115	2.0603	5.44511	4.23374e-24	7.362e-22	126
FAM155A	221	300	331	38	15	27	-3.64026	2.51408	4.82535e-24	8.32468e-22	127
CLIC6	85	33	79	601	601	567	3.03713	3.43132	9.43432e-24	1.61489e-21	128
WISP2	2543	1477	1672	10930	8751	7930	2.09973	7.50981	1.15684e-23	1.96483e-21	129
CRABP2	8860	4973	5521	2098	1530	1561	-2.07253	7.20234	1.57048e-23	2.62666e-21	131
REM1	191	92	106	10	0	2	-5.43421	1.32153	1.56725e-23	2.62666e-21	130
HOXB-AS3	0	4	8	207	139	170	5.25993	1.55225	1.79959e-23	2.98705e-21	132
COL21A1	121	267	326	6	40	21	-3.7349	2.26036	1.83346e-23	3.02039e-21	133
TMEFF2	127	86	115	4	0	4	-5.55862	1.07047	2.78342e-23	4.52966e-21	134
DKK3	3308	2933	3265	15710	14399	13417	1.98862	8.18685	2.79098e-23	4.52966e-21	135
ATF5	4322	2865	3291	1235	975	866	-1.96831	6.34151	2.84851e-23	4.58903e-21	136
GALNT17	56	87	79	0	0	0	-9.31041	0.494754	3.22877e-23	5.16367e-21	137
ADAMTS15	310	307	421	73	49	59	-2.72109	2.88578	3.41017e-23	5.41425e-21	138
GSTM5	758	477	525	136	113	128	-2.40368	3.69271	6.33559e-23	9.98653e-21	139
GATA6	331	460	444	86	91	68	-2.53193	3.16557	9.95179e-23	1.55745e-20	140
SEMA3B	1091	636	736	288	198	184	-2.07507	4.23323	1.48051e-22	2.30056e-20	141
TRPC6	1074	1510	1680	402	407	386	-2.01594	5.03254	1.88731e-22	2.91205e-20	142
NRK	0	0	0	103	72	78	9.29663	0.534309	2.99119e-22	4.58301e-20	143
MYO15B	178	209	172	10	20	20	-3.70068	1.91281	3.75225e-22	5.70915e-20	144
EPB41L3	639	846	888	3767	3517	3318	1.96597	6.15877	4.33051e-22	6.54354e-20	145
ABLIM1	323	438	661	92	90	128	-2.35987	3.3849	5.56528e-22	8.35174e-20	146
PDGFD	551	924	987	4108	4144	3682	2.11267	6.30622	7.15952e-22	1.06711e-19	147
FMN1	54	183	189	1031	1062	1165	2.89203	4.34026	8.28633e-22	1.22671e-19	148
BEX5	120	77	77	4	0	0	-6.35116	0.80742	8.57364e-22	1.26073e-19	149
SLC1A3	66	104	96	459	568	525	2.35636	3.33468	1.09118e-21	1.59385e-19	150
HLA-DPA1	0	2	5	145	151	101	5.57996	1.1759	1.13155e-21	1.64188e-19	151
SLITRK1	0	11	12	243	235	186	4.75871	1.92126	1.40697e-21	2.02807e-19	152
RARRES2	17	2	14	262	195	185	4.18191	1.89642	1.85964e-21	2.66305e-19	153
ACTC1	768	447	524	3121	2222	2258	1.94121	5.68071	2.06664e-21	2.94027e-19	154
TMEM155	68	43	101	594	534	462	2.75648	3.30441	2.41659e-21	3.41597e-19	155
PITPNM3	482	1062	1156	167	165	238	-2.3714	4.30434	2.59262e-21	3.64131e-19	156
ZNF521	223	310	427	1497	1593	1420	2.07114	4.91454	3.14531e-21	4.38941e-19	157
MASP1	1704	1919	2423	9098	8889	8014	1.91247	7.46264	4.14197e-21	5.74371e-19	158
HOXC6	30	4	4	344	267	240	4.64023	2.28381	5.07147e-21	6.98842e-19	159
CNTN3	174	343	363	1225	1459	1401	2.07168	4.78131	5.29432e-21	7.24991e-19	160
FGF7	2012	2272	2258	9508	9150	8561	1.85226	7.54044	6.37283e-21	8.6726e-19	161
SCAMP5	260	281	310	47	65	46	-2.64145	2.61706	7.30734e-21	9.88295e-19	162
AK4	167	177	280	909	1108	972	2.0862	4.32063	9.84317e-21	1.32309e-18	163
PIWIL2	0	2	0	87	90	94	6.67703	0.647296	2.40287e-20	3.21018e-18	164
MAOA	143	112	150	723	697	599	2.1157	3.74147	2.96838e-20	3.94165e-18	165
SERPINF1	600	417	447	2337	1975	1746	1.85052	5.37212	4.52134e-20	5.96762e-18	166
FGF13	10	14	21	244	181	180	3.54696	1.84854	4.66821e-20	6.12458e-18	167
HHEX	154	122	95	14	8	2	-4.27341	1.29779	5.16903e-20	6.74128e-18	168
KCNG1	228	138	140	12	19	12	-3.72837	1.76293	5.56464e-20	7.21427e-18	169
PCP4	0	2	6	135	132	106	5.35878	1.09811	5.72131e-20	7.37376e-18	170
INA	459	535	453	149	112	60	-2.45346	3.41708	6.7346e-20	8.62895e-18	171
TENM3	169	353	451	1380	1734	1507	2.13994	4.94998	1.00577e-19	1.28118e-17	172
ADAMTS10	1383	1444	1346	561	407	377	-1.85905	5.04392	1.10055e-19	1.39382e-17	173
TPTEP1	0	0	0	69	66	75	9.04354	0.291383	1.27078e-19	1.60016e-17	174
SFN	143	49	61	4	2	0	-5.58851	0.706453	1.76758e-19	2.21301e-17	175
KIAA1324L	270	401	435	1778	1682	1459	1.96889	5.05233	1.86994e-19	2.32787e-17	176
SERTAD4	398	438	635	90	145	113	-2.27715	3.45365	1.90377e-19	2.35658e-17	177
TTTY14	0	0	0	102	45	65	9.03397	0.291476	2.55283e-19	3.14227e-17	178
IL1RL1	113	147	148	14	8	12	-3.77352	1.45259	2.73079e-19	3.34254e-17	179
ID4	5266	5080	5829	2080	1811	1722	-1.73435	7.0199	3.73679e-19	4.5485e-17	180
IGSF10	91	408	369	1427	2000	1812	2.6155	5.07474	5.20862e-19	6.30502e-17	181
KRT16	536	223	171	0	9	11	-5.57819	2.56233	5.37135e-19	6.46627e-17	182
RGS7	341	480	527	110	79	110	-2.36448	3.31542	7.47551e-19	8.95018e-17	183
IL7R	244	439	516	1960	2000	1717	2.0972	5.24177	9.21743e-19	1.09758e-16	184
NTRK3	89	120	99	4	0	6	-5.13335	0.996611	1.16707e-18	1.38219e-16	185
LUM	28364	26178	25815	9738	9409	7980	-1.77612	9.32527	1.36127e-18	1.60352e-16	186
FHOD3	195	251	279	938	1002	956	1.80638	4.32949	4.29099e-18	5.02757e-16	187
SEMA3G	61	40	58	0	0	0	-8.83644	0.0304417	5.48546e-18	6.39289e-16	188
CRISPLD2	606	727	956	3233	2978	2757	1.78613	5.9567	1.16303e-17	1.34826e-15	189
S1PR1	16	26	10	228	190	217	3.43816	1.93622	1.20578e-17	1.39046e-15	190
PHACTR3	36	41	34	333	245	217	2.61064	2.32461	1.35042e-17	1.54909e-15	191
CFH	799	805	930	298	282	288	-1.7473	4.345	1.51399e-17	1.72769e-15	192
AC012531.1	0	0	0	48	73	62	8.84415	0.109898	1.55581e-17	1.7662e-15	193
PDE4B	10	56	50	519	496	359	3.52589	3.02351	2.20736e-17	2.49296e-15	194
ROBO3	945	549	443	254	151	154	-1.97027	3.9078	2.32764e-17	2.61531e-15	195
JAG1	4037	7408	8570	1928	2255	2131	-1.80301	7.2967	3.3257e-17	3.71766e-15	196
SPON2	4327	2636	2771	14523	11715	11252	1.76819	8.0233	3.95439e-17	4.398e-15	197
SMIM25	103	66	95	487	361	447	2.09974	3.11358	4.65437e-17	5.15037e-15	198
PLCB1	364	871	826	153	163	189	-2.14144	3.95271	5.27433e-17	5.80706e-15	199
AMIGO2	223	237	216	1047	819	838	1.78605	4.22527	6.05394e-17	6.63209e-15	200
ZIC4	575	743	888	210	290	191	-1.87833	4.11512	6.68295e-17	7.28475e-15	201
SULF1	1280	1828	2169	6285	6722	6248	1.69417	7.08607	6.89911e-17	7.48315e-15	202
KCNMB1	70	52	27	0	0	0	-8.77746	-0.0498283	6.97778e-17	7.53119e-15	203
AGAP12P	0	0	3	96	94	60	6.03104	0.532115	7.68328e-17	8.252e-15	204
UNC5B	842	1467	1678	399	325	410	-1.96786	4.93956	8.12725e-17	8.68624e-15	205
FOXQ1	4	10	20	155	178	153	3.74478	1.54249	8.47777e-17	9.01689e-15	206
PKDCC	265	238	363	1320	1080	1028	1.79283	4.56671	1.01278e-16	1.07198e-14	207
WISP1	2578	3356	3823	1184	1253	1139	-1.6357	6.31007	1.0429e-16	1.09856e-14	208
SLC4A3	81	54	56	399	337	300	2.2416	2.76519	1.08905e-16	1.14167e-14	209
RIMS1	61	132	96	666	539	495	2.39122	3.45233	1.20886e-16	1.26125e-14	210
HTRA3	2830	1255	1673	782	548	523	-1.78305	5.50542	1.24498e-16	1.29277e-14	211
WNT11	283	130	182	44	32	25	-2.73163	2.08555	1.4056e-16	1.45268e-14	212
FRAS1	98	357	558	2334	2607	2322	2.92476	5.50008	1.5115e-16	1.55478e-14	213
PLPPR4	535	990	1197	240	255	187	-2.13643	4.35246	1.78255e-16	1.82503e-14	214
LSAMP	291	349	474	1363	1467	1299	1.71064	4.86133	1.89234e-16	1.92842e-14	215
CLDN11	5620	3861	4421	18467	18198	16520	1.74645	8.5333	2.26794e-16	2.30049e-14	216
NCAM2	45	70	57	321	336	292	2.2712	2.64142	2.2894e-16	2.31156e-14	217
KRT9	158	96	85	0	8	0	-5.85502	1.12118	2.46418e-16	2.47661e-14	218
ADAMTS12	377	648	708	2154	2644	1935	1.78977	5.54843	2.5267e-16	2.52786e-14	219
LTBP1	9962	14360	16234	4671	4917	4552	-1.69671	8.34773	2.96961e-16	2.95322e-14	220
PSG5	188	116	130	674	636	637	1.98567	3.72319	2.97883e-16	2.95322e-14	221
LMX1B	54	40	45	0	0	0	-8.65175	-0.150418	3.8279e-16	3.7779e-14	222
LBH	2893	2921	3343	11878	10571	9785	1.60881	7.83731	3.9998e-16	3.92985e-14	223
TNXA	400	175	158	30	27	35	-3.07232	2.34209	4.21411e-16	4.12193e-14	224
ANK1	570	1004	1100	265	313	232	-1.88341	4.38222	4.31719e-16	4.20398e-14	225
SYNPO2	4416	8575	9861	2179	2797	2381	-1.76808	7.4941	4.58646e-16	4.44643e-14	226
IL32	724	355	400	154	119	119	-2.06256	3.49468	6.0749e-16	5.86348e-14	227
DMKN	174	101	129	681	640	492	1.97519	3.61376	7.62368e-16	7.32609e-14	228
COL14A1	746	1563	1604	380	417	348	-1.90336	4.92131	8.07598e-16	7.69325e-14	230
GRIN3A	10	46	26	186	258	244	3.01315	2.10986	8.05024e-16	7.69325e-14	229
LDB2	486	793	543	165	144	178	-2.07812	3.80299	8.20726e-16	7.78446e-14	231
RANBP17	108	139	176	14	21	26	-2.99433	1.57288	8.4995e-16	8.02689e-14	232
PALMD	413	390	495	162	104	116	-1.98429	3.33226	9.84379e-16	9.25654e-14	233
DIO2	20	18	55	308	291	234	3.08696	2.35299	1.03204e-15	9.6632e-14	234
STEAP2	184	297	260	900	934	1035	1.77098	4.33031	1.03919e-15	9.68876e-14	235
IL13RA2	23	4	12	171	197	207	3.80338	1.78087	1.15675e-15	1.07391e-13	236
NOTCH3	2564	5660	6721	1280	1018	1060	-2.2605	6.78036	1.17383e-15	1.08517e-13	237
ANGPT1	90	86	78	372	501	369	2.0703	3.05734	1.41231e-15	1.30016e-13	238
TNIK	36	57	56	265	302	264	2.29222	2.4519	1.71208e-15	1.56298e-13	240
ACTA2	12789	11113	12006	5548	4170	4252	-1.57746	8.21043	1.70957e-15	1.56298e-13	239
PLAU	2951	2154	2295	1070	986	791	-1.58136	5.92898	1.97342e-15	1.7941e-13	241
LMCD1	2988	2294	2358	9678	8611	8034	1.58534	7.55382	2.02305e-15	1.83162e-13	242
PAMR1	1780	1375	1660	5660	5567	5175	1.57	6.87767	2.68693e-15	2.42266e-13	243
DGKI	93	192	191	778	695	723	2.06011	3.88686	2.71796e-15	2.4406e-13	244
STC1	128	213	154	684	683	682	1.87183	3.82295	2.8315e-15	2.53217e-13	245
LAMA5	121	232	165	28	38	28	-2.63402	1.90799	3.01634e-15	2.6865e-13	246
SYNDIG1	294	141	250	78	38	41	-2.33921	2.34632	3.07325e-15	2.72611e-13	247
RNASEH2CP1	0	0	0	47	49	57	8.59152	-0.127652	3.08823e-15	2.72835e-13	248
LINC00839	110	159	99	8	23	14	-3.27585	1.35865	5.96685e-15	5.25035e-13	249
NETO2	218	242	237	56	41	60	-2.36262	2.37581	6.0772e-15	5.32606e-13	250
CHN1	644	490	735	2270	2299	1994	1.6222	5.54499	7.07713e-15	6.17768e-13	251
RAC2	84	40	42	372	251	310	2.33521	2.61042	7.35253e-15	6.39262e-13	252
OSBPL10	172	164	212	39	36	40	-2.44611	2.01219	9.06107e-15	7.84696e-13	253
NTN1	1227	1746	1997	6003	6045	5189	1.61368	6.94098	9.55455e-15	8.24174e-13	254
PCSK9	1437	1375	1505	669	590	467	-1.54176	5.16471	1.00027e-14	8.59448e-13	255
KIF26B	108	144	240	720	727	648	1.95392	3.84012	1.05901e-14	9.06361e-13	256
STEAP1	588	507	463	1964	1658	1813	1.59974	5.27929	1.31375e-14	1.12001e-12	257
CLEC14A	6	14	14	143	131	123	3.36225	1.28088	1.38831e-14	1.17898e-12	258
IL34	341	174	264	76	55	65	-2.15957	2.55799	1.57695e-14	1.33401e-12	259
CTGF	29728	26309	30176	12067	11754	10306	-1.54305	9.48034	1.73367e-14	1.46095e-12	260
PGF	608	327	295	100	108	84	-2.21135	3.20414	1.76459e-14	1.48131e-12	261
PRR33	48	61	52	2	2	0	-5.4506	0.0817108	1.93933e-14	1.62179e-12	262
FMNL1	196	158	182	46	34	35	-2.42928	1.98621	1.95906e-14	1.63205e-12	263
LMO7-AS1	357	185	233	69	64	47	-2.278	2.5316	2.00492e-14	1.66393e-12	264
NTRK2	163	385	496	67	89	71	-2.28158	2.94015	2.37848e-14	1.96651e-12	265
ANKRD29	1106	1317	1308	586	468	388	-1.59184	4.94248	2.6725e-14	2.2013e-12	266
STXBP6	204	176	172	751	644	593	1.63929	3.81865	3.1147e-14	2.55592e-12	267
MX1	66	59	55	304	303	276	2.0877	2.56882	3.16535e-14	2.58779e-12	268
TBX20	0	0	0	30	63	50	8.49097	-0.2127	3.34747e-14	2.72651e-12	269
NR3C2	30	43	72	250	280	268	2.32412	2.39791	4.95214e-14	4.01857e-12	270
CAMK1D	341	549	584	163	113	111	-2.11734	3.48388	5.01707e-14	4.05624e-12	271
AK5	914	737	668	2788	2509	2288	1.51138	5.77985	5.68411e-14	4.57864e-12	272
STEAP1B	230	242	202	973	723	734	1.63419	4.10545	6.20317e-14	4.97844e-12	273
TMEM132D	38	48	61	2	0	0	-6.15281	-0.0606739	7.84235e-14	6.27102e-12	274
LOXL4	5775	5062	5377	2414	2324	2129	-1.44469	7.09695	8.5318e-14	6.79752e-12	275
CST6	359	120	143	64	32	34	-2.37905	2.19338	8.75466e-14	6.9498e-12	276
SLC2A14	0	0	1	49	58	47	6.6539	-0.114632	8.98794e-14	7.10923e-12	277
HOXB7	123	99	96	542	389	368	1.811	3.16431	1.08035e-13	8.51456e-12	278
RGS5	123	215	211	31	57	29	-2.44649	2.02015	1.11852e-13	8.78376e-12	279
IL27RA	142	154	163	38	26	22	-2.64028	1.73545	1.13833e-13	8.90742e-12	280
FAM83H	51	43	71	394	308	226	2.27224	2.59175	1.21984e-13	9.51127e-12	281
STMN2	1647	1482	1555	5209	4816	4470	1.42282	6.73469	1.322e-13	1.02713e-11	282
THNSL2	758	543	559	276	229	203	-1.59436	3.9366	1.39778e-13	1.08217e-11	283
ZIC3	61	61	48	4	0	2	-5.01564	0.170379	1.58396e-13	1.21894e-11	284
TMEM255B	195	135	184	698	538	586	1.62775	3.69961	1.58556e-13	1.21894e-11	285
ANO4	169	244	315	52	80	58	-2.1184	2.47057	2.01693e-13	1.54513e-11	286
ENPP2	8259	11013	11879	32968	35167	31895	1.49353	9.5086	2.0426e-13	1.55935e-11	287
SDK1	22	14	26	199	261	120	2.9597	1.83276	2.19156e-13	1.66649e-11	288
AK4P1	6	17	20	130	151	130	3.12197	1.35889	2.19815e-13	1.66649e-11	289
MXRA5	1220	3512	3539	10712	12612	10470	1.96842	7.85958	2.4142e-13	1.82397e-11	290
CHST15	140	206	179	544	726	555	1.59614	3.71454	2.73263e-13	2.05745e-11	291
IL18R1	142	182	215	36	41	50	-2.27796	2.01779	3.4675e-13	2.60181e-11	292
PHLDA2	2615	1129	1041	771	487	441	-1.61246	5.27337	3.61085e-13	2.70012e-11	293
CD82	315	304	283	91	113	80	-1.88317	2.83591	4.03315e-13	3.00566e-11	294
EDIL3	1038	1426	1775	542	580	646	-1.43691	5.15635	4.12948e-13	3.06701e-11	295
COL10A1	6	12	28	117	167	146	3.16966	1.42877	4.15506e-13	3.07559e-11	296
DPYSL3	3655	4796	5324	2068	1889	1635	-1.49528	6.84308	4.59415e-13	3.38916e-11	297
CRELD1	1263	737	896	411	338	357	-1.5636	4.57499	4.90752e-13	3.60818e-11	298
SFRP4	493	486	519	177	222	153	-1.6597	3.61396	5.01303e-13	3.67343e-11	299
GSTM4	684	454	434	227	198	152	-1.64099	3.68227	5.1096e-13	3.73171e-11	300
CELF2	1025	2230	2455	6978	7295	6580	1.75636	7.19945	5.16596e-13	3.76034e-11	301
ITGB8	105	186	200	619	614	609	1.74812	3.70003	5.43771e-13	3.94504e-11	302
HEY2	58	58	42	0	4	0	-5.58643	0.0589845	5.88145e-13	4.25289e-11	303
LRRC15	964	1308	1613	4218	4110	3865	1.47426	6.48032	6.15126e-13	4.43336e-11	304
SCG5	124	45	70	462	337	302	2.07466	2.89093	6.47683e-13	4.6527e-11	305
FOLR3	60	21	14	260	277	237	3.02563	2.27242	6.8578e-13	4.91028e-11	306
CDH4	12	18	23	135	153	130	2.79362	1.41211	7.2852e-13	5.1993e-11	307
RAMP1	409	155	138	37	24	42	-2.8308	2.30462	7.35471e-13	5.23188e-11	308
ST8SIA1	126	108	174	31	18	28	-2.60471	1.56652	7.43202e-13	5.26976e-11	309
LPXN	1263	1017	1068	3650	3208	3378	1.4109	6.2401	7.51238e-13	5.30956e-11	310
SERINC2	697	433	431	195	185	154	-1.72353	3.64932	7.80354e-13	5.4976e-11	311
XRRA1	336	488	595	146	197	140	-1.73675	3.50698	7.96819e-13	5.59561e-11	312
SMYD3	771	443	449	2099	1709	1574	1.52682	5.28734	8.68066e-13	6.07646e-11	313
TRIL	98	103	76	12	16	10	-3.07189	0.970906	9.26547e-13	6.46517e-11	314
OLFML1	766	723	739	370	263	289	-1.49163	4.22698	9.67318e-13	6.72823e-11	315
SLC16A3	971	705	826	2934	2302	2270	1.38126	5.79573	1.1574e-12	8.02491e-11	316
ADRA1B	22	41	27	229	188	170	2.51477	1.91928	1.32757e-12	9.1757e-11	317
ARMH4	116	234	262	832	794	736	1.81223	4.04417	1.38629e-12	9.55147e-11	318
ISYNA1	346	213	144	84	67	42	-2.04392	2.43968	1.40312e-12	9.6371e-11	319
QPRT	1060	497	646	2788	2456	2329	1.6434	5.75875	1.40917e-12	9.64843e-11	320
TRIB3	2657	1948	2161	1007	1027	818	-1.447	5.83416	1.41539e-12	9.66078e-11	321
KCNF1	54	20	32	0	0	0	-8.26051	-0.514494	1.59568e-12	1.08575e-10	322
SERPINB7	6	16	0	142	135	151	4.33732	1.34289	1.69911e-12	1.15255e-10	323
RHOJ	836	892	948	362	449	225	-1.62418	4.4637	1.78785e-12	1.20901e-10	324
AC092535.4	55	45	20	270	234	183	2.37095	2.16881	1.8082e-12	1.21901e-10	325
CBSL	8	5	3	143	434	6	4.28469	1.71341	1.90806e-12	1.28238e-10	326
FRMD3	85	111	106	12	23	10	-2.99407	1.1026	2.132e-12	1.42851e-10	327
ADAMTS5	1380	2801	3004	7052	8305	7536	1.54191	7.38678	2.22325e-12	1.4851e-10	328
PKNOX2	94	121	131	16	3	18	-3.5251	1.24634	2.40298e-12	1.60028e-10	329
MEST	163	171	146	534	608	548	1.60989	3.60059	2.54671e-12	1.69086e-10	330
OSR2	10948	8277	8619	4357	3900	3760	-1.40918	7.88467	2.86774e-12	1.89826e-10	331
IL1R1	2289	3259	3715	9614	9959	8859	1.43936	7.71011	2.97387e-12	1.96257e-10	332
CCDC152	207	183	222	45	46	69	-2.15427	2.22741	3.42902e-12	2.25615e-10	333
IL6	11	5	8	100	127	71	3.38953	0.873649	3.60819e-12	2.36693e-10	334
CD9	1634	1235	1306	528	587	575	-1.49987	5.12603	3.7918e-12	2.47995e-10	335
SCG2	212	155	200	41	47	52	-2.21082	2.10185	4.19186e-12	2.73345e-10	336
STXBP2	5	3	6	78	54	85	3.7364	0.427818	4.21852e-12	2.74266e-10	337
RASSF2	1720	2569	2833	1019	1010	960	-1.42709	5.90596	4.56993e-12	2.96234e-10	338
GLIS2	2140	1780	2094	1086	794	872	-1.34075	5.6957	4.89737e-12	3.16524e-10	339
HOXC4	25	12	14	135	164	128	2.8827	1.43193	5.08029e-12	3.2738e-10	340
C1orf115	6	10	32	158	137	147	3.21596	1.46264	5.80178e-12	3.72777e-10	341
CADM1	100	167	105	501	485	466	1.7922	3.34726	5.91318e-12	3.78824e-10	342
HAND2-AS1	0	8	4	72	90	70	4.19996	0.498114	5.98158e-12	3.80978e-10	344
PDCD6IPP2	0	0	0	40	30	45	8.18066	-0.500022	5.97504e-12	3.80978e-10	343
COL15A1	615	1086	1205	3185	3203	2921	1.52815	6.08393	6.02465e-12	3.82609e-10	345
AC113346.1	77	26	21	2	0	0	-6.08664	-0.281763	6.29352e-12	3.98529e-10	346
C2orf88	27	59	32	244	215	235	2.40777	2.18525	6.34277e-12	4.0049e-10	347
HOXC9	0	0	4	87	54	47	5.33365	0.158664	6.4595e-12	4.06688e-10	348
EYA2	77	36	64	312	274	247	2.07069	2.4926	6.75172e-12	4.23869e-10	349
CCDC170	30	69	62	262	287	236	2.13632	2.40298	7.9384e-12	4.96944e-10	350
PLXDC2	131	150	221	534	629	549	1.59356	3.6279	8.18182e-12	5.10723e-10	351
PAPPA	607	2274	2740	6489	8491	7539	2.03993	7.2838	8.68461e-12	5.40567e-10	352
LRRC17	82	65	69	6	10	7	-3.41892	0.584798	9.32896e-12	5.7903e-10	353
ITGB2-AS1	0	0	0	36	38	38	8.13567	-0.535375	9.41011e-12	5.82417e-10	354
AMIGO1	215	244	179	41	68	58	-2.14817	2.29199	9.64569e-12	5.95315e-10	355
RAB3B	2228	2955	3295	8684	8528	7771	1.37072	7.5394	1.14855e-11	7.06874e-10	356
IGFBP3	504957	396865	447130	201808	177176	169884	-1.49958	13.4587	1.22507e-11	7.51855e-10	357
BMP6	52	83	94	371	315	304	1.93158	2.7636	1.28426e-11	7.85982e-10	358
FABP5	664	290	334	169	115	129	-1.77111	3.35143	1.35156e-11	8.24865e-10	359
EMX2OS	2138	2884	3159	8135	8188	7446	1.35102	7.47396	1.52338e-11	9.27144e-10	360
GABBR2	385	584	642	1648	1636	1538	1.40692	5.16375	1.87117e-11	1.13566e-09	361
TYW1B	84	127	108	21	18	16	-2.71958	1.20658	1.90546e-11	1.15328e-09	362
UCP2	136	96	68	30	14	10	-2.75114	1.12798	2.07795e-11	1.25421e-09	363
SLC35E2A	514	666	758	282	254	282	-1.43293	4.03403	2.45745e-11	1.4792e-09	364
FZD4	341	429	506	1107	1378	1179	1.32821	4.78806	2.46782e-11	1.48137e-09	365
XPNPEP2	340	284	333	114	110	119	-1.68071	2.96183	2.56307e-11	1.53434e-09	366
AC092490.1	38	59	48	0	0	4	-5.40733	-0.0555131	2.57685e-11	1.53839e-09	367
RAB11FIP2	1049	1698	1865	4409	4712	4342	1.38098	6.65407	2.69946e-11	1.60721e-09	368
COL4A5	949	2225	2285	618	756	667	-1.52673	5.4812	3.06669e-11	1.8209e-09	369
PIMREG	1145	715	703	475	352	306	-1.37071	4.45396	3.41407e-11	2.02168e-09	370
NGFR	64	28	36	4	0	0	-5.38084	-0.224809	3.97657e-11	2.34843e-09	371
OPCML	0	0	0	45	40	22	8.03171	-0.60482	4.03105e-11	2.3742e-09	372
TSPAN2	262	303	362	129	94	67	-1.9096	2.86587	4.25021e-11	2.48989e-09	374
SRY	0	0	0	33	22	51	8.07574	-0.598199	4.24777e-11	2.48989e-09	373
CUTALP	537	642	916	287	305	246	-1.49576	4.1212	4.29983e-11	2.51225e-09	375
MYLK	800	1852	2309	6145	6238	5447	1.76425	6.97695	4.54401e-11	2.64785e-09	376
HSPB8	171	114	142	533	455	454	1.56242	3.3828	4.75624e-11	2.76417e-09	377
STK32B	2459	2963	3198	1439	1346	1298	-1.2761	6.2303	4.77348e-11	2.76685e-09	378
RUBCNL	14	11	31	157	202	117	2.93009	1.57422	4.99044e-11	2.88497e-09	379
SCN3A	20	26	7	139	152	152	2.93276	1.48874	5.48025e-11	3.1598e-09	380
IRX6	213	123	112	49	35	6	-2.7446	1.71471	5.6994e-11	3.27753e-09	381
DKK1	5525	4638	4865	2610	2329	2270	-1.26385	7.03802	5.8748e-11	3.36955e-09	382
ST8SIA2	8	8	12	92	86	86	3.03198	0.747899	5.97265e-11	3.41673e-09	383
CECR7	324	317	338	100	151	100	-1.70776	2.99478	6.5857e-11	3.75762e-09	384
EMCN	101	120	108	21	30	16	-2.52602	1.28362	6.71671e-11	3.82242e-09	385
ZMAT1	48	96	67	8	4	8	-3.53014	0.541756	7.36463e-11	4.18029e-09	386
HIP1	421	773	851	2108	2023	2102	1.46247	5.5276	7.46496e-11	4.22629e-09	387
CMAHP	229	386	304	114	124	77	-1.74505	2.88943	7.56006e-11	4.26877e-09	388
LEP	46	41	42	188	223	202	2.03773	2.06393	7.57896e-11	4.26877e-09	389
STEAP4	344	479	470	182	189	117	-1.62292	3.40921	7.61479e-11	4.27795e-09	390
ABHD11-AS1	61	18	31	2	0	0	-5.90719	-0.443803	8.90096e-11	4.98772e-09	391
WNT16	1209	1643	1964	759	707	672	-1.35099	5.36265	9.10379e-11	5.08837e-09	392
ADGRD1	734	1097	1300	3084	3250	2744	1.36504	6.08607	9.27208e-11	5.16924e-09	393
ABAT	85	113	124	395	359	385	1.63042	3.03256	9.70113e-11	5.39471e-09	394
NABP1	929	1058	1168	2823	3231	2595	1.2498	6.04111	9.77934e-11	5.42444e-09	395
PLP1	46	60	63	6	2	6	-3.77868	0.216314	9.84981e-11	5.44973e-09	396
ABCC9	292	542	672	1461	1597	1485	1.46401	5.07601	9.97421e-11	5.50466e-09	397
EBF3	660	946	885	415	348	281	-1.4608	4.39153	1.03084e-10	5.67478e-09	398
MKX	778	1146	1135	2780	2809	2910	1.29038	6.0139	1.18548e-10	6.50974e-09	399
FABP3	3314	1555	1525	808	741	694	-1.61684	5.68963	1.19472e-10	6.54408e-09	400
PLXNA4	36	174	161	425	568	550	2.08179	3.42002	1.32326e-10	7.23007e-09	401
DSG2	14	27	35	158	175	134	2.46163	1.61244	1.4393e-10	7.84456e-09	402
CADPS	8	27	22	136	139	129	2.70472	1.38453	1.49289e-10	8.11644e-09	403
ARHGEF28	182	245	224	641	667	631	1.37832	3.8589	1.53872e-10	8.34488e-09	404
BMP2K	347	675	790	1637	1897	1756	1.41667	5.30973	1.55721e-10	8.42429e-09	405
LGR5	4834	7425	8150	3041	3422	2738	-1.32555	7.45194	1.6473e-10	8.88976e-09	406
PRPS1	2460	1879	2186	6533	5658	5426	1.23151	7.07088	1.75646e-10	9.45554e-09	407
PDPN	166	170	165	547	544	473	1.43322	3.52939	1.7671e-10	9.48951e-09	408
SIPA1L2	1190	1914	2123	760	836	780	-1.30183	5.49232	2.026e-10	1.08532e-08	409
AL450405.1	1647	731	699	457	369	316	-1.53403	4.65369	2.09115e-10	1.11749e-08	410
ACOT1	376	300	300	140	94	128	-1.64518	3.00301	2.09691e-10	1.11784e-08	411
BNC1	125	204	246	51	56	64	-1.90791	2.17213	2.18728e-10	1.16319e-08	412
MID1	501	790	899	1799	2051	2073	1.2684	5.50643	2.21183e-10	1.17056e-08	414
PPP1R14A	2168	841	986	539	412	454	-1.59012	5.01126	2.20839e-10	1.17056e-08	413
CYP27C1	297	329	360	130	134	127	-1.53475	3.04031	2.41023e-10	1.27249e-08	415
SIX1	376	324	381	148	145	141	-1.51784	3.17639	2.42039e-10	1.27478e-08	416
FNDC1	20	34	47	191	258	139	2.34996	1.94486	2.49071e-10	1.30867e-08	417
RGS16	70	68	75	6	13	10	-3.09061	0.598995	2.56412e-10	1.34401e-08	418
SLC1A4	1361	1485	1680	776	788	632	-1.24996	5.3105	2.60748e-10	1.36348e-08	419
BDKRB2	991	1043	1133	2947	2792	2700	1.20977	6.01813	2.62281e-10	1.36823e-08	420
CREG1	1238	946	1065	3171	2878	2725	1.2335	6.06707	2.66678e-10	1.38787e-08	421
HERC2P9	50	150	172	561	502	531	2.03877	3.44938	2.77527e-10	1.4409e-08	422
CDH13	639	823	1007	377	366	394	-1.3004	4.41676	3.12587e-10	1.6191e-08	423
TMEM97	1616	1325	1539	840	681	705	-1.21545	5.30674	3.23141e-10	1.66981e-08	424
CTSK	19294	14166	15476	51462	44750	40929	1.28732	10.0141	3.36367e-10	1.73407e-08	425
ADGRE5	2023	1572	1745	999	870	782	-1.21526	5.5594	3.53435e-10	1.81779e-08	426
NPIPA5	31	4	32	192	147	156	2.90247	1.65476	3.59152e-10	1.84286e-08	427
RRAD	86	70	51	18	8	4	-3.11849	0.568577	3.62836e-10	1.85742e-08	428
GAS6-DT	304	260	287	874	811	708	1.28315	4.17912	3.78092e-10	1.931e-08	429
MGP	132	50	51	17	11	6	-2.94215	0.734429	3.85729e-10	1.96542e-08	430
GPRC5A	175	161	228	73	47	56	-1.88681	2.15533	3.96606e-10	2.01616e-08	431
TENM4	21	33	41	154	193	145	2.19132	1.72785	4.04746e-10	2.05277e-08	432
SLC12A7	72	56	78	270	299	238	1.76626	2.50487	4.41973e-10	2.2364e-08	433
AC245297.1	1346	820	876	524	441	417	-1.31531	4.71278	4.66401e-10	2.35457e-08	434
FMOD	1414	1410	1622	4382	3911	3501	1.19912	6.49891	4.74418e-10	2.38954e-08	435
GJA3	18	20	25	121	144	113	2.37598	1.32474	4.81573e-10	2.42002e-08	436
MSTN	14	8	34	127	130	132	2.75091	1.3351	4.89177e-10	2.4526e-08	437
HEYL	45	34	25	0	2	0	-5.74531	-0.512312	4.90406e-10	2.45315e-08	438
KCNK1	2	6	0	55	56	72	4.36415	0.174265	4.96173e-10	2.47634e-08	439
MSC	2117	1066	1135	740	591	534	-1.358	5.19681	5.37939e-10	2.67869e-08	440
AFAP1L2	42	40	19	2	0	0	-5.76693	-0.548613	5.65661e-10	2.81035e-08	441
PDZD4	125	89	168	36	26	31	-2.20715	1.52972	6.18202e-10	3.06443e-08	442
AMPD3	115	160	202	566	528	466	1.5309	3.50546	6.44426e-10	3.18216e-08	443
GAS6	28142	14989	16313	68362	52170	49835	1.35883	10.3158	6.44855e-10	3.18216e-08	444
TMC4	60	36	59	8	4	3	-3.57425	0.109503	6.52611e-10	3.21319e-08	445
PI4KAP1	38	61	64	274	229	207	1.9303	2.28768	6.74693e-10	3.31447e-08	446
FTLP3	65	22	24	242	134	192	2.25719	1.93011	6.80768e-10	3.33683e-08	447
C3orf70	82	157	159	26	31	40	-2.19973	1.59655	6.83345e-10	3.34198e-08	448
PSG6	2	0	2	40	61	37	4.76517	-0.227922	6.99952e-10	3.41558e-08	449
AP000892.3	408	167	165	120	66	62	-1.72227	2.56956	7.01807e-10	3.41702e-08	450
RSPO1	74	75	107	20	10	16	-2.68328	0.899345	7.22701e-10	3.50375e-08	451
MAPK13	43	48	34	219	172	198	2.02895	2.00702	7.22819e-10	3.50375e-08	452
ELL2	2373	3231	3309	8234	8029	7605	1.23056	7.51494	7.44083e-10	3.59886e-08	453
TRIM47	1078	663	543	388	257	301	-1.43948	4.26637	7.74356e-10	3.73704e-08	454
C21orf91	48	141	107	343	408	350	1.79409	2.96906	8.31432e-10	4.00366e-08	455
C11orf96	1473	603	669	376	317	296	-1.56384	4.47882	8.55921e-10	4.11255e-08	456
ALPL	88	90	98	10	28	10	-2.83768	1.00257	9.383e-10	4.4985e-08	457
CXXC5	4915	3784	4274	2371	2090	2085	-1.18657	6.84721	9.50402e-10	4.54657e-08	458
ADAMTS7P1	308	212	218	104	67	92	-1.69421	2.58846	9.54635e-10	4.55688e-08	459
MMP1	3395	2369	2215	1369	1179	1198	-1.2736	6.11793	9.68094e-10	4.61107e-08	460
LTBP4	1716	1195	1305	888	667	588	-1.18612	5.22788	9.8036e-10	4.65937e-08	461
MXRA5Y	11	53	28	189	196	163	2.54177	1.84645	9.85021e-10	4.67139e-08	462
LDOC1	500	334	364	1185	1139	1046	1.30552	4.67323	1.01498e-09	4.80305e-08	463
FOXC2	682	725	900	435	327	293	-1.34271	4.31227	1.01723e-09	4.80332e-08	464
SLC35F2	66	42	63	222	290	227	1.91116	2.35306	1.038e-09	4.89087e-08	465
SSTR1	145	193	244	646	577	550	1.42588	3.71663	1.09829e-09	5.16383e-08	466
CLEC3B	1234	503	601	274	250	267	-1.6535	4.22766	1.16162e-09	5.44993e-08	467
HMOX1	2842	2064	2415	7315	5865	5715	1.16564	7.19017	1.2029e-09	5.6315e-08	468
VCAM1	12	56	74	2	2	4	-4.12413	-0.0567272	1.21605e-09	5.68094e-08	469
GPR153	908	757	925	495	412	374	-1.22473	4.51382	1.30674e-09	6.09162e-08	470
FAIM2	60	49	66	10	0	0	-4.9432	0.229093	1.4025e-09	6.52417e-08	471
PTGER3	49	118	75	405	324	288	1.9218	2.80898	1.47499e-09	6.84682e-08	472
LGMN	2304	1678	1861	5514	5097	4709	1.19491	6.88324	1.48896e-09	6.89706e-08	473
MCF2L	52	55	30	0	0	4	-5.26836	-0.126978	1.55292e-09	7.17818e-08	474
SGIP1	62	44	49	254	193	176	1.79471	2.12529	1.6466e-09	7.59515e-08	475
FHAD1	91	201	186	41	21	31	-2.51543	1.80252	1.691e-09	7.73902e-08	478
PDE5A	696	1686	1666	497	624	562	-1.37228	5.09044	1.69192e-09	7.73902e-08	479
AL353150.1	6	7	3	65	59	69	3.36999	0.294912	1.68228e-09	7.73902e-08	476
ITIH5	152	208	289	574	635	628	1.33912	3.80218	1.69067e-09	7.73902e-08	477
CDK14	399	684	842	1745	1882	1707	1.327	5.34091	1.79318e-09	8.18512e-08	480
GDF15	721	308	395	242	172	156	-1.46262	3.56891	1.99812e-09	9.10162e-08	481
SOD3	8155	4348	4482	3142	2420	2307	-1.26488	7.1997	2.04347e-09	9.2889e-08	482
SLC40A1	229	381	366	974	949	850	1.33065	4.3884	2.05143e-09	9.30577e-08	483
HHIP	172	280	246	84	73	80	-1.73545	2.4933	2.06561e-09	9.35072e-08	484
PANX2	62	46	32	234	185	204	1.9733	2.10156	2.08636e-09	9.42518e-08	485
APOLD1	143	280	243	50	109	88	-1.64467	2.45978	2.09761e-09	9.45651e-08	486
PIK3CD	236	266	329	758	756	729	1.23955	4.10654	2.21753e-09	9.97661e-08	487
SLC7A5	3978	4358	5204	2586	2206	2087	-1.17926	6.9093	2.24241e-09	1.00679e-07	488
PTH1R	398	207	251	76	106	74	-1.90644	2.74439	2.27871e-09	1.02069e-07	489
HAND2	11	7	10	72	83	81	2.86264	0.615468	2.2827e-09	1.02069e-07	490
PRAC2	48	22	8	0	0	0	-7.83499	-0.907182	2.41387e-09	1.07715e-07	491
NHSL2	591	1463	1576	439	472	441	-1.51163	4.89055	2.46406e-09	1.09731e-07	492
LINC00578	4	15	26	86	121	109	2.78672	1.04923	2.47868e-09	1.10158e-07	493
KCNJ2	133	179	194	478	465	566	1.38267	3.50293	2.49173e-09	1.10514e-07	494
ITIH3	10	1	6	70	78	66	3.53891	0.425829	2.59491e-09	1.14858e-07	495
CSTA	146	82	74	26	12	22	-2.52423	1.15901	2.66152e-09	1.17568e-07	496
FAM43A	1025	917	968	626	412	447	-1.19755	4.69611	2.67346e-09	1.17858e-07	497
CA12	780	960	1063	2566	2359	2333	1.17716	5.81308	2.72767e-09	1.20006e-07	498
RIPK4	102	98	105	36	8	14	-2.78024	1.1573	2.88234e-09	1.26557e-07	499
TMTC1	1590	2991	3176	7066	7243	6969	1.31301	7.34004	2.95738e-09	1.29593e-07	500
RASEF	0	0	2	34	37	38	5.47365	-0.544714	3.31263e-09	1.4487e-07	501
MILR1	2	0	5	75	48	36	4.30199	-0.0334067	3.38291e-09	1.47648e-07	502
CCZ1	164	186	216	676	526	492	1.36972	3.6551	3.41213e-09	1.48628e-07	503
ERG	60	53	62	6	5	12	-3.15678	0.321622	3.46134e-09	1.50472e-07	504
PTGER1	218	131	86	4	14	24	-3.59929	1.56889	3.79478e-09	1.64641e-07	505
SPCS2P4	536	398	269	248	141	128	-1.43384	3.35669	3.88789e-09	1.68347e-07	506
TRABD2B	119	115	143	49	24	20	-2.29886	1.51471	3.89941e-09	1.68513e-07	507
TSSC2	379	369	362	193	165	136	-1.38621	3.25357	4.04876e-09	1.74623e-07	508
CPA4	45	22	36	154	162	193	2.13296	1.79465	4.07536e-09	1.75425e-07	509
LINC01133	4319	1524	1803	1049	942	733	-1.54776	5.94998	4.27428e-09	1.83626e-07	510
SFRP1	80	76	116	332	357	266	1.61651	2.77815	4.32493e-09	1.85439e-07	511
PSTPIP2	94	114	158	436	406	352	1.52286	3.12332	4.84903e-09	2.07504e-07	512
RPL13P12	2213	1111	1155	936	672	557	-1.213	5.29373	4.9803e-09	2.12706e-07	513
INPP4B	350	550	563	1111	1329	1257	1.1591	4.85787	4.99018e-09	2.12714e-07	514
NR4A3	227	332	291	126	129	66	-1.64576	2.80782	5.08314e-09	2.16255e-07	515
LGALS3BP	3334	2169	2485	1539	1343	1191	-1.16154	6.15158	5.51188e-09	2.34041e-07	516
LOXL3	312	302	342	910	822	762	1.17589	4.27108	5.90142e-09	2.4971e-07	517
PNMA2	389	846	954	285	275	201	-1.64937	4.13545	5.90368e-09	2.4971e-07	518
JPH2	1068	1352	1513	728	676	567	-1.19486	5.12147	6.0306e-09	2.54587e-07	519
ARHGEF16	56	60	84	10	6	17	-2.83746	0.541555	6.44213e-09	2.7138e-07	520
PLAC9	13808	4318	4604	3172	2383	2135	-1.56234	7.50498	6.45318e-09	2.7138e-07	521
FOXO1	86	106	164	362	384	368	1.48642	3.04466	6.66915e-09	2.79925e-07	522
RHOU	176	247	314	96	89	88	-1.6003	2.59564	6.9454e-09	2.90963e-07	523
SEC22B2	0	7	4	54	49	70	3.88785	0.125843	7.44353e-09	3.11153e-07	524
TGFBR1	1718	2413	2689	5831	5750	5626	1.15432	7.06997	7.45575e-09	3.11153e-07	525
EMX2	1216	1158	1237	3431	3136	2489	1.10883	6.14156	7.89022e-09	3.28659e-07	526
FBXO32	929	1082	1157	2923	2555	2503	1.12988	5.96101	8.21975e-09	3.41736e-07	527
DSEL	1269	1725	2044	4310	4564	3934	1.16487	6.63919	8.39047e-09	3.48173e-07	528
PLPP4	16	16	12	120	74	98	2.49559	0.944054	8.49872e-09	3.51998e-07	529
DDIT3	2775	1041	1158	653	614	513	-1.54305	5.33307	8.89308e-09	3.67637e-07	530
SKAP2	253	325	395	812	934	792	1.19605	4.29889	9.20412e-09	3.79778e-07	531
EFNB2	727	874	991	455	382	463	-1.19398	4.52414	9.30691e-09	3.83298e-07	532
TMEM35A	86	93	112	265	358	311	1.47502	2.78795	1.01008e-08	4.15215e-07	533
GUCY1A1	67	73	94	4	21	14	-2.90461	0.763454	1.03429e-08	4.24367e-07	534
COMP	1221	640	756	2611	2141	2130	1.23811	5.72773	1.05767e-08	4.3315e-07	535
AARD	58	58	78	2	16	2	-3.82293	0.427988	1.06002e-08	4.33304e-07	536
ATF7IP2	54	18	55	4	3	2	-3.87181	-0.193626	1.0764e-08	4.39177e-07	537
HEBP2	1446	973	879	3272	2659	2427	1.15832	6.02286	1.09438e-08	4.45684e-07	538
ACE	712	824	873	463	428	318	-1.21157	4.41599	1.10882e-08	4.50726e-07	539
PDE1A	122	114	133	432	329	355	1.38426	3.05714	1.1386e-08	4.61977e-07	540
IRF4	0	0	0	24	32	21	7.58177	-1.00792	1.19252e-08	4.82961e-07	541
ABLIM3	384	508	525	1342	1177	1146	1.17452	4.82884	1.21466e-08	4.91019e-07	542
PPFIA4	10	16	12	117	87	65	2.57958	0.810876	1.2354e-08	4.98482e-07	543
COL5A1	22209	38053	44521	15860	16791	15188	-1.27887	9.8163	1.24923e-08	5.03136e-07	544
SLC1A2	22	41	53	189	159	174	2.01987	1.8479	1.28718e-08	5.17471e-07	545
SELENOP	53	130	164	402	426	383	1.71778	3.12298	1.42074e-08	5.70118e-07	546
GALNT16	504	609	592	268	316	277	-1.18938	3.92644	1.42395e-08	5.7036e-07	547
NAPRT	151	64	66	420	231	274	1.5741	2.75263	1.43618e-08	5.74208e-07	548
PPFIA3	200	101	110	63	33	33	-1.87876	1.70891	1.57241e-08	6.27532e-07	549
ACSS1	319	288	285	809	782	715	1.16419	4.16456	1.5819e-08	6.3017e-07	550
LINC00664	0	0	0	39	19	19	7.55772	-1.01627	1.70836e-08	6.79315e-07	551
PAXIP1-AS1	273	229	179	135	87	62	-1.51386	2.52747	1.73644e-08	6.89229e-07	552
OSBPL3	1422	2241	2393	4917	5307	4800	1.13966	6.88237	1.77788e-08	7.04399e-07	553
EPHB1	16	20	8	124	80	107	2.62656	1.02104	1.79042e-08	7.08088e-07	554
BEND7	197	268	262	653	637	642	1.2167	3.90072	1.87192e-08	7.38988e-07	555
GALNT12	60	66	48	224	237	167	1.63858	2.17484	1.94494e-08	7.66431e-07	556
HHIP-AS1	213	152	148	78	43	58	-1.74015	2.06095	1.97931e-08	7.77179e-07	558
BMP4	132	155	176	53	58	44	-1.77911	1.89921	1.97698e-08	7.77179e-07	557
FAM84B	4	21	9	82	96	76	2.84883	0.733765	2.01782e-08	7.90886e-07	559
RIPK3	369	278	300	904	861	682	1.16285	4.2462	2.10383e-08	8.23123e-07	560
ATP8B4	2	17	12	95	90	79	3.03374	0.761632	2.22252e-08	8.68013e-07	561
SALL1	64	85	81	16	16	18	-2.38854	0.79522	2.33621e-08	9.10789e-07	562
MMP12	4	0	4	62	51	32	3.96322	-0.137225	2.40014e-08	9.34052e-07	563
EGR2	8	34	24	0	0	0	-7.52528	-1.12153	2.41094e-08	9.36592e-07	564
FADS2	6826	6175	6891	4030	3630	3276	-1.07182	7.50128	2.42594e-08	9.40749e-07	565
CD58	481	424	419	251	224	180	-1.23071	3.55096	2.54633e-08	9.8569e-07	566
RAB15	334	234	350	858	743	743	1.16368	4.19118	2.57341e-08	9.94418e-07	567
KRTAP1-5	439	333	368	1044	954	887	1.13947	4.49457	2.59552e-08	1.00119e-06	568
RNF144B	159	116	188	429	527	449	1.41284	3.38908	2.66421e-08	1.02589e-06	569
ACKR3	1053	917	996	2578	2457	2175	1.07461	5.83088	2.68677e-08	1.03276e-06	570
MMP2	38155	33803	37933	103099	92277	85559	1.14677	11.0892	2.69285e-08	1.03328e-06	571
INHBA	2359	6155	6987	1907	2184	2052	-1.40042	7.00523	2.7792e-08	1.06455e-06	572
CACNB4	473	976	1109	352	426	328	-1.3355	4.44111	2.80217e-08	1.06961e-06	574
SGCD	1960	3684	3839	7418	8485	7845	1.17826	7.54005	2.79866e-08	1.06961e-06	573
ERCC6	1592	2656	3134	1195	1240	1139	-1.19773	6.01458	2.82481e-08	1.07638e-06	575
RRAGD	218	210	205	650	492	595	1.24183	3.73321	2.90745e-08	1.10594e-06	576
TTC12	123	148	127	40	58	30	-1.87754	1.67418	2.927e-08	1.11145e-06	577
CERS4	0	0	0	36	24	14	7.48884	-1.06623	3.11997e-08	1.18268e-06	578
MYH2	132	107	149	384	481	347	1.43362	3.16394	3.23789e-08	1.22525e-06	579
BRINP1	394	472	513	1302	1057	1115	1.12977	4.7635	3.26302e-08	1.23263e-06	580
H6PD	1558	2273	2619	5669	5427	5027	1.14676	6.97812	3.41472e-08	1.28772e-06	581
MFGE8	26161	18537	21282	12904	11358	10515	-1.11978	9.21187	3.43412e-08	1.29281e-06	582
TM4SF20	14	12	8	103	55	94	2.64156	0.723631	3.61845e-08	1.35987e-06	583
AFF2	102	176	216	50	52	60	-1.75452	1.98538	3.66014e-08	1.37318e-06	584
PTGES	3260	2374	2726	1908	1440	1339	-1.04527	6.25896	3.76176e-08	1.40889e-06	585
ALDH1B1	1138	1018	1078	2846	2596	2298	1.04954	5.93944	3.94659e-08	1.47559e-06	586
APCDD1L	260	271	377	912	741	713	1.18666	4.19303	4.05534e-08	1.51367e-06	587
CASP1	54	59	80	251	215	206	1.6046	2.28262	4.07519e-08	1.51849e-06	588
AL035681.1	85	84	85	14	13	28	-2.46145	0.93603	4.24983e-08	1.58088e-06	589
GNG2	147	192	134	518	439	422	1.34653	3.37617	4.44802e-08	1.6518e-06	590
ATP6V1B2	2563	2839	3183	7445	6873	6274	1.05888	7.34921	4.55937e-08	1.69028e-06	591
PODNL1	200	81	174	574	397	387	1.43473	3.33643	4.88761e-08	1.80891e-06	592
NPTXR	239	191	265	103	89	104	-1.42652	2.56489	4.93357e-08	1.82284e-06	593
TENM2	573	1459	1723	2978	3793	3210	1.33955	6.26317	4.98006e-08	1.83692e-06	594
TET3	255	514	704	176	228	173	-1.45348	3.60728	5.05759e-08	1.86159e-06	595
LRIG1	968	1251	1437	690	663	579	-1.11077	5.04023	5.06393e-08	1.86159e-06	596
TRIM9	0	8	4	35	62	52	3.62398	-0.0493509	5.07863e-08	1.86161e-06	597
LAMA1	114	247	310	690	733	598	1.48388	3.9088	5.08098e-08	1.86161e-06	598
FAM107A	129	56	57	20	13	16	-2.42569	0.850799	5.23806e-08	1.91596e-06	599
C1orf198	9237	10514	11544	6353	5602	4978	-1.09267	8.14673	5.30666e-08	1.93782e-06	600
SNX18	1680	2459	2571	5504	5536	5143	1.08835	7.00178	5.36483e-08	1.9558e-06	601
INMT	766	467	567	352	300	254	-1.17971	3.99852	5.43738e-08	1.97895e-06	602
FAM167A	302	428	485	196	175	190	-1.29455	3.39856	6.22844e-08	2.2631e-06	603
S1PR3	499	843	818	1787	1863	1674	1.13153	5.39016	6.41272e-08	2.3262e-06	604
RCBTB1	437	674	833	1674	1725	1511	1.17607	5.26023	6.66367e-08	2.41324e-06	605
MALT1	1521	2202	2285	4916	5050	4441	1.07687	6.83613	6.9871e-08	2.52619e-06	606
THSD7B	26	56	31	4	0	2	-4.33316	-0.360557	7.13872e-08	2.57676e-06	607
LGI2	46	68	61	6	20	4	-2.9324	0.36499	7.66186e-08	2.76104e-06	608
CNTNAP2	20	14	24	0	0	0	-7.37244	-1.28494	7.82886e-08	2.81659e-06	609
AC016877.1	27	11	21	0	0	0	-7.40358	-1.2635	7.94468e-08	2.85357e-06	610
WFDC21P	592	216	222	134	112	99	-1.62983	3.04589	8.34256e-08	2.99158e-06	611
SHC2	32	47	39	144	175	143	1.76944	1.72064	8.41152e-08	3.01138e-06	612
AP002026.1	86	168	179	446	449	400	1.43236	3.27596	8.85394e-08	3.1646e-06	613
ZNF516	260	404	455	857	983	894	1.11779	4.43687	8.89768e-08	3.17505e-06	614
PYGL	1374	1066	1297	3116	2994	2716	1.04013	6.13598	9.17336e-08	3.26527e-06	615
APOL1	331	273	269	785	713	681	1.1171	4.09864	9.18032e-08	3.26527e-06	616
LYPD6B	330	167	206	720	613	538	1.25102	3.84764	9.21133e-08	3.27099e-06	617
GLRX	1465	883	719	2934	2553	2280	1.19295	5.91922	9.66908e-08	3.42799e-06	618
CX3CL1	44	20	20	0	2	0	-5.3707	-0.787582	9.69557e-08	3.43182e-06	619
ALX1	0	3	2	34	39	36	4.24926	-0.508389	9.72633e-08	3.43716e-06	620
FAM19A2	102	122	96	298	339	312	1.36599	2.84062	1.03799e-07	3.66221e-06	621
ENPP5	35	38	84	170	182	206	1.71955	2.01936	1.04658e-07	3.68658e-06	622
FHL1	25464	25316	26942	15402	13844	14037	-1.05092	9.47477	1.07193e-07	3.76983e-06	623
MX2	14	47	17	135	142	109	2.25062	1.39974	1.14645e-07	4.02543e-06	624
TMEM184A	39	28	42	4	4	0	-4.00103	-0.392967	1.17119e-07	4.10574e-06	625
STAC	217	246	317	698	610	651	1.13771	3.94293	1.20269e-07	4.20943e-06	626
ANKRD13A	2543	3362	3414	7696	7270	7067	1.04771	7.45596	1.22118e-07	4.26733e-06	627
TMEM38B	291	364	390	843	905	781	1.07723	4.3272	1.23599e-07	4.3122e-06	628
PHGDH	11088	6558	7707	5114	4328	3994	-1.0933	7.83446	1.2521e-07	4.36144e-06	629
TMEM30B	185	312	286	122	104	86	-1.51181	2.71068	1.28553e-07	4.47079e-06	630
BCL11A	74	66	96	30	6	14	-2.60353	0.817363	1.30382e-07	4.52722e-06	631
PRSS3	85	38	29	6	2	8	-3.3764	0.101705	1.30882e-07	4.53738e-06	632
PCDHGA12	57	170	160	389	417	413	1.57673	3.17381	1.311e-07	4.53775e-06	633
DOCK2	122	185	197	472	469	431	1.26411	3.39766	1.32161e-07	4.56728e-06	634
OGFRL1	640	982	1159	2261	2316	2144	1.10808	5.73391	1.32876e-07	4.58473e-06	635
BCHE	70	112	106	34	12	14	-2.54758	1.09669	1.35982e-07	4.68453e-06	636
NOTCH2NLA	36	74	101	6	22	19	-2.38867	0.678221	1.43614e-07	4.93195e-06	638
SELENBP1	1292	841	882	647	517	483	-1.06244	4.77932	1.43454e-07	4.93195e-06	637
AL359764.1	340	189	163	103	95	70	-1.52298	2.52586	1.45903e-07	5.00271e-06	639
CSRP1	9327	6752	7437	4984	4207	3981	-1.03476	7.75194	1.46845e-07	5.02716e-06	640
KBTBD11	448	479	545	256	267	254	-1.12227	3.73298	1.47461e-07	5.03251e-06	642
OLFM2	6266	5494	6957	3995	3520	3109	-1.02313	7.4265	1.47275e-07	5.03251e-06	641
CRACR2A	134	178	202	393	471	479	1.19431	3.39074	1.69336e-07	5.77007e-06	643
ARC	158	91	73	30	36	20	-2.07315	1.32083	1.72283e-07	5.86136e-06	644
PTPRN	8	18	8	97	67	74	2.63157	0.652464	1.76819e-07	6.00636e-06	645
RASGRP3	299	438	462	212	179	155	-1.32626	3.37209	1.79464e-07	6.08677e-06	646
TNFRSF19	68	104	157	314	318	331	1.41385	2.8636	1.82071e-07	6.16567e-06	647
SAMD4A	969	1751	2018	3601	3858	3827	1.11133	6.49013	1.83758e-07	6.21319e-06	648
GATD3A	666	408	455	326	252	221	-1.12957	3.78079	2.07687e-07	7.01144e-06	649
SLC17A5	1178	1260	1409	2921	3069	2772	0.984809	6.1448	2.10345e-07	7.09026e-06	650
AL390726.6	1	8	9	67	67	44	3.1711	0.200733	2.29181e-07	7.71328e-06	651
TTYH3	2468	3744	4208	9456	8494	7792	1.12937	7.65654	2.4926e-07	8.3762e-06	652
PROS1	926	1095	1103	2295	2500	2326	0.986835	5.84762	2.52556e-07	8.46102e-06	654
PURPL	67	98	67	22	19	17	-2.18401	0.843047	2.52342e-07	8.46102e-06	653
STX3	375	408	534	1102	1025	981	1.04753	4.63333	2.61547e-07	8.74885e-06	655
ALDOC	123	86	70	316	301	216	1.38537	2.64323	2.65267e-07	8.85977e-06	656
ABI3BP	2585	6472	6595	2219	2317	2353	-1.27256	7.06138	2.69321e-07	8.98146e-06	657
MOSPD2	470	891	938	1679	1941	1782	1.08671	5.43544	2.78487e-07	9.27302e-06	658
RPL24P4	1290	697	686	379	421	377	-1.32218	4.51724	2.83662e-07	9.43102e-06	659
LACTB	895	817	978	2182	2017	1939	0.98679	5.62952	2.85342e-07	9.47249e-06	660
KLF4	3930	3811	4199	2484	2400	2140	-0.972445	6.79803	2.87744e-07	9.53778e-06	661
GGT5	944	576	519	354	315	314	-1.21067	4.16448	2.92905e-07	9.6942e-06	662
GPAT2P1	14	27	22	0	1	0	-5.79165	-1.1616	3.13468e-07	1.03591e-05	663
TOR4A	14	8	30	127	130	76	2.55971	1.12414	3.16858e-07	1.04554e-05	664
HIVEP3	25	78	54	167	199	201	1.75582	2.04041	3.17945e-07	1.04755e-05	665
CES1	343	268	405	173	141	189	-1.20918	3.17079	3.20397e-07	1.05404e-05	666
PALD1	18	48	65	0	10	0	-4.50365	-0.142938	3.23137e-07	1.06146e-05	667
LRRC32	3877	3729	4373	10025	9112	8364	0.993008	7.78692	3.29186e-07	1.07971e-05	668
CXCL6	22	36	38	4	0	0	-4.89251	-0.596536	3.37122e-07	1.10409e-05	669
GPRC5B	16	30	20	86	113	108	2.0357	1.10476	3.41339e-07	1.11623e-05	670
SULF2	336	380	441	918	923	861	1.0259	4.43888	3.42764e-07	1.11922e-05	671
HAGLR	242	282	296	733	641	621	1.078	3.98246	3.44255e-07	1.12241e-05	672
GRIA1	2	4	10	59	59	42	3.19209	0.0575031	3.46031e-07	1.12653e-05	673
FTH1	33767	25516	27839	85364	63325	58626	1.03592	10.6797	3.50169e-07	1.13831e-05	674
BMPER	1295	1571	1794	3429	3686	3342	0.972022	6.40718	3.53508e-07	1.14746e-05	675
IFI27	32	5	6	105	74	101	2.85202	0.893864	3.55156e-07	1.1511e-05	676
AC024896.1	11	54	39	174	154	167	2.22264	1.76049	3.59941e-07	1.16489e-05	677
FERMT1	66	28	36	12	2	6	-2.99322	-0.0634113	3.6253e-07	1.17154e-05	678
LINC01936	4	8	0	52	46	60	3.62848	0.0202884	3.80017e-07	1.22519e-05	679
DEPP1	264	105	154	582	548	393	1.40664	3.51261	3.80252e-07	1.22519e-05	680
PTPRQ	27	45	48	113	177	151	1.68771	1.68025	3.8185e-07	1.22854e-05	681
AF131215.6	39	26	28	0	0	4	-4.87539	-0.631711	3.86373e-07	1.24127e-05	682
FAM86B1	152	91	95	32	45	21	-2.0061	1.40995	3.96672e-07	1.27249e-05	683
PCDH7	209	341	457	709	826	835	1.09232	4.25046	4.00054e-07	1.28146e-05	684
KLHDC7B	36	38	64	2	10	8	-3.03071	0.00720665	4.07849e-07	1.30452e-05	685
SNHG5	1971	869	892	3585	3033	2549	1.1888	6.16922	4.09286e-07	1.30721e-05	686
AL354920.1	74	46	45	16	2	11	-2.85319	0.288435	4.10892e-07	1.31043e-05	687
GGTA1P	24	24	33	2	2	0	-4.45104	-0.809087	4.21686e-07	1.3429e-05	688
NRP2	363	576	704	1166	1369	1233	1.03894	4.9275	4.29341e-07	1.36331e-05	690
PRSS30P	18	32	12	0	1	0	-5.80854	-1.17684	4.28904e-07	1.36331e-05	689
OXTR	4122	4284	4745	2658	2601	2540	-0.956802	6.94226	4.34289e-07	1.37703e-05	691
ENPP4	125	254	210	463	524	536	1.2169	3.57589	4.37195e-07	1.38424e-05	692
ANXA1	19179	15137	14269	10423	8776	8382	-1.01665	8.80659	4.38409e-07	1.38608e-05	693
AC114744.1	103	65	50	11	4	20	-2.93428	0.664188	4.42453e-07	1.39685e-05	694
ITGA3	2327	2482	2483	1542	1385	1383	-0.965099	6.09081	4.43933e-07	1.39951e-05	695
IL20RB	636	384	445	277	255	212	-1.16022	3.70757	4.58343e-07	1.44286e-05	696
SMARCD3	1219	812	1032	717	520	543	-0.984077	4.8292	4.64233e-07	1.4593e-05	697
ALKBH2	573	293	317	256	193	131	-1.2206	3.38264	4.67268e-07	1.46674e-05	698
FGF12	31	21	26	2	0	2	-4.44266	-0.852893	4.72785e-07	1.48193e-05	699
TGFBR2	2904	4741	4950	10202	10172	9389	1.07281	7.88951	4.77003e-07	1.49302e-05	700
GJD2	0	0	0	28	12	20	7.21966	-1.3111	4.89763e-07	1.53077e-05	701
RETREG1	41	33	35	152	129	134	1.72138	1.57603	5.08562e-07	1.58501e-05	703
MICAL1	6888	4965	5016	4044	3098	2833	-0.963079	7.29819	5.08232e-07	1.58501e-05	702
RPL9P9	22721	7098	8041	5403	4549	4112	-1.42429	8.27291	5.13154e-07	1.59705e-05	704
AOX1	1037	1729	1848	3603	3561	3540	1.05197	6.42517	5.15616e-07	1.60243e-05	705
ETV1	196	288	310	83	157	141	-1.28153	2.80966	5.3189e-07	1.65067e-05	706
GLB1	1940	1789	2147	4699	4334	4053	0.951079	6.73153	5.64708e-07	1.75004e-05	707
MPZL1	4290	4846	5169	11551	10640	10191	0.975572	8.03105	5.94446e-07	1.83959e-05	708
PLEKHH2	106	367	329	725	827	699	1.44659	4.0962	6.3381e-07	1.95864e-05	709
PDK1	239	305	318	718	711	617	1.04807	4.03041	6.35891e-07	1.9623e-05	710
RPS4X	51191	24018	25070	18053	14828	14602	-1.19618	9.77125	6.36883e-07	1.9626e-05	711
GLDN	22	37	14	161	99	108	2.16814	1.32355	6.46193e-07	1.9885e-05	712
RHPN2	109	112	90	24	48	26	-1.91792	1.32106	6.47164e-07	1.98869e-05	713
PAK3	33	125	112	14	21	30	-2.13096	1.0471	6.48103e-07	1.98879e-05	714
OMD	48	117	152	22	35	36	-1.87023	1.3216	6.63641e-07	2.03362e-05	715
CCDC136	163	334	384	702	734	748	1.18609	4.10789	6.83303e-07	2.09095e-05	716
HSPB3	115	38	50	249	239	230	1.76018	2.37517	6.89152e-07	2.10297e-05	718
TFAP2C	663	647	660	430	341	359	-1.01375	4.19041	6.88856e-07	2.10297e-05	717
AC098864.1	16	31	40	122	121	120	1.91858	1.36179	6.9032e-07	2.1036e-05	719
CYB5R2	775	450	447	392	259	254	-1.07297	3.92595	6.91738e-07	2.105e-05	720
IL17RA	682	832	985	2084	1945	1699	1.00162	5.52552	7.15313e-07	2.17372e-05	721
DAPK1	329	600	733	1448	1349	1307	1.16852	5.01236	7.26671e-07	2.20518e-05	722
CARD16	2	4	12	57	63	44	3.11933	0.104238	7.30497e-07	2.21372e-05	723
TACC2	463	397	408	201	230	220	-1.16512	3.50887	7.43992e-07	2.2515e-05	724
FERMT3	162	106	95	53	41	34	-1.69679	1.57288	7.50991e-07	2.26955e-05	725
ELN	92144	72507	88112	53272	45258	44525	-1.02374	11.1817	7.64328e-07	2.30548e-05	726
ATP8B3	139	137	158	71	56	38	-1.63151	1.84781	7.64985e-07	2.30548e-05	727
CU638689.4	4	1	5	41	34	42	3.38197	-0.366542	7.70186e-07	2.31796e-05	728
FKBP9P1	175	229	259	98	112	94	-1.31507	2.52776	7.79528e-07	2.33965e-05	730
HOXB5	93	33	91	270	188	222	1.53891	2.33622	7.79428e-07	2.33965e-05	729
AKR1C1	2127	1183	1299	3967	3369	3333	1.05081	6.41904	8.5248e-07	2.55511e-05	731
GNPTAB	797	1599	1883	3262	3531	3303	1.11971	6.33261	8.54779e-07	2.5585e-05	732
PLOD2	1109	1547	1695	2993	3463	3098	0.94921	6.28905	8.59009e-07	2.56765e-05	733
TNFRSF21	81	113	111	336	251	305	1.34543	2.75381	8.66185e-07	2.58557e-05	734
GPM6B	679	770	821	440	411	457	-0.99717	4.39817	9.01376e-07	2.68331e-05	736
CASS4	52	80	72	12	28	14	-2.17033	0.67699	9.00513e-07	2.68331e-05	735
CNKSR2	172	534	512	863	1102	1046	1.24767	4.57401	9.08407e-07	2.70057e-05	737
CD74	0	4	0	35	38	23	4.59187	-0.681666	9.5124e-07	2.82407e-05	738
KCNK15	228	171	166	539	483	389	1.11517	3.47144	9.94708e-07	2.94913e-05	739
DDX60L	319	632	503	1256	1172	1122	1.13276	4.8114	1.003e-06	2.9697e-05	740
AC104083.1	20	16	12	0	0	0	-7.13304	-1.50767	1.00708e-06	2.97775e-05	741
FSTL3	3738	2143	2291	1861	1464	1334	-0.984334	6.23579	1.05336e-06	3.1104e-05	742
STC2	23254	21106	24647	54324	52497	50587	0.986663	10.3091	1.09303e-06	3.22318e-05	743
TMEM140	204	255	269	642	598	513	1.06479	3.80033	1.11007e-06	3.26903e-05	744
AL844908.1	6	2	14	46	66	59	2.89341	0.192657	1.13109e-06	3.32646e-05	745
SEMA3E	19	31	10	107	102	75	2.10806	0.982415	1.15251e-06	3.37825e-05	746
AF131215.5	31	46	57	11	4	2	-3.26116	-0.0557768	1.15329e-06	3.37825e-05	747
STARD10	2080	755	876	747	451	562	-1.16047	5.01686	1.15332e-06	3.37825e-05	748
GRK3	8	28	8	87	84	82	2.49283	0.781792	1.16795e-06	3.41651e-05	749
LINC00452	13	13	23	86	63	90	2.10278	0.74157	1.18948e-06	3.47486e-05	750
NAALAD2	94	104	97	38	28	31	-1.81311	1.25683	1.20265e-06	3.50868e-05	751
HDAC9	351	701	716	1211	1608	1206	1.03633	5.0255	1.25835e-06	3.66628e-05	752
ITPR1	20	71	73	160	200	197	1.70985	2.03497	1.27209e-06	3.69649e-05	754
LAYN	1983	1378	1515	3968	3538	3294	0.954943	6.45752	1.27208e-06	3.69649e-05	753
HLA-DPB1	25	6	8	96	72	52	2.4306	0.58224	1.27984e-06	3.71408e-05	755
PLAT	1165	920	1083	666	602	616	-0.949665	4.89172	1.31484e-06	3.8106e-05	756
SLC29A4	118	110	98	52	38	28	-1.70375	1.4279	1.32003e-06	3.82058e-05	757
TANC2	245	759	958	1606	1809	1725	1.38191	5.31316	1.32214e-06	3.82165e-05	758
CRIM1	6797	12318	13664	24352	26273	25012	1.06222	9.24806	1.3448e-06	3.88203e-05	759
RAI2	75	37	54	187	168	201	1.5802	2.03498	1.35776e-06	3.91428e-05	760
RPS6KA1	4	4	10	64	35	48	2.84432	-0.0256074	1.37399e-06	3.95586e-05	761
MYPN	124	186	196	77	43	66	-1.64994	2.05785	1.37648e-06	3.95784e-05	762
SDC1	1398	1051	1217	3006	2597	2420	0.928096	6.03402	1.39248e-06	3.9986e-05	763
SCRG1	95	49	53	14	19	11	-2.32531	0.584673	1.40567e-06	4.03117e-05	764
EPG5	964	2363	2498	4569	5038	4508	1.18513	6.80315	1.40832e-06	4.0335e-05	765
SORBS3	5705	3695	4343	3094	2649	2372	-0.950625	7.00164	1.45006e-06	4.14763e-05	766
LTBP2	7344	13235	14343	27882	28072	26228	1.0865	9.35661	1.45543e-06	4.15756e-05	767
SEPT7P2	572	580	549	338	341	305	-0.996381	3.98497	1.4939e-06	4.2619e-05	768
ARSB	1261	1982	2233	4640	4176	3946	1.05133	6.67285	1.52093e-06	4.33336e-05	769
TMEM47	4453	6640	7174	13603	14116	13177	0.986319	8.3748	1.5401e-06	4.38229e-05	770
RNF212	144	84	103	29	41	31	-1.89009	1.3963	1.54664e-06	4.3952e-05	771
LYPD6	305	393	452	752	885	922	0.961533	4.38963	1.55609e-06	4.41632e-05	772
SPATC1L	999	350	413	361	256	200	-1.1997	3.93254	1.61945e-06	4.59018e-05	773
RPSAP54	1	2	7	55	41	31	3.52166	-0.278586	1.63841e-06	4.63794e-05	774
FOXF2	342	295	330	957	697	599	0.990143	4.1704	1.67659e-06	4.73645e-05	775
KRT7	5602	3422	3756	3115	2366	2142	-0.935297	6.90141	1.67754e-06	4.73645e-05	776
AXIN2	771	718	822	463	504	391	-0.977621	4.43063	1.70266e-06	4.80118e-05	777
NAV3	306	822	804	1419	1568	1646	1.17903	5.20725	1.70541e-06	4.80276e-05	778
KLF5	48	66	116	233	297	204	1.53611	2.43907	1.72573e-06	4.85376e-05	779
NFKB2	1528	1167	1239	854	829	669	-0.946129	5.20559	1.7524e-06	4.92244e-05	780
LINC01547	85	106	132	324	346	242	1.29497	2.79426	1.77234e-06	4.97208e-05	781
LTBP3	7028	5475	5935	4376	3543	3375	-0.913952	7.44401	1.79453e-06	5.02789e-05	782
SHTN1	77	193	163	388	407	387	1.33008	3.18627	1.82497e-06	5.10665e-05	783
ULBP2	169	121	124	427	306	335	1.16234	3.06016	1.83362e-06	5.12432e-05	784
UBE2D4	700	381	397	303	209	248	-1.12584	3.72778	1.83815e-06	5.13043e-05	785
UPF3AP1	2	0	3	16	29	51	4.01083	-0.648027	1.87014e-06	5.21307e-05	786
JCHAIN	5	4	1	33	49	35	3.33924	-0.365023	1.87461e-06	5.21889e-05	787
TINAGL1	864	634	697	491	417	383	-0.967046	4.35714	1.88203e-06	5.22941e-05	788
DUSP8	86	62	74	20	13	28	-2.09672	0.805459	1.88316e-06	5.22941e-05	789
FNDC5	63	68	102	27	18	6	-2.4833	0.804572	1.9125e-06	5.30417e-05	790
MBOAT2	1224	1487	1412	2903	3111	2864	0.904948	6.19317	1.93504e-06	5.35988e-05	791
CMYA5	6	116	84	238	358	278	2.39358	2.60108	1.96036e-06	5.42316e-05	792
ANKRD1	829	872	926	594	491	485	-0.952437	4.62358	2.00237e-06	5.5324e-05	793
AFF1	317	966	963	1881	1991	1870	1.30408	5.48329	2.00767e-06	5.54005e-05	794
PSAT1	10243	9047	10394	6030	6169	5702	-0.932993	8.12449	2.03622e-06	5.61177e-05	795
PTPRB	32	94	97	233	255	221	1.58304	2.39516	2.06115e-06	5.67333e-05	796
PLEKHA2	54	77	91	263	228	191	1.42518	2.34701	2.09923e-06	5.77092e-05	797
PTTG1IP	8687	7488	8612	20147	17924	16463	0.930524	8.79495	2.10966e-06	5.79232e-05	798
KRTAP2-3	34	9	6	97	87	87	2.54212	0.88284	2.17781e-06	5.97194e-05	799
RASGEF1A	42	36	26	4	2	6	-3.29286	-0.399983	2.21251e-06	6.05952e-05	800
SHISAL1	344	554	775	1509	1415	1192	1.15903	5.01441	2.23673e-06	6.1182e-05	801
NPW	46	14	22	4	2	0	-3.99521	-0.765207	2.24078e-06	6.12163e-05	802
AC005906.2	28	9	10	0	0	0	-7.07685	-1.53307	2.28314e-06	6.22959e-05	803
LINC00470	0	0	0	15	14	23	7.04677	-1.46919	2.33783e-06	6.37087e-05	804
COL13A1	321	239	271	730	601	573	0.992189	3.94201	2.37427e-06	6.46213e-05	805
CACNA1G	109	165	234	496	445	408	1.2583	3.38004	2.40541e-06	6.53878e-05	806
ZNF703	1531	1069	1262	1009	726	651	-0.910177	5.19194	2.43464e-06	6.6037e-05	807
TNFSF9	598	403	497	374	258	239	-0.997312	3.79887	2.43532e-06	6.6037e-05	808
TK1	4019	2128	1984	1640	1399	1264	-1.05438	6.19642	2.52148e-06	6.82887e-05	809
SEZ6L2	58	23	38	165	131	130	1.69782	1.62975	2.54568e-06	6.88589e-05	810
IGFBP5	16297	31642	36509	14311	14854	13342	-1.11779	9.54618	2.56556e-06	6.93113e-05	811
TPPP3	62	20	40	6	2	10	-2.97409	-0.154888	2.57817e-06	6.95661e-05	812
NGEF	8	10	8	72	50	44	2.42635	0.177762	2.68481e-06	7.23545e-05	813
PLEKHG2	1626	1805	1864	1179	1153	925	-0.912194	5.64727	2.69235e-06	7.24686e-05	814
U52111.1	1	3	5	32	39	34	3.37717	-0.505656	2.69664e-06	7.24948e-05	815
SLC9A3R2	2269	976	1126	1149	668	676	-0.961972	5.33174	2.7158e-06	7.29205e-05	816
FZD5	25	33	41	121	131	112	1.68899	1.40385	2.72222e-06	7.30034e-05	817
BDKRB1	611	297	339	223	188	186	-1.20171	3.4523	2.74875e-06	7.36249e-05	818
C1QTNF3	35	27	47	194	143	98	1.7645	1.61391	2.75541e-06	7.37131e-05	819
AP000648.3	31	36	37	108	134	133	1.64118	1.45837	2.77988e-06	7.42769e-05	820
PSG7	0	0	0	10	16	26	7.04967	-1.46454	2.7863e-06	7.43578e-05	821
COL8A1	8865	13937	15577	26904	30450	27171	0.971564	9.43064	2.82989e-06	7.54293e-05	822
GTF2IP1	187	243	285	1480	607	516	1.50095	4.1787	2.83845e-06	7.55654e-05	823
CLGN	202	184	212	476	519	441	1.05705	3.51874	2.84487e-06	7.56446e-05	824
ISM1	2	12	8	47	54	54	2.7331	0.0788484	2.86711e-06	7.61435e-05	825
ARL4C	3791	4508	5270	10689	10058	9034	0.938099	7.92384	2.95173e-06	7.8296e-05	826
AC107884.1	4	6	20	47	81	59	2.6166	0.352453	2.96561e-06	7.8569e-05	827
SLC49A3	100	97	87	289	238	246	1.23472	2.57856	3.03137e-06	8.0214e-05	828
FAP	1387	2064	2235	4341	4333	3828	0.957745	6.6726	3.10463e-06	8.20535e-05	829
ANXA3	67	65	72	205	203	186	1.33494	2.17755	3.15853e-06	8.33776e-05	830
RAB8B	687	1024	1140	1862	2349	1926	0.924861	5.66087	3.2136e-06	8.47292e-05	831
HS3ST3B1	317	383	438	871	834	809	0.949052	4.36186	3.25783e-06	8.57921e-05	832
TMC6	22	20	18	2	0	0	-5.08192	-1.20311	3.34029e-06	8.7858e-05	833
KCNH1	0	10	13	60	74	48	3.02699	0.266717	3.37129e-06	8.85671e-05	834
CHRM2	160	310	382	620	691	669	1.09174	3.99673	3.47963e-06	9.13038e-05	835
SAPCD2	258	307	328	187	131	133	-1.20128	2.99314	3.48875e-06	9.13244e-05	837
CXCL12	31442	26676	27767	19532	16601	16157	-0.922798	9.66147	3.48618e-06	9.13244e-05	836
CRYBB2P1	1424	625	639	541	429	381	-1.10208	4.57729	3.53783e-06	9.24986e-05	838
CCDC34	563	540	614	353	330	339	-0.952018	4.01105	3.62056e-06	9.45488e-05	839
AP003071.4	113	75	83	30	34	24	-1.81645	1.13253	3.63808e-06	9.48933e-05	840
ATP13A3	3175	7819	8720	14799	16608	15246	1.16131	8.53878	3.78425e-06	9.85884e-05	841
KLF2	1456	938	985	827	622	605	-0.910163	4.99438	3.82745e-06	9.95955e-05	842
ADRA1D	203	104	136	393	402	389	1.26122	3.19669	3.88115e-06	0.000100873	843
AP000350.6	4	16	27	0	0	0	-6.9699	-1.538	4.01216e-06	0.000104154	844
HTR2A	10	22	18	94	63	96	2.14644	0.811775	4.04532e-06	0.000104891	845
ZNF266	290	265	350	763	798	564	1.01879	4.08569	4.07901e-06	0.00010564	846
CYLD	901	1497	1682	3254	3039	2881	1.00892	6.21523	4.09021e-06	0.000105805	847
FOXO3	901	1539	1826	3129	3200	3063	0.991757	6.26124	4.09681e-06	0.00010585	848
ZDHHC2	828	1160	1219	2349	2296	2250	0.918407	5.82833	4.13666e-06	0.000106754	849
BACE2	647	555	568	1313	1313	1175	0.898255	4.97063	4.15539e-06	0.000107111	850
HTATIP2	358	264	330	773	722	636	0.962666	4.11546	4.22954e-06	0.000108894	851
MPC2	1374	751	742	2448	1940	2257	1.06258	5.739	4.24565e-06	0.000109053	853
PLXNA2	294	576	680	253	228	280	-1.15467	3.77449	4.24261e-06	0.000109053	852
LINC00565	92	100	74	269	237	229	1.26433	2.50137	4.32506e-06	0.000110963	854
KREMEN1	754	1129	1444	2574	2574	2268	0.996773	5.91203	4.4135e-06	0.000113099	855
SEL1L3	100	87	134	303	338	243	1.26211	2.76094	4.44215e-06	0.0001137	856
KCNK2	3309	3954	4229	8912	8223	7562	0.90254	7.6651	4.47145e-06	0.000114317	857
MAFB	268	333	403	754	759	701	0.95292	4.17977	4.67227e-06	0.000119312	858
CORO2A	106	59	61	12	22	20	-2.22411	0.795473	4.93804e-06	0.000125952	859
FOXS1	18	10	14	0	0	0	-6.92461	-1.66487	4.95764e-06	0.000126305	860
CYP27A1	302	261	220	664	603	505	0.974019	3.84571	4.97003e-06	0.000126473	861
IRS1	731	1694	1706	3047	3436	2916	1.07394	6.24653	5.05895e-06	0.000128587	862
LOXL1	14806	10192	10938	9069	6977	6199	-0.896424	8.41077	5.25253e-06	0.000133352	863
MTUS1	127	205	252	430	454	488	1.07521	3.46713	5.31708e-06	0.000134835	864
PPP1R9A	14	38	28	111	107	105	1.88003	1.20991	5.50721e-06	0.000139495	865
PTK2B	419	587	587	334	233	296	-1.08597	3.85835	5.53538e-06	0.000140046	866
NHSL1	212	207	232	489	580	450	1.01032	3.61253	5.79779e-06	0.000146516	867
PICSAR	0	0	0	26	4	22	6.99982	-1.47597	5.88409e-06	0.000148526	868
ACKR4	1883	1695	1688	4096	3523	3440	0.862479	6.51898	5.9256e-06	0.000149379	869
MYH1	20	18	28	90	142	70	1.93791	1.0754	5.93152e-06	0.000149379	870
CDC20	2063	1205	1137	871	809	741	-1.01743	5.33104	6.15008e-06	0.000154673	871
ST3GAL6	4	5	4	36	29	54	2.91859	-0.306418	6.15587e-06	0.000154673	872
OSMR	1866	3235	3827	5951	7114	6056	0.951081	7.30051	6.22556e-06	0.000156245	873
CDH15	26	10	7	0	0	0	-6.95165	-1.63518	6.26016e-06	0.000156934	874
LINC01605	201	169	201	98	83	97	-1.24169	2.34046	6.36646e-06	0.000159416	875
MARVELD2	31	29	19	111	106	88	1.75178	1.14096	6.3824e-06	0.000159633	876
PTTG1	2022	954	859	677	666	531	-1.13387	5.07906	6.40876e-06	0.000160109	877
HOTAIRM1	2	3	1	38	22	30	3.61076	-0.729554	6.60583e-06	0.000164845	878
FAM89A	314	216	199	171	127	88	-1.14417	2.72342	6.66123e-06	0.000166038	879
BAIAP2	1165	831	847	688	594	481	-0.892727	4.75526	6.78039e-06	0.000168816	880
PSCA	152	100	75	45	38	34	-1.64482	1.43253	6.96664e-06	0.000173257	881
PRRX1	18956	23263	25241	14471	13733	13148	-0.90235	9.3163	7.01127e-06	0.000174169	882
ELFN1	1155	1210	1516	889	786	738	-0.884745	5.20344	7.03504e-06	0.00017445	883
CDC14B	1024	1391	1490	2752	2769	2647	0.876945	6.08633	7.03852e-06	0.00017445	884
LRRC61	0	0	2	39	25	13	4.79642	-0.986384	7.27999e-06	0.000180231	885
MAP7D2	90	87	90	38	28	30	-1.68699	1.14483	7.30314e-06	0.0001806	886
THOC6	830	400	382	389	253	240	-1.01828	3.87863	7.34913e-06	0.000181533	887
AP002989.1	0	4	1	27	43	15	3.95583	-0.81379	7.42096e-06	0.000183101	888
PGM2	366	435	440	919	877	871	0.902569	4.46169	7.44613e-06	0.000183515	889
AC104825.1	104	68	70	34	22	26	-1.75974	0.987505	7.55796e-06	0.000186062	890
CCDC102A	897	535	668	546	393	339	-0.919408	4.30678	7.60317e-06	0.000186965	891
KIAA1755	89	76	50	29	11	20	-2.07614	0.7659	7.70468e-06	0.000189248	892
GTF2IP4	546	657	702	1530	1478	1123	0.905664	5.08068	7.71864e-06	0.000189379	893
LINC02432	0	0	0	25	11	12	6.87323	-1.57325	7.83719e-06	0.000192073	894
IL12A	16	28	23	84	107	75	1.79152	0.944326	7.90689e-06	0.000193564	895
HLA-F	742	287	356	260	196	202	-1.16984	3.59901	7.93914e-06	0.000194137	896
ZNF185	162	149	202	90	80	68	-1.30808	2.16315	8.05736e-06	0.000196808	897
AC254633.1	2	23	11	66	71	69	2.58522	0.502949	8.09467e-06	0.000197499	898
KRT18	19	11	10	0	0	0	-6.86504	-1.71873	8.44366e-06	0.000205785	899
IRS2	989	2013	2145	4218	4041	3595	1.07081	6.57233	8.61339e-06	0.000209688	900
SNCAIP	12	15	21	68	78	68	1.9684	0.612852	8.80083e-06	0.000214013	901
RIN1	1089	612	581	496	438	350	-0.989927	4.39294	8.92947e-06	0.000216901	902
HOXB6	84	51	63	223	215	147	1.35582	2.14373	9.05923e-06	0.000219809	903
MAFG-DT	265	131	163	72	74	80	-1.44889	2.23735	9.09947e-06	0.000220541	904
ADM2	1498	1215	1416	1042	885	699	-0.871388	5.30324	9.12962e-06	0.000221027	905
LINC00862	0	2	2	26	24	26	4.01387	-0.955348	9.17085e-06	0.000221781	906
TAC1	91	62	73	26	22	26	-1.79935	0.880968	9.18182e-06	0.000221801	907
RASD1	118	71	96	48	22	37	-1.64564	1.24995	9.19967e-06	0.000221988	908
RAET1K	0	2	0	32	16	24	4.77892	-1.05632	9.31495e-06	0.000224522	909
RPL39L	1108	397	392	420	246	263	-1.09975	4.06397	9.37412e-06	0.0002257	910
WHAMMP2	89	221	157	456	407	384	1.29032	3.26943	9.41502e-06	0.000226436	911
CDA	34	24	26	127	96	86	1.66411	1.16995	9.59026e-06	0.000230398	912
GAD1	51	24	42	180	132	97	1.60482	1.57253	9.62827e-06	0.000231057	913
DNAH11	48	80	84	23	17	22	-1.93941	0.756267	9.77621e-06	0.000234351	914
MELTF	364	224	281	160	163	120	-1.16392	2.95876	1.01058e-05	0.000241987	915
SEMA5B	13	11	15	0	0	0	-6.81196	-1.74925	1.0209e-05	0.00024419	916
PROSER2	122	118	125	34	69	41	-1.59702	1.62169	1.03066e-05	0.000246257	917
TBC1D4	215	396	403	697	896	645	0.974661	4.19532	1.04789e-05	0.000250101	918
TRPV6	16	10	13	0	0	0	-6.82058	-1.74868	1.05086e-05	0.000250537	919
BCAT1	2860	3351	3899	2151	2122	2181	-0.841463	6.59994	1.0521e-05	0.00025056	920
UCN2	17	12	10	0	0	0	-6.83232	-1.74711	1.06144e-05	0.00025251	921
FMO3	22	8	10	0	0	0	-6.84656	-1.71934	1.07801e-05	0.000256172	922
SLC27A3	479	385	379	288	245	202	-0.9701	3.54214	1.08077e-05	0.000256552	923
FOLR1	73	46	46	18	20	6	-2.18834	0.381025	1.14036e-05	0.000270403	924
MARCKSL1	176	99	107	337	360	302	1.22006	2.96186	1.14504e-05	0.000271219	925
DENND2D	76	101	78	224	220	257	1.25879	2.44254	1.14798e-05	0.000271623	926
DSP	4057	10470	11757	21159	21149	20426	1.18556	8.96051	1.15098e-05	0.000272039	927
PLCG2	2	2	0	32	34	10	3.97701	-0.966019	1.16541e-05	0.000275152	928
CDO1	48	22	37	122	136	125	1.6789	1.4859	1.18592e-05	0.000279694	929
TMEM192	527	574	659	1336	1182	1139	0.85215	4.92972	1.19312e-05	0.00028109	930
OTOGL	6	6	12	28	72	54	2.43487	0.0921228	1.20533e-05	0.00028366	931
CACNB2	72	53	72	190	189	179	1.30585	2.10027	1.20994e-05	0.00028444	932
IL31RA	48	116	127	22	42	42	-1.60617	1.27359	1.25605e-05	0.000294646	934
SCN1B	319	163	187	104	96	101	-1.29792	2.53534	1.25563e-05	0.000294646	933
ANAPC13	3193	1959	2174	1500	1473	1353	-0.933307	6.09724	1.26644e-05	0.000296767	935
AC090825.1	44	60	49	10	19	13	-2.08484	0.290014	1.28958e-05	0.000301867	936
LINC00856	366	261	288	713	686	602	0.93289	4.03785	1.29712e-05	0.000303306	937
ERVMER61-1	16	17	6	0	0	0	-6.83168	-1.74454	1.31853e-05	0.000307985	938
NINJ1	879	531	586	378	359	381	-1.00666	4.20036	1.32095e-05	0.000308221	939
TBC1D3F	0	0	0	16	11	17	6.79656	-1.66285	1.34821e-05	0.000314247	940
MEX3B	483	730	927	407	449	349	-0.991801	4.29717	1.35801e-05	0.000316195	941
SUGCT	691	377	446	340	249	277	-0.97726	3.8101	1.37946e-05	0.000320849	942
CPED1	500	1078	1082	1804	1920	1999	0.980412	5.56278	1.39739e-05	0.000324674	943
KLF7	643	1242	1361	2314	2525	2176	0.973759	5.84948	1.41174e-05	0.000327661	944
GOLGA8M	4	2	8	37	35	39	2.85474	-0.383895	1.42283e-05	0.000329599	945
BCAM	163	90	139	67	43	59	-1.40129	1.75251	1.4231e-05	0.000329599	946
ARHGDIB	114	56	62	33	14	28	-1.83429	0.913929	1.4267e-05	0.000329735	948
FRMD5	12	6	24	90	90	52	2.34013	0.658666	1.42656e-05	0.000329735	947
CD248	30111	20206	22797	17400	14818	13274	-0.878249	9.43883	1.44055e-05	0.000332587	949
PRRT1	147	75	95	65	37	26	-1.55048	1.42311	1.44849e-05	0.000334067	950
MAD2L2	1446	749	853	751	587	485	-0.910771	4.8363	1.45494e-05	0.000335127	951
TBXA2R	221	125	138	103	54	71	-1.29462	2.08908	1.45614e-05	0.000335127	952
ZNRF2P1	23	60	69	174	141	184	1.60704	1.88873	1.46329e-05	0.000336418	953
DOK6	153	340	393	701	665	706	1.11768	4.05795	1.46996e-05	0.000337599	954
PCDHB2	20	28	34	101	89	107	1.66973	1.12835	1.48082e-05	0.000339736	955
TES	2036	2421	2779	1640	1508	1490	-0.836854	6.11862	1.48442e-05	0.000340206	956
MSI2	102	131	168	295	310	345	1.06309	2.93832	1.54629e-05	0.000354015	957
NEDD4	638	1231	1237	2129	2341	2104	0.935715	5.76815	1.59286e-05	0.000364297	958
ITGA8	3534	5974	6445	10867	11590	10960	0.907989	8.11753	1.59597e-05	0.000364626	959
CCZ1B	1728	1005	924	1166	556	629	-0.864061	5.13385	1.64333e-05	0.000374949	960
PMP22	6945	5117	5345	13469	11735	10994	0.85916	8.23314	1.64457e-05	0.000374949	961
USH2A	5	0	0	26	36	31	4.34269	-0.699021	1.67264e-05	0.000380952	962
BPGM	1964	1596	1522	1154	1065	1009	-0.85354	5.60717	1.71824e-05	0.000390931	963
CROCCP2	391	385	358	850	786	761	0.873436	4.31611	1.72979e-05	0.000393151	964
SLC38A5	689	442	465	1238	1102	1035	0.899111	4.80612	1.74333e-05	0.000395816	965
SLC39A8	126	183	208	395	424	380	1.03401	3.27719	1.75758e-05	0.000398639	966
OLFML2B	1720	1684	2323	1172	1360	985	-0.904725	5.75698	1.76552e-05	0.000400027	967
CDKN3	853	640	542	416	367	395	-0.971987	4.24548	1.77016e-05	0.000400662	968
SHROOM3	577	1042	1348	2234	2177	2087	1.00569	5.73137	1.77841e-05	0.000402116	969
PYROXD2	574	474	367	272	306	235	-0.990655	3.71907	1.7928e-05	0.000404951	970
DCBLD2	1749	2793	3099	5368	5701	4870	0.89336	7.04963	1.80218e-05	0.000406233	972
KIAA1024	42	76	76	157	189	189	1.29542	2.05718	1.80129e-05	0.000406233	971
MRGPRF	2934	1808	2138	1678	1413	1243	-0.853807	6.0359	1.83282e-05	0.000412714	973
ZNF281	444	909	916	1593	1704	1564	0.963821	5.3271	1.85154e-05	0.000416502	974
C17orf97	121	105	83	36	33	44	-1.6463	1.36255	1.86458e-05	0.000419005	975
LZTS3	222	273	312	663	574	539	0.939334	3.86184	1.86967e-05	0.000419717	976
C1DP1	6	5	3	36	43	31	2.74792	-0.395572	1.88273e-05	0.000422217	977
HORMAD1	0	0	1	23	18	14	5.18232	-1.39224	1.91157e-05	0.000428246	978
HCN2	307	151	212	169	94	95	-1.10822	2.60402	1.96657e-05	0.000440118	979
MPV17L	31	61	36	4	7	14	-2.59228	-0.0300352	2.03347e-05	0.000454625	980
SRGN	163	97	64	323	272	274	1.29982	2.75284	2.04368e-05	0.000456443	981
NSUN7	39	49	44	0	8	15	-3.05743	-0.0122352	2.05834e-05	0.000458843	982
AC110285.7	42	34	29	4	2	10	-3.01319	-0.346042	2.05861e-05	0.000458843	983
EHD3	995	1178	1416	836	760	660	-0.866847	5.09594	2.0864e-05	0.000464564	984
MAN1C1	2011	1962	2221	1411	1468	1181	-0.81882	5.90573	2.11802e-05	0.000471125	985
WARS	5729	5415	6245	4031	3749	3665	-0.807493	7.39714	2.14637e-05	0.000476947	986
HR	274	199	276	596	505	517	0.916325	3.73836	2.17148e-05	0.000482038	987
SLC39A6	2195	2932	3180	5364	5873	5416	0.814281	7.1361	2.20398e-05	0.000488757	988
TTN	67	207	147	276	381	353	1.17211	3.02428	2.21034e-05	0.000489177	990
SLC7A8	386	361	420	831	753	846	0.853739	4.34495	2.21023e-05	0.000489177	989
PRSS12	2118	2798	3016	5488	5509	5058	0.826639	7.07648	2.23254e-05	0.000493402	991
PCDHGA5	28	44	56	142	134	129	1.49536	1.60477	2.23393e-05	0.000493402	992
AMOT	198	333	340	607	663	604	0.936652	3.9548	2.23865e-05	0.000493448	994
AIF1L	163	98	107	37	53	46	-1.61079	1.61105	2.23688e-05	0.000493448	993
IGFBP7	12474	7684	9069	7261	5749	5453	-0.849704	8.12337	2.24754e-05	0.000494911	995
PYCR1	2565	1989	2297	1745	1382	1403	-0.802804	6.05545	2.25458e-05	0.000495962	996
GCH1	42	32	32	114	150	98	1.54955	1.42063	2.26735e-05	0.000498271	997
HRH1	228	307	296	570	598	608	0.901184	3.88321	2.28309e-05	0.000501228	998
DOCK4	82	275	264	489	520	530	1.26724	3.60719	2.2854e-05	0.000501232	999
PTGIS	6065	6444	7253	4540	4345	4085	-0.810217	7.58002	2.38243e-05	0.000521991	1000
INAFM2	1170	859	1033	747	649	586	-0.828887	4.88345	2.40363e-05	0.000526108	1001
RNF167	1240	827	949	784	543	624	-0.830099	4.86223	2.41632e-05	0.000528359	1002
RELB	934	458	510	405	289	360	-0.998231	4.12506	2.46522e-05	0.000538514	1003
PAG1	186	451	599	181	185	183	-1.23	3.40427	2.49259e-05	0.00054395	1004
ACOX2	273	250	276	672	541	502	0.886725	3.82282	2.51998e-05	0.000549381	1005
SLC2A9	16	8	27	71	89	69	2.04307	0.701575	2.5945e-05	0.000565065	1006
HOXB8	0	0	0	16	13	12	6.68058	-1.74426	2.61204e-05	0.000568319	1007
ARMC4	145	170	208	88	102	50	-1.36103	2.18485	2.64667e-05	0.000575284	1008
KCNA4	167	211	297	496	532	467	0.977086	3.61347	2.67593e-05	0.000581067	1009
SVIP	259	276	176	148	114	108	-1.13683	2.68611	2.74123e-05	0.000594657	1010
F2R	6945	8310	8984	5325	5433	5066	-0.812963	7.87267	2.7559e-05	0.000597249	1011
ABHD5	635	586	650	1410	1244	1117	0.800557	4.98853	2.80929e-05	0.000608216	1012
TXNIP	2689	3199	3491	2090	2228	1869	-0.800905	6.50796	2.81387e-05	0.000608607	1013
SIGIRR	606	219	229	200	154	129	-1.19091	3.19199	2.83987e-05	0.000613625	1014
ZNF334	124	122	148	58	76	23	-1.64741	1.72617	2.91655e-05	0.000629572	1015
SEMA3C	6831	14247	14584	6361	7226	6833	-0.932175	8.36501	2.9409e-05	0.000634203	1016
RGS3	2039	1312	1446	1256	920	944	-0.814587	5.5333	2.95882e-05	0.000637441	1017
NPAS2	331	388	419	869	741	765	0.858903	4.30786	2.98798e-05	0.00064246	1019
HAS2	2015	3167	3181	5549	5761	5533	0.835142	7.15022	2.98624e-05	0.00064246	1018
SCARA5	26	37	57	5	5	18	-2.41078	-0.0849665	3.0099e-05	0.000646297	1020
IFIT1	146	138	182	378	359	334	1.0024	3.11791	3.01173e-05	0.000646297	1021
EFNB1	1185	1127	1239	894	777	692	-0.799553	5.11146	3.04646e-05	0.000653111	1022
NETO1	10	18	16	0	1	0	-5.30684	-1.58564	3.08574e-05	0.000660884	1023
ENTPD4	976	1644	1758	2855	3219	2775	0.852003	6.21933	3.13524e-05	0.000670832	1024
KCNMA1	1149	1612	1849	3001	3227	2963	0.81625	6.28124	3.19085e-05	0.000682063	1025
HTRA1	16133	10449	11741	29305	25929	23818	0.859149	9.36365	3.19721e-05	0.000682758	1026
ULK4	82	58	83	209	193	185	1.20302	2.20091	3.21843e-05	0.000686619	1027
KIF3C	414	671	891	1610	1343	1370	0.983027	5.14295	3.31818e-05	0.000707211	1028
KRT80	95	106	68	31	28	36	-1.68697	1.15623	3.32209e-05	0.000707357	1029
SLITRK5	8	23	34	0	4	0	-4.40876	-1.07554	3.37163e-05	0.000717208	1030
CNIH3	33	49	48	147	146	110	1.42863	1.60274	3.37541e-05	0.000717315	1031
SLC35F5	1658	1931	2079	3720	3851	3644	0.78503	6.57267	3.4007e-05	0.00072199	1032
TSLP	41	47	58	12	20	4	-2.34259	0.190241	3.45048e-05	0.000731849	1033
C2	22	10	15	68	81	59	1.96055	0.574048	3.56042e-05	0.000753707	1035
AQP3	13	20	18	0	0	2	-4.80419	-1.39228	3.557e-05	0.000753707	1034
PIEZO2	65	212	222	62	52	30	-1.87969	1.9566	3.56475e-05	0.000753896	1036
TIMP3	32186	34988	40765	24826	22840	21947	-0.833092	10.0193	3.56911e-05	0.000754091	1037
ADK	2398	1535	1619	1340	1086	1096	-0.839613	5.73264	3.5964e-05	0.000759124	1038
MTSS1	154	174	167	69	73	99	-1.25513	2.14195	3.60832e-05	0.000760907	1039
NGF	2262	1140	1312	969	902	833	-0.943445	5.4474	3.62629e-05	0.000763962	1040
SPP1	2	0	0	35	14	10	4.66257	-1.29873	3.70417e-05	0.000779619	1041
LINC00511	2	10	4	41	47	26	2.71101	-0.336573	3.75771e-05	0.00078937	1043
HSD17B14	679	265	263	1078	824	681	1.01524	4.41037	3.75557e-05	0.00078937	1042
ENTPD1	140	121	138	77	55	58	-1.28542	1.81854	3.79534e-05	0.000796512	1044
EPDR1	1213	1275	1389	873	849	858	-0.790622	5.24085	3.85876e-05	0.000809047	1045
LENG9	283	206	183	164	105	104	-1.06398	2.63056	3.88455e-05	0.000813675	1046
ERBIN	1754	3192	3613	5791	6093	5669	0.89457	7.19885	3.89307e-05	0.000814682	1047
COL6A4P1	23	23	21	4	3	0	-3.57577	-0.987923	3.90266e-05	0.000815909	1048
MRPL45P2	118	74	54	27	41	17	-1.74492	1.01915	3.9234e-05	0.000819463	1049
ZDHHC23	8	30	65	130	157	109	2.05421	1.50265	3.96995e-05	0.000828396	1050
RNF5P1	18	6	11	0	0	0	-6.6437	-1.86897	3.98078e-05	0.000829865	1051
XKR6	42	39	29	6	0	10	-3.20961	-0.291366	4.008e-05	0.000834747	1052
C1orf54	143	77	57	60	18	28	-1.64374	1.21792	4.11144e-05	0.000855408	1053
CFAP300	351	224	235	178	159	114	-1.04582	2.89834	4.11502e-05	0.000855408	1054
P4HA3	178	228	173	527	426	362	0.970791	3.41464	4.14977e-05	0.000861816	1055
RAB27A	293	376	358	749	739	633	0.844135	4.15058	4.26681e-05	0.000884779	1056
MMP11	582	411	448	307	304	265	-0.911249	3.76959	4.26842e-05	0.000884779	1057
CEND1	223	143	156	91	70	93	-1.22891	2.21418	4.29686e-05	0.000889831	1058
NFIA	364	475	547	303	298	215	-0.965464	3.69375	4.30785e-05	0.000891265	1059
SLC39A10	410	793	955	1331	1643	1416	0.896586	5.20702	4.31488e-05	0.000891878	1060
IL21-AS1	0	2	3	44	21	18	3.69432	-0.849035	4.42658e-05	0.000914103	1061
PPP2R2C	34	4	12	94	85	52	2.25558	0.698055	4.5141e-05	0.000931298	1062
GPR162	57	50	97	27	21	14	-1.88616	0.705716	4.62138e-05	0.000952535	1063
LINC01426	138	71	84	55	24	41	-1.50503	1.32212	4.66197e-05	0.000959999	1064
RXFP1	18	20	30	65	80	98	1.64469	0.860762	4.67398e-05	0.000961397	1065
PLK1	1184	937	827	780	611	555	-0.80414	4.8409	4.67754e-05	0.000961397	1066
POC1A	636	339	332	346	238	199	-0.917906	3.61923	4.77901e-05	0.000981331	1067
KCNJ12	79	105	131	330	274	213	1.17111	2.67015	4.81441e-05	0.000987676	1068
NUDT2	1122	425	533	415	321	344	-1.03059	4.22283	4.87959e-05	0.00100011	1069
MRAP2	20	28	42	112	98	95	1.59649	1.18218	5.00062e-05	0.00102396	1070
TRIM52-AS1	252	143	140	77	86	77	-1.30831	2.21632	5.19836e-05	0.00106345	1071
FBXO41	11	52	26	121	118	89	1.84811	1.25626	5.29423e-05	0.00108206	1072
NPC2	3037	1662	1812	5073	4020	3955	0.841478	6.78017	5.32853e-05	0.00108805	1073
FAM83G	299	365	443	841	722	721	0.852627	4.25616	5.43855e-05	0.00110949	1074
SNHG8	2303	965	904	815	668	659	-1.03242	5.22208	5.48474e-05	0.00111787	1075
CH25H	314	235	259	120	166	144	-1.1136	2.879	5.50513e-05	0.00112098	1076
GDA	2	15	20	0	0	0	-6.60697	-1.8093	5.54079e-05	0.00112719	1077
AC104461.1	22	20	12	70	78	66	1.79644	0.647539	5.68226e-05	0.00115332	1078
BAIAP2L1	106	161	134	394	375	223	1.07539	2.96779	5.68291e-05	0.00115332	1079
JAM2	781	759	857	1616	1608	1491	0.771557	5.326	5.68502e-05	0.00115332	1080
CASP17P	46	44	60	10	24	6	-2.24433	0.248438	5.69251e-05	0.00115377	1081
SH2D4A	4104	4496	4690	9205	9020	8026	0.776281	7.79763	5.77026e-05	0.00116845	1082
CCNB1	2466	1896	1903	1413	1342	1332	-0.810961	5.92306	5.79868e-05	0.00117312	1083
IRF1	687	433	562	453	320	315	-0.830232	4.01918	5.839e-05	0.00118019	1084
SH3BP5	178	507	625	1174	1013	1013	1.24328	4.65796	5.94259e-05	0.00119983	1085
PTGDS	181	73	56	45	34	28	-1.59731	1.34413	5.94713e-05	0.00119983	1086
PELI2	237	332	335	125	198	210	-0.981263	3.0915	5.98905e-05	0.00120718	1087
EFNA5	1150	952	912	746	682	590	-0.783645	4.88066	6.04197e-05	0.00121672	1088
CDH1	53	45	49	20	9	16	-1.94826	0.262549	6.20297e-05	0.001248	1089
RPS6KA3	1095	1921	1990	3137	3325	3415	0.823052	6.3932	6.40781e-05	0.00128803	1090
FZD8	225	242	277	169	145	104	-1.05593	2.77833	6.45545e-05	0.00129641	1091
MIOX	18	7	8	0	0	0	-6.56826	-1.93155	6.53041e-05	0.00131027	1092
ASIC1	357	275	298	216	159	180	-0.952604	3.13138	6.55833e-05	0.00131467	1093
AC016355.1	31	14	32	4	4	2	-3.04558	-0.786223	6.56456e-05	0.00131471	1094
NRM	714	387	370	391	275	236	-0.879043	3.80123	6.59349e-05	0.0013193	1095
BCL7A	320	400	381	836	733	682	0.826937	4.24049	6.75212e-05	0.00134981	1096
ITGA9	80	59	101	44	26	16	-1.73503	0.984873	6.7755e-05	0.00135325	1097
THAP9-AS1	653	462	504	237	347	324	-1.03751	3.9025	6.798e-05	0.00135651	1098
RAI14	1960	3059	3291	5695	5463	5397	0.823338	7.12952	6.82276e-05	0.00136021	1099
DNAH10OS	132	111	155	83	53	56	-1.26839	1.81731	6.8643e-05	0.00136724	1100
HOXA-AS2	0	0	0	10	16	11	6.53503	-1.85273	6.87712e-05	0.00136855	1101
KRT17	36	32	22	0	2	8	-3.6413	-0.592775	6.88758e-05	0.00136939	1102
CCDC140	0	0	0	11	16	10	6.52885	-1.85402	6.90036e-05	0.00137069	1103
AKR1B10	10	8	14	0	0	0	-6.51219	-1.9668	7.0927e-05	0.00140762	1104
LINC00842	29	22	25	1	6	3	-3.17152	-0.795948	7.20031e-05	0.00142768	1105
KDR	34	72	96	26	8	16	-2.20639	0.637881	7.29604e-05	0.00144535	1106
SLC2A6	1110	807	833	773	587	509	-0.76952	4.75379	7.34365e-05	0.00145347	1107
AC144831.1	1339	828	1113	776	698	651	-0.808678	4.98306	7.35709e-05	0.00145482	1108
PLCD1	1436	1035	1182	1050	777	675	-0.763092	5.16544	7.45628e-05	0.00147178	1110
OAF	3472	2361	2765	2240	1814	1750	-0.762989	6.39365	7.45547e-05	0.00147178	1109
PGR	70	66	112	33	34	26	-1.58222	1.05057	7.46477e-05	0.00147212	1111
ANKRD2	116	58	24	10	19	12	-2.24752	0.582003	7.49662e-05	0.00147708	1112
AC022150.4	8	86	102	145	191	252	1.80091	2.16388	7.51114e-05	0.00147861	1113
AC113346.2	16	8	8	0	0	0	-6.53642	-1.96438	7.55846e-05	0.00148659	1114
MYBL2	1742	1137	1269	1008	893	813	-0.799163	5.32772	7.71907e-05	0.00151682	1115
EMILIN2	6333	6368	7364	4703	4511	4482	-0.753013	7.62332	7.90019e-05	0.00155101	1116
SYTL2	204	326	348	646	633	567	0.898378	3.94192	8.05758e-05	0.0015805	1117
FAM126A	2304	4668	4805	7894	8532	7528	0.890393	7.6515	8.12659e-05	0.00159261	1118
PPP2R3A	340	738	967	1457	1410	1461	0.994923	5.16463	8.1392e-05	0.00159365	1119
AURKA	992	810	957	704	628	534	-0.77314	4.75598	8.16961e-05	0.00159818	1120
CYP21A2	17	7	8	0	0	0	-6.52666	-1.9646	8.20566e-05	0.00160302	1121
KCNJ15	173	125	162	408	315	297	0.941677	3.06171	8.20899e-05	0.00160302	1122
RWDD2B	1030	598	790	556	460	510	-0.839415	4.53212	8.23376e-05	0.00160643	1123
ETS2	1450	1473	1467	978	1015	996	-0.759963	5.43358	8.31081e-05	0.00162002	1124
TSPY26P	233	240	247	144	150	128	-0.978133	2.75665	8.45236e-05	0.00164614	1125
HOXB3	416	509	547	1019	983	911	0.786626	4.62923	8.50404e-05	0.00165474	1126
MOXD1	3245	2963	3110	2018	2246	2059	-0.765158	6.51618	8.5502e-05	0.00166224	1127
IER3	399	295	308	257	187	174	-0.910751	3.25273	8.55934e-05	0.00166255	1128
ATP6V0E2	506	348	421	284	256	250	-0.882378	3.60253	8.6066e-05	0.00167024	1129
PINK1	759	862	916	2040	1543	1519	0.792973	5.42343	8.62285e-05	0.00167192	1130
WNT3	261	318	235	168	158	145	-0.986721	2.92912	8.67757e-05	0.00168104	1131
C1QL1	59	69	72	27	32	14	-1.70583	0.742998	8.83845e-05	0.00171033	1132
FP565260.1	142	99	106	302	318	209	1.042	2.73103	8.84439e-05	0.00171033	1133
ZRSR2	556	275	369	241	227	199	-0.999675	3.46189	8.8709e-05	0.00171395	1134
EPB41	151	309	350	542	661	518	0.954275	3.83701	8.89075e-05	0.00171627	1135
AR	90	86	94	189	239	239	1.09238	2.41795	8.93599e-05	0.00172348	1136
DLX1	86	46	74	17	18	34	-1.78559	0.760874	8.97561e-05	0.00172887	1137
PCOLCE2	990	834	741	631	553	518	-0.792408	4.64488	8.97972e-05	0.00172887	1138
ADCY4	369	390	382	868	801	627	0.790473	4.27472	9.00859e-05	0.00173291	1139
GABRA5	0	0	2	34	10	15	4.53303	-1.29598	9.02303e-05	0.00173416	1140
EXTL1	42	35	48	6	13	14	-2.14515	0.0015026	9.08907e-05	0.00174446	1141
ATP10D	352	887	946	1381	1658	1439	0.946257	5.23207	9.09255e-05	0.00174446	1142
KIF2C	1048	826	816	679	579	551	-0.774241	4.71933	9.13703e-05	0.00174956	1144
MAGI1	553	1189	1543	2233	2209	2353	0.959856	5.82705	9.14309e-05	0.00174956	1145
KAZALD1	1191	587	676	557	433	470	-0.893277	4.52475	9.12956e-05	0.00174956	1143
AC022613.1	32	19	14	4	4	0	-3.36173	-1.00476	9.23128e-05	0.0017649	1146
PRR16	1071	1050	1231	2503	2060	1976	0.754482	5.79781	9.28687e-05	0.00177398	1147
AL139260.1	26	31	26	106	93	75	1.50329	1.04131	9.30036e-05	0.00177456	1148
SULT1B1	32	52	68	12	22	12	-1.90532	0.303175	9.3061e-05	0.00177456	1149
COL4A3BP	656	1140	1386	2239	2286	1983	0.888696	5.76754	9.38509e-05	0.00178806	1150
FGF2	2352	3964	4357	7109	7176	6873	0.829845	7.48604	9.44257e-05	0.00179745	1151
PEG10	371	734	717	1043	1426	1082	0.80574	4.92516	9.49358e-05	0.00180559	1152
SQSTM1	8339	8886	9911	20323	17006	16351	0.775861	8.8264	9.53992e-05	0.00181283	1153
APOD	634	345	389	327	249	251	-0.894105	3.6911	9.55438e-05	0.00181391	1154
LIN7A	188	255	288	556	462	529	0.892045	3.68681	9.56216e-05	0.00181391	1155
CACNB1	520	455	479	343	295	309	-0.82456	3.81799	9.58947e-05	0.00181752	1156
SSBP4	3283	1672	1871	1727	1364	1219	-0.818505	6.02622	9.8245e-05	0.00186046	1157
KIAA1549	227	414	497	766	847	728	0.90107	4.29479	9.85458e-05	0.001863	1158
SETDB2	332	388	402	896	795	614	0.820394	4.26799	9.85495e-05	0.001863	1159
MN1	2487	3923	4466	2379	2436	2061	-0.828628	6.69796	9.89595e-05	0.00186914	1160
CASK	473	697	755	1328	1306	1171	0.802237	5.01357	9.90813e-05	0.00186983	1161
HSD17B11	473	427	486	1018	948	787	0.778437	4.54302	9.96023e-05	0.00187804	1162
CLDN23	6	8	24	62	51	54	2.10187	0.275674	9.99754e-05	0.00188346	1163
KPNA2	6533	4885	5257	3947	3762	3497	-0.769222	7.34869	0.000100888	0.00189902	1164
BMPR1B	34	30	29	116	108	74	1.4493	1.16641	0.000102114	0.00192044	1165
AL049597.2	31	40	44	9	10	12	-2.07465	-0.10637	0.000102502	0.00192444	1167
CAMK2D	2535	3685	3732	6585	6585	6155	0.773062	7.36642	0.000102449	0.00192444	1166
DCAF6	2967	2854	3117	5997	5705	5417	0.7319	7.1983	0.00010405	0.00195122	1168
KIF13B	45	83	118	239	242	179	1.2924	2.35457	0.000104107	0.00195122	1169
AP005264.7	0	0	0	8	14	13	6.46855	-1.90932	0.000105408	0.00197393	1170
SGTB	527	788	887	1410	1486	1383	0.784926	5.19353	0.000106367	0.00198848	1172
STARD8	48	105	134	216	259	222	1.17215	2.48227	0.000106353	0.00198848	1171
CCDC81	78	80	69	20	38	30	-1.59755	0.948781	0.000106605	0.00199123	1173
USP12	490	812	834	1287	1445	1388	0.779368	5.14553	0.000107149	0.0019997	1174
CBS	392	974	662	308	283	449	-1.09541	4.19065	0.000107781	0.00200977	1175
SLITRK3	4	18	10	0	0	0	-6.46171	-1.96307	0.000108887	0.00202867	1176
AC091563.1	94	80	94	29	38	44	-1.48247	1.20473	0.000109475	0.0020379	1177
CDK17	577	836	1077	1754	1700	1529	0.837098	5.39381	0.000109725	0.00204081	1178
RHOBTB3	4647	8882	9924	15025	16037	15703	0.862201	8.62823	0.000111235	0.00206715	1179
EXOC6	193	206	308	129	141	126	-1.01162	2.70533	0.000111447	0.00206757	1181
CABLES1	563	353	482	1059	861	841	0.79319	4.55014	0.000111385	0.00206757	1180
PLEKHM1	949	1176	1180	2222	2251	1911	0.747585	5.7712	0.000112816	0.00209068	1182
CFAP53	56	27	13	7	9	2	-2.5846	-0.429564	0.000112929	0.00209068	1183
UBE2C	1145	803	746	610	564	548	-0.827258	4.69707	0.000112979	0.00209068	1184
GYG2	36	64	50	160	141	126	1.32416	1.71883	0.000113091	0.00209099	1185
RUNDC3B	30	28	57	14	4	10	-2.26072	-0.139851	0.00011367	0.00209993	1186
FRMPD3	20	8	20	78	61	53	1.83869	0.488115	0.000114299	0.00210977	1187
SLC6A8	779	660	694	1559	1366	1190	0.737214	5.13711	0.000114617	0.00211386	1188
ARHGEF6	391	606	715	1146	1131	1099	0.815623	4.84381	0.00011477	0.0021149	1189
FAM84A	30	58	59	105	150	144	1.27316	1.65192	0.00011975	0.0022048	1190
H1FX-AS1	60	40	42	12	14	16	-1.93356	0.208102	0.000121368	0.00223272	1191
CMTM4	330	549	793	1223	1213	1046	0.934232	4.85587	0.000122887	0.00225876	1192
AC093909.1	14	21	26	2	4	1	-3.28846	-1.09546	0.000124175	0.00228054	1193
BMP1	4067	3690	3679	2748	2720	2463	-0.733511	6.82222	0.000124974	0.00229328	1194
TKT	19091	12873	14029	11648	9718	9310	-0.775232	8.80692	0.000125199	0.00229548	1195
PLA2G16	176	56	67	309	174	236	1.19688	2.52731	0.000125348	0.0022963	1196
KCNT2	44	49	64	8	20	24	-1.85967	0.381147	0.000125904	0.00230263	1198
PTPRO	63	48	45	16	4	24	-2.20123	0.325677	0.000125836	0.00230263	1197
CDKN2D	553	339	337	323	249	202	-0.860638	3.55633	0.000126019	0.00230282	1199
ACTR3C	0	0	0	11	6	18	6.46395	-1.90782	0.000126996	0.00231874	1200
SWAP70	4361	6070	6550	11245	11015	10691	0.772026	8.13633	0.000128238	0.00233947	1201
RAP1GAP	2	0	12	48	27	31	3.2504	-0.445505	0.000129209	0.00235521	1202
SPOCK1	3350	5821	6294	3163	3470	3357	-0.784859	7.21963	0.000129926	0.00236631	1203
STAT1	13452	19217	21105	37245	36549	32863	0.806065	9.81714	0.000130491	0.00237463	1204
CELSR1	8	8	14	0	0	0	-6.4077	-2.03522	0.000130916	0.00238038	1205
BBS7	507	620	658	1151	1208	1068	0.742184	4.87996	0.000131513	0.00238925	1206
MAN1A1	1280	2591	2949	4338	5013	4191	0.865306	6.84116	0.000132302	0.0024016	1207
GRAMD2B	1535	1497	1404	2940	2881	2672	0.731311	6.18918	0.000133047	0.00241313	1208
OR2A20P	51	25	43	14	9	10	-2.01806	-0.0564875	0.000133495	0.00241925	1209
TIMP4	57	57	52	21	19	19	-1.69227	0.479432	0.000134111	0.0024284	1210
VLDLR-AS1	108	57	70	41	37	13	-1.64725	0.986773	0.000134516	0.00243374	1211
ABTB2	148	191	214	433	403	358	0.914942	3.30284	0.000134666	0.00243442	1212
ADAMTS7P3	79	46	39	18	18	16	-1.80144	0.42706	0.000136481	0.00246521	1213
AL161431.1	7	12	8	38	60	33	2.04872	-0.0710568	0.000137056	0.00247356	1214
IRF6	14	4	6	50	52	28	2.27762	-0.113468	0.000137617	0.00248164	1215
PTPRF	601	1091	1253	2064	1965	1910	0.86964	5.64446	0.000138072	0.0024878	1216
B3GALNT1	291	322	302	629	647	551	0.789744	3.95484	0.000138406	0.00248971	1218
FUT8	779	819	1141	1865	1925	1576	0.78059	5.51092	0.000138358	0.00248971	1217
CASTOR2	45	88	99	203	213	174	1.19719	2.2225	0.000138791	0.00249256	1220
ARHGAP20	381	765	969	361	460	455	-0.844278	4.31744	0.00013877	0.00249256	1219
CFHR1	51	41	27	4	8	13	-2.46263	-0.114132	0.00013891	0.00249265	1221
EIF2S3	4685	5481	6249	4005	3917	3321	-0.746288	7.33362	0.000139175	0.00249536	1222
DLGAP5	1002	1141	1042	739	771	701	-0.730911	4.98166	0.000139513	0.00249734	1224
CCNB2	1158	681	736	584	526	506	-0.839658	4.62113	0.000139418	0.00249734	1223
FBXL2	236	197	182	124	96	121	-1.0562	2.50741	0.000140083	0.00250548	1225
NTNG1	241	275	261	179	119	153	-1.00378	2.8613	0.000140421	0.00250899	1226
MBNL2	799	1237	1332	2216	2215	2101	0.783061	5.80336	0.000140508	0.00250899	1227
AC011043.1	110	83	70	215	216	226	1.13325	2.38943	0.000140903	0.00251399	1228
DDR1	1369	1412	1688	1222	927	921	-0.753507	5.45805	0.000141711	0.00252636	1229
CLDN12	407	588	566	1098	1104	878	0.784542	4.70925	0.000142019	0.00252978	1230
PNP	155	103	81	318	238	223	1.02123	2.66186	0.000143735	0.00255827	1231
PDGFRB	15121	22527	25364	14261	13668	12408	-0.818329	9.23851	0.000143903	0.00255918	1232
GNPDA1	1503	1267	1384	2825	2484	2613	0.727367	6.09063	0.000144925	0.00257527	1233
EIF3C	830	201	435	2635	1523	501	1.38611	5.0577	0.000145108	0.00257644	1234
C10orf55	24	10	24	2	2	2	-3.31643	-1.17099	0.00014534	0.00257846	1235
ABCA13	0	2	4	30	24	19	3.44492	-0.974942	0.000145698	0.00258273	1236
CNGA3	2	2	14	24	24	52	2.58723	-0.444868	0.000147306	0.00260911	1237
IMPDH2	7531	4413	4825	4116	3519	3304	-0.786484	7.34038	0.000148495	0.00262806	1238
PALM	2890	2181	2298	2061	1581	1528	-0.718984	6.19218	0.000149353	0.00264109	1239
C22orf15	46	26	6	2	8	0	-3.39897	-0.761582	0.000149619	0.00264367	1240
RAPGEF5	24	18	10	46	106	89	1.97922	0.777604	0.000150928	0.00266465	1241
AC092691.1	17	67	36	128	118	134	1.62252	1.5215	0.000151222	0.00266768	1242
PIP4K2C	328	463	544	918	904	821	0.806948	4.48835	0.00015172	0.00267432	1243
BIRC5	2472	1478	1501	1167	1170	1052	-0.848789	5.69767	0.000152445	0.00268494	1244
RAB36	145	173	167	64	96	99	-1.1261	2.15403	0.000152756	0.00268826	1245
IL1B	8	6	16	0	0	0	-6.37494	-2.03646	0.000153416	0.00269771	1246
ADGRL2	3834	6797	7484	3622	4171	3911	-0.780455	7.44771	0.000153931	0.0027046	1247
TUSC3	2624	2532	2659	5395	4900	4510	0.712831	6.99348	0.000154776	0.00271726	1248
LEPR	97	155	167	304	349	276	0.970293	2.9331	0.000155222	0.0027229	1249
TSHZ2	92	118	160	335	389	211	1.1224	2.87359	0.000156538	0.0027438	1250
TPGS2	3411	2846	3037	6400	5721	5522	0.72051	7.246	0.000157021	0.00275006	1251
AP000802.1	14	2	16	0	0	0	-6.43435	-1.96887	0.000157908	0.00276337	1252
ABCC4	469	873	948	1580	1619	1399	0.8586	5.27762	0.000158077	0.00276337	1253
AP000547.3	0	0	0	9	12	12	6.38704	-1.9724	0.000158159	0.00276337	1254
LNPK	1198	1826	1794	3169	3133	2940	0.758785	6.3096	0.000158764	0.00277174	1255
TANC1	445	1007	1055	1733	1729	1658	0.918738	5.42538	0.000160013	0.0027913	1256
STAT4	102	94	97	254	224	200	0.99812	2.46196	0.000162874	0.00283896	1257
B4GALT5	945	1721	2109	3452	3378	2904	0.892191	6.34813	0.000164866	0.00286989	1258
C1QTNF6	484	337	337	192	201	260	-1.02175	3.42504	0.00016491	0.00286989	1259
PDLIM5	2192	3421	3638	1959	2182	2111	-0.73784	6.50306	0.000166061	0.00288761	1260
SOBP	8	14	17	61	74	37	1.91378	0.311479	0.000166523	0.00289336	1261
FAM86JP	56	43	89	171	144	163	1.19271	1.92493	0.000167372	0.00290349	1263
FGF18	14	34	24	111	65	97	1.74224	0.994506	0.000167262	0.00290349	1262
C1orf21	1610	1279	1599	3213	2772	2525	0.718413	6.19257	0.000167695	0.00290681	1264
COPZ2	8103	3259	3549	3523	2687	2443	-0.876469	7.11179	0.000169665	0.00293863	1265
GALNS	639	704	722	1491	1368	1120	0.732634	5.08893	0.000169872	0.00293989	1266
IL13RA1	1479	1789	1909	3114	3432	3169	0.709651	6.39499	0.000170059	0.00294081	1267
DPYD	618	1149	1238	2348	2191	1757	0.910529	5.70467	0.000170767	0.00295071	1268
EIF4EBP1	4866	2003	2266	2107	1710	1511	-0.877424	6.40769	0.00017128	0.00295724	1269
PRUNE2	1490	4314	4250	6603	7043	7064	0.983944	7.43774	0.000172528	0.00297645	1270
AC243829.1	0	2	0	26	16	11	4.43881	-1.41481	0.000175531	0.00302587	1271
CCDC190	24	11	26	6	0	2	-3.37041	-1.08142	0.000176966	0.00304821	1272
GNAO1	15	18	19	0	4	0	-4.28575	-1.33004	0.000177177	0.00304945	1273
RPLP0P2	60	34	92	31	15	16	-1.74536	0.603858	0.000178225	0.00306507	1274
CLIP4	856	1249	1324	2244	2284	2042	0.755713	5.81755	0.000178398	0.00306565	1275
JUN	2999	3002	3070	6516	5549	5124	0.70959	7.20743	0.00018146	0.00311583	1276
LCNL1	91	58	46	18	39	11	-1.82625	0.696766	0.000181823	0.00311961	1277
FLNC	10958	16869	18511	33965	31119	27997	0.830927	9.6125	0.000182291	0.00312519	1278
C16orf45	4543	3985	4405	3335	3055	2758	-0.706973	7.00826	0.000182435	0.00312522	1279
DDIT4	732	843	1082	649	579	559	-0.761679	4.69849	0.000183176	0.00313546	1280
UGDH	5850	7476	8039	5121	4803	4699	-0.740471	7.71519	0.000183401	0.00313686	1281
PRKCZ	10	17	35	3	0	3	-3.48344	-1.09742	0.000184414	0.00314942	1282
PPP1R13L	750	651	716	560	463	441	-0.742603	4.38779	0.000184423	0.00314942	1283
KCNJ8	183	92	96	317	272	257	1.04428	2.78523	0.000185057	0.00315779	1284
SMARCA2	1833	3157	3394	5753	5755	4981	0.816046	7.12849	0.00018528	0.00315913	1285
MED19	817	638	592	535	420	425	-0.770193	4.32789	0.000187553	0.00319293	1287
TMOD2	489	844	1080	1584	1561	1578	0.833936	5.33108	0.000187475	0.00319293	1286
S100A3	589	349	386	332	273	235	-0.840061	3.66747	0.000188608	0.00320802	1288
CCDC144A	0	11	18	45	67	41	2.56744	0.114309	0.000188733	0.00320802	1289
KIF17	22	30	16	62	92	84	1.60893	0.839256	0.000190332	0.00323269	1290
NRXN2	347	494	481	324	281	219	-0.887974	3.6554	0.000190714	0.00323667	1291
EEPD1	374	243	344	669	607	628	0.801719	4.01784	0.00019285	0.00327038	1292
KYAT3	1388	1063	988	856	816	683	-0.742976	5.08318	0.000195286	0.00330914	1293
B9D1	573	322	355	325	258	205	-0.851185	3.5805	0.000195905	0.00331706	1294
INTS4P1	27	21	18	2	7	0	-3.40377	-0.971363	0.000196343	0.0033219	1295
ADH5	8765	7293	7742	16634	14934	13942	0.730302	8.60807	0.000197904	0.00334573	1296
H2AFY2	434	401	409	339	266	222	-0.81403	3.60104	0.00019998	0.00337823	1297
SPSB1	802	835	1015	688	580	560	-0.740109	4.70913	0.000201445	0.00339513	1300
DEK	4229	5392	5225	9416	9669	9056	0.724875	7.92252	0.000201241	0.00339513	1298
PALM3	22	2	8	0	0	0	-6.42846	-1.96565	0.000201373	0.00339513	1299
DPYSL2	5574	5615	6347	4524	4083	3763	-0.710303	7.44535	0.000202749	0.00341447	1301
SLIT3	18342	33714	37308	18559	19273	16612	-0.859352	9.71759	0.000203107	0.00341787	1302
TEX2	840	1513	1861	2958	2806	2644	0.862072	6.14962	0.000203847	0.0034277	1303
PATJ	195	273	252	533	519	424	0.835427	3.63309	0.000204865	0.00344217	1304
SH3BGRL3	19430	9486	9868	9306	7418	7037	-0.838889	8.51801	0.000205211	0.0034427	1306
SGK3	254	362	385	633	706	612	0.776093	4.06272	0.000205179	0.0034427	1305
DSE	2873	3544	4101	6393	7077	6259	0.715121	7.41512	0.000207218	0.00347371	1307
NBPF20	109	135	236	407	345	327	1.02871	3.13491	0.000207796	0.00348074	1308
PSPHP1	387	157	232	105	127	126	-1.22489	2.75792	0.000207982	0.0034812	1309
INHBB	22	24	19	4	0	4	-3.3061	-1.00333	0.00020959	0.00350275	1311
DES	357	233	185	118	165	118	-1.11769	2.80831	0.000209457	0.00350275	1310
RTKN2	116	141	131	83	47	60	-1.26015	1.79177	0.000211698	0.0035353	1312
MATN2	624	739	760	536	459	451	-0.758244	4.38464	0.0002122	0.00354097	1313
TTLL7	153	322	319	576	582	507	0.929287	3.79554	0.000212545	0.00354404	1314
GIPC3	10	6	12	0	0	0	-6.31988	-2.10656	0.000216828	0.0036127	1315
BTG2	552	450	514	419	336	275	-0.778242	3.89569	0.000217817	0.00362643	1316
PDLIM7	11630	6991	6830	6513	5258	4960	-0.774761	7.94653	0.000218031	0.00362723	1317
UPP1	641	359	408	998	918	894	0.834554	4.5738	0.000218881	0.00363586	1319
CEP250	959	1206	1347	2483	2263	2001	0.744503	5.85165	0.000218772	0.00363586	1318
PDLIM2	3547	1839	2014	2003	1422	1460	-0.758891	6.16603	0.000219956	0.00365094	1320
AC090877.2	90	97	84	241	179	241	1.06917	2.40763	0.000222115	0.00368398	1321
H3F3AP4	674	408	506	412	340	289	-0.800648	3.94425	0.000222315	0.0036845	1322
KIF20A	1281	1677	1690	1189	1019	975	-0.745517	5.51562	0.000222679	0.00368496	1324
SRPX2	491	381	404	809	880	851	0.795137	4.43317	0.000222597	0.00368496	1323
KLHL2	475	597	698	1153	1145	1057	0.732928	4.85537	0.000223063	0.00368854	1325
CALML6	54	36	35	24	13	2	-2.1658	0.0414713	0.000223726	0.0036967	1326
FAM174B	59	73	54	134	186	161	1.16176	1.93493	0.000224445	0.00370579	1327
HIRIP3	678	440	412	409	306	288	-0.797466	3.89335	0.000224914	0.00371075	1328
GAS6-AS1	24	87	60	183	162	146	1.44814	1.91282	0.000230224	0.0037955	1329
JHY	206	169	234	450	412	388	0.840532	3.39408	0.000230796	0.00380206	1330
PRKAG2	643	743	701	1484	1282	1208	0.720689	5.09569	0.000231258	0.00380682	1331
2023-03-02	182	178	114	80	78	80	-1.1725	2.0943	0.000233088	0.00383117	1333
AC104135.1	0	0	0	15	7	10	6.31268	-2.00957	0.00023304	0.00383117	1332
ESR1	24	58	60	130	124	141	1.35207	1.62369	0.000233704	0.00383843	1334
CCDC28B	396	139	132	156	78	96	-1.09786	2.56872	0.000234581	0.00384993	1335
OR7D2	6	8	14	0	0	0	-6.28832	-2.10695	0.000234878	0.00385192	1336
AKAP6	8	28	14	57	65	65	1.81863	0.4847	0.000235289	0.00385578	1337
PIP5K1A	1169	1782	1848	3197	2982	2984	0.755438	6.2995	0.000235979	0.00386419	1338
LYPD1	15	7	6	0	0	0	-6.33657	-2.10387	0.000237094	0.00387956	1339
EDN1	329	341	276	192	219	182	-0.878001	3.18425	0.000238982	0.00389974	1342
CD109	4360	10854	11371	15665	18654	17624	0.877754	8.79218	0.000238876	0.00389974	1340
HTR7P1	130	195	225	460	352	393	0.948889	3.30911	0.000239039	0.00389974	1343
LARP4	737	1341	1221	2056	2316	1917	0.765831	5.7587	0.000238971	0.00389974	1341
C3	56	76	60	131	174	194	1.16492	1.98884	0.000240225	0.00391618	1344
COL6A1	130556	134981	151628	99706	96569	85582	-0.771069	11.9943	0.000242923	0.0039572	1345
FGFR3	87	81	93	40	29	48	-1.37948	1.19735	0.000246237	0.00400821	1346
TPRN	617	325	336	386	229	219	-0.807819	3.62922	0.000249357	0.00405598	1347
TEDC1	497	198	192	195	142	126	-1.02619	3.0006	0.000249699	0.00405853	1348
NT5M	172	72	104	68	45	48	-1.25909	1.61181	0.000250323	0.00406566	1349
PBX3	716	787	837	1505	1616	1297	0.708461	5.2532	0.000250593	0.00406702	1350
RPSAP9	2	3	0	45	8	28	3.55363	-0.871991	0.000250846	0.00406813	1351
PCSK1N	26	16	3	66	86	26	1.90858	0.387117	0.000251828	0.00408102	1352
RASD2	5	4	7	40	30	27	2.37115	-0.517339	0.000252101	0.00408243	1353
CCND1	12376	17270	18268	33364	30787	28777	0.767665	9.63017	0.000252441	0.00408492	1354
SPSB4	14	10	4	0	0	0	-6.34345	-2.1024	0.000253267	0.00409225	1356
ISLR	9882	6229	6744	6001	4984	4570	-0.739475	7.80855	0.000253202	0.00409225	1355
ZNF106	1563	3616	4276	5882	6425	6213	0.88349	7.30132	0.000255532	0.0041258	1357
SLC25A30	360	521	536	903	974	834	0.748865	4.54467	0.00025983	0.0041921	1358
EN1	1764	1179	1490	1122	1050	877	-0.734147	5.44815	0.000260741	0.00420255	1359
MMAB	1481	614	665	649	468	500	-0.871228	4.68636	0.000260861	0.00420255	1360
EGFL6	149	96	99	276	283	220	0.989633	2.67047	0.000261591	0.00421121	1361
AC004889.1	53	68	93	13	25	52	-1.58339	0.898615	0.000268483	0.00431899	1362
EHBP1L1	6164	5432	5697	4625	3925	3812	-0.692966	7.43356	0.00026929	0.00432879	1363
DHRS3	2838	1508	1365	4248	3552	3221	0.813703	6.55744	0.000269495	0.00432891	1364
GAP43	58	32	34	20	8	12	-1.86127	0.045471	0.000273946	0.00439389	1365
CENPH	507	374	409	299	296	247	-0.814946	3.64614	0.000274342	0.00439389	1368
L3MBTL4	2	4	0	27	30	8	3.29145	-1.1082	0.000274244	0.00439389	1367
JUND	5701	3598	3953	3616	2959	2629	-0.714556	7.03266	0.000274103	0.00439389	1366
ADAMTS1	4375	5813	6620	10313	11105	10043	0.718586	8.08922	0.000274605	0.00439488	1369
ATP8B1	2102	4326	4758	7472	7589	7009	0.857703	7.54853	0.000275219	0.0044015	1370
ZBED1	969	912	1103	2068	1891	1653	0.704348	5.59756	0.000276835	0.0044241	1371
LCA5L	64	58	59	11	40	15	-1.82724	0.608568	0.000278541	0.00444814	1372
LINC00667	702	599	678	505	456	419	-0.726376	4.29573	0.000279833	0.00446551	1373
OCIAD2	128	66	45	207	234	166	1.24358	2.26518	0.000280297	0.00446965	1374
AC133919.2	0	0	0	14	8	9	6.26992	-2.04233	0.000287768	0.00458545	1375
RAC3	193	102	86	88	57	46	-1.17207	1.77549	0.000288559	0.00459471	1376
GALNT18	0	4	0	10	30	16	3.98771	-1.29843	0.000289663	0.00460894	1377
PLCE1-AS1	32	38	55	113	92	138	1.26593	1.43291	0.000293455	0.0046659	1378
ZNF396	33	42	18	6	10	6	-2.2401	-0.418421	0.000294365	0.00467697	1379
SERPINB9	17	20	46	90	104	75	1.59135	1.02169	0.000301588	0.00478825	1380
PTPRH	59	33	59	32	13	7	-1.88509	0.326866	0.000301873	0.0047893	1381
ZBTB46	121	97	100	40	66	43	-1.31928	1.49412	0.000304287	0.00482412	1382
PARD6G	56	58	86	171	149	166	1.09712	1.96992	0.00030509	0.00483335	1383
PIK3IP1	594	460	477	1111	899	888	0.71622	4.64409	0.000308498	0.00488381	1384
CASTOR3	154	186	220	418	389	356	0.85916	3.28505	0.000310873	0.00491786	1385
GUCY1B1	178	204	199	131	122	92	-0.968697	2.45443	0.000312526	0.00494044	1386
RNF11	4026	4196	4319	8208	7833	7295	0.689452	7.6608	0.000313977	0.0049598	1387
ETV5	765	924	980	684	626	555	-0.719838	4.72697	0.000316635	0.00499818	1388
NR6A1	34	40	86	16	19	16	-1.73527	0.385267	0.000318272	0.00502041	1389
GBP2	594	446	489	402	337	306	-0.753791	3.91354	0.00031866	0.0050229	1390
HIP1R	287	279	302	684	539	488	0.759895	3.86239	0.000320395	0.00504663	1391
VWA7	0	0	0	8	10	12	6.25452	-2.06981	0.000322583	0.0050738	1393
OR1J4	0	0	0	21	8	4	6.24727	-1.98553	0.000322353	0.0050738	1392
CITED2	11298	9616	10417	21753	19265	17873	0.703462	8.98864	0.000323739	0.00508832	1394
CD46	2283	4200	4150	6422	7195	6319	0.751855	7.43128	0.000329706	0.0051784	1395
MGAT4B	5681	4072	4210	10150	7933	8088	0.708319	7.82027	0.00033467	0.0052503	1396
TGFB1	5282	3433	3931	3275	2866	2652	-0.711295	6.96666	0.000334763	0.0052503	1397
AL031595.3	1	15	4	34	52	21	2.48853	-0.362011	0.000341057	0.00534518	1398
RYBP	894	1613	1808	2686	2756	2699	0.771433	6.1363	0.000343794	0.00538423	1399
NUDT4	1310	1571	1640	2868	2799	2659	0.681458	6.18129	0.000346112	0.00541665	1400
MYL3	66	50	62	36	12	24	-1.59448	0.617454	0.000346631	0.0054209	1401
RBM24	132	156	117	367	263	270	0.938249	2.88463	0.000347141	0.00542501	1402
C5orf63	51	94	80	33	27	31	-1.46863	0.948929	0.000347894	0.0054329	1403
DUSP1	1707	1395	1484	3261	2711	2484	0.673071	6.19917	0.000349824	0.00545915	1404
GLIS3	64	133	156	242	266	265	1.00593	2.68005	0.000350343	0.00546336	1405
NUDT1	1540	516	468	519	353	388	-1.00231	4.48586	0.000351614	0.00547928	1406
CNTN5	7	22	21	0	0	4	-4.14733	-1.37166	0.000352887	0.00549521	1407
AC074135.1	0	10	24	0	0	0	-6.35757	-1.90495	0.000357199	0.00555841	1408
LRP5	395	638	690	1186	1085	1056	0.780087	4.83302	0.000358852	0.00558016	1409
LRRC2	514	937	965	1468	1561	1514	0.758517	5.29901	0.0003618	0.00562202	1410
ZBTB38	1494	3781	3875	5625	6197	5903	0.867331	7.24491	0.000362259	0.00562515	1411
AQP1	1123	668	733	678	491	543	-0.741565	4.63159	0.000363156	0.0056351	1412
HERC3	460	1133	1049	1854	1910	1556	0.897541	5.486	0.000364684	0.00565282	1413
MGARP	249	168	192	413	429	429	0.873245	3.41477	0.000364814	0.00565282	1414
CKS1B	1452	687	783	607	630	503	-0.878703	4.77649	0.000365387	0.00565769	1415
KAZN	679	891	1042	628	584	583	-0.725922	4.68723	0.000368518	0.00569812	1417
AC243965.2	0	0	0	11	4	16	6.27353	-2.03552	0.000368338	0.00569812	1416
GAS1	2518	3414	3808	7005	6345	5334	0.746053	7.31937	0.000369337	0.00570675	1418
MYH3	131	56	97	40	49	21	-1.57001	1.25313	0.000370484	0.00571974	1419
TNNC2	107	21	30	23	6	16	-1.85682	0.341486	0.0003707	0.00571974	1420
SLC35G2	229	191	212	413	445	429	0.823242	3.44504	0.000372202	0.00573888	1421
COL5A2	25236	44170	49363	25047	26579	24434	-0.79241	10.1543	0.000372612	0.00574116	1422
CYB5A	1296	821	868	2236	1621	1698	0.705994	5.58894	0.000373526	0.0057512	1423
HCP5	47	44	50	12	20	18	-1.70893	0.254498	0.000374291	0.00575893	1424
PROCA1	66	40	23	12	7	14	-2.09234	0.040514	0.000375979	0.00578085	1425
PCED1B	36	20	28	117	86	59	1.41226	0.992462	0.000379533	0.00583139	1426
ADORA2B	318	334	341	249	211	189	-0.826743	3.27026	0.000380287	0.00583888	1427
TMEM123	3846	5331	5633	8837	9449	9047	0.697651	7.89573	0.000380825	0.00584305	1428
ARAP3	168	154	247	449	389	349	0.876705	3.30851	0.000381681	0.00585208	1429
TMEM200C	20	34	42	4	12	10	-2.10509	-0.347128	0.000384725	0.00589464	1430
EFHD1	38	28	22	6	2	10	-2.56804	-0.525251	0.000386592	0.00591909	1431
LY6K	1258	669	696	607	572	477	-0.813523	4.65023	0.000387216	0.00592451	1432
NDP	14	7	5	0	0	0	-6.2297	-2.1788	0.000388227	0.0059317	1434
LPCAT4	1165	884	846	718	748	557	-0.719732	4.84554	0.000388111	0.0059317	1433
SMAGP	688	351	396	372	267	278	-0.805979	3.78756	0.000389203	0.00594246	1435
HAAO	172	83	110	65	72	31	-1.34407	1.67537	0.000392361	0.00598651	1436
GALNT3	44	41	60	144	142	105	1.226	1.61336	0.000394688	0.00601783	1437
WWC2	626	1672	1787	2672	2700	2744	0.92051	6.10469	0.00039516	0.00602083	1438
METRNL	11859	5924	6806	6000	4922	4852	-0.78375	7.88381	0.000396995	0.00604459	1439
NFKBIZ	193	319	348	638	648	477	0.857232	3.8854	0.000397557	0.00604894	1440
RASA2	376	739	685	1038	1121	1234	0.763899	4.88137	0.000399988	0.00608171	1441
BGN	6549	4500	5510	11427	9832	9503	0.700266	8.05819	0.000401271	0.00609698	1442
LSR	220	140	126	135	56	82	-1.07923	2.17292	0.000403027	0.00611942	1443
TSPAN18	269	318	433	793	611	616	0.79571	4.09812	0.000403879	0.0061281	1444
BTN2A2	242	260	227	503	495	439	0.772537	3.6176	0.000406067	0.00615704	1445
RUNX3	12	4	12	84	66	18	2.21326	0.19267	0.000407498	0.00617021	1447
CAPS	275	122	139	109	85	83	-1.08011	2.27588	0.00040729	0.00617021	1446
HIPK2	506	1790	1849	2547	2914	2846	0.999701	6.1354	0.000410487	0.0062014	1450
ZNF395	753	711	832	1632	1362	1269	0.682193	5.20834	0.000409875	0.0062014	1448
CLMP	5398	7426	7804	13055	13076	12288	0.709536	8.38006	0.000410163	0.0062014	1449
LPAR5	8	14	4	0	0	0	-6.21748	-2.17685	0.000410691	0.0062014	1451
IGFBPL1	0	12	6	77	27	41	2.92907	-0.0467176	0.000411812	0.00621406	1452
FEZ2	2270	1865	1909	4121	3511	3519	0.679615	6.60027	0.000412159	0.006215	1453
IQCD	96	44	34	26	23	13	-1.62157	0.544578	0.000413352	0.0062287	1454
CDHR3	269	150	186	477	366	381	0.839689	3.37108	0.000414459	0.0062411	1455
RGN	326	240	282	159	160	198	-0.914196	3.01356	0.000416229	0.00626345	1456
AP003119.3	29	27	17	10	4	2	-2.53376	-0.758743	0.000416752	0.00626701	1457
LEPROT	3102	3511	4140	6922	6699	6157	0.682116	7.42757	0.000417697	0.00627261	1459
SOX9	18	6	6	42	59	38	2.1001	0.0195281	0.000417412	0.00627261	1458
RPS2	66221	31057	33981	33248	24630	24553	-0.803238	10.2885	0.000421176	0.00632052	1460
M6PR	854	1379	1556	2648	2383	2255	0.77772	5.96267	0.000422625	0.00633359	1462
A4GALT	2434	1448	1705	1361	1231	1179	-0.740407	5.77383	0.000422387	0.00633359	1461
NTM	649	660	719	512	463	461	-0.703383	4.34035	0.000424064	0.00635081	1463
APLP1	638	362	522	425	307	295	-0.756313	3.89688	0.000428356	0.00641072	1464
APPL2	3134	3580	3741	6839	6254	6136	0.676098	7.3881	0.000429059	0.00641248	1466
ATP2A3	46	36	51	140	97	115	1.19575	1.4762	0.000428785	0.00641248	1465
TRO	325	368	445	261	253	238	-0.791966	3.47163	0.000429887	0.0064161	1468
TOX	839	918	1049	656	624	725	-0.686619	4.81469	0.000429768	0.0064161	1467
NFASC	2014	3611	3907	5964	6203	5711	0.757738	7.27278	0.000430579	0.00642204	1469
OLFML3	5895	4349	5065	10504	8920	8914	0.689705	7.94245	0.000434866	0.00648158	1470
MICB	573	748	768	494	460	495	-0.721722	4.37331	0.000437182	0.00651166	1471
PSMG3-AS1	426	596	678	344	424	409	-0.715433	4.0765	0.000437877	0.00651758	1472
DEPTOR	1138	1201	1405	952	902	839	-0.676725	5.23043	0.000441318	0.00655989	1474
RPS2P5	18989	12117	13053	13053	9142	9079	-0.695701	8.7788	0.000441204	0.00655989	1473
CENPM	590	260	236	232	208	155	-0.968445	3.31367	0.000443376	0.00658601	1475
FAM27E3	48	20	7	10	2	2	-2.64981	-0.754822	0.000444555	0.00659906	1476
IER2	1199	476	610	537	441	383	-0.854648	4.42035	0.000447365	0.00663627	1477
CTSO	563	730	782	1305	1284	1228	0.686822	5.05861	0.000455601	0.00675386	1478
PITX2	318	329	371	238	205	228	-0.805541	3.31208	0.000458634	0.00679424	1479
PKD2	1814	3669	4274	5887	6386	6048	0.791446	7.30818	0.000481414	0.00712688	1480
AC093535.2	134	120	125	283	266	253	0.87504	2.74691	0.000481828	0.0071282	1481
RFLNB	3157	2649	2757	6126	4799	4753	0.661091	7.09354	0.000482796	0.00713769	1482
PCDHB4	12	12	0	46	43	41	2.50981	-0.104627	0.000483466	0.00714278	1483
AP001189.5	0	0	0	9	9	10	6.15213	-2.14125	0.000493	0.00727872	1484
DHODH	224	196	156	115	129	97	-0.957061	2.4449	0.00049334	0.00727884	1485
LINC01094	2	9	31	72	55	51	2.30307	0.367171	0.000497491	0.00733515	1486
NDRG2	7	8	21	61	41	44	1.90941	0.11439	0.000499255	0.00735126	1488
ILF3-DT	313	239	234	195	157	149	-0.853112	2.92345	0.000499062	0.00735126	1487
ENTPD7	151	331	415	642	602	596	0.937805	3.94957	0.000501834	0.00738427	1489
SYTL4	46	71	109	173	206	160	1.11498	2.12288	0.000505329	0.00743071	1490
LHPP	760	387	484	478	329	298	-0.74229	3.99886	0.000507093	0.00745165	1491
RASL12	49	28	26	20	4	8	-2.03666	-0.217691	0.000508057	0.00746081	1492
GPR1	1783	1465	1614	1236	1173	1096	-0.674652	5.60947	0.000510758	0.00749143	1493
UCHL1	8095	4602	5059	12559	10703	9960	0.738009	8.16519	0.000510826	0.00749143	1494
TMEM171	212	168	141	406	346	318	0.84214	3.17227	0.000511666	0.00749873	1495
AL118511.1	26	12	11	0	0	3	-4.31242	-1.41477	0.000516473	0.00756412	1496
FGF7P8	2	2	1	13	27	17	3.18458	-1.26024	0.000517426	0.00757302	1497
SERTAD4-AS1	217	83	81	101	59	35	-1.1461	1.78078	0.000521196	0.00761465	1499
RHOB	5180	4427	4873	3973	3296	3349	-0.655149	7.19152	0.000520631	0.00761465	1498
DAAM2	1056	2328	2472	4047	3840	3621	0.859251	6.611	0.000521313	0.00761465	1500
ADGRF5P1	3	8	15	0	0	0	-6.11047	-2.18274	0.000522179	0.00762126	1501
HSCB	432	199	216	190	126	164	-0.957496	2.9741	0.000522461	0.00762126	1502
GXYLT2	238	414	434	248	213	178	-0.937142	3.34399	0.000525606	0.00766145	1503
LHFPL2	1462	2214	2471	3766	3709	3791	0.702745	6.62081	0.000526265	0.00766145	1505
THEM6	408	243	273	226	176	179	-0.850176	3.14788	0.000525954	0.00766145	1504
LZTS1	24	14	15	71	73	42	1.58928	0.485634	0.000532048	0.00774049	1506
CCDC87	18	16	27	6	2	2	-2.83486	-1.04693	0.000532587	0.00774155	1507
C16orf86	198	54	84	79	30	47	-1.22396	1.56262	0.000532828	0.00774155	1508
SYT7	99	139	134	65	42	78	-1.22863	1.74313	0.000537834	0.0078091	1509
LRRC73	84	23	32	4	6	18	-2.44432	0.0863889	0.000538728	0.00781691	1510
SCNN1D	172	131	99	63	72	66	-1.17351	1.8571	0.000540033	0.00782031	1513
TBL1X	387	677	736	1185	1163	1067	0.767479	4.88017	0.000539739	0.00782031	1511
ASAH2	7	14	15	41	52	45	1.76871	0.0639875	0.000539892	0.00782031	1512
SLC29A1	423	384	462	332	244	296	-0.752769	3.64923	0.000541817	0.00784095	1514
PCSK7	288	937	803	1445	1418	1314	0.991256	5.12815	0.000543159	0.00785519	1515
EMP3	14679	5721	6244	6464	4805	4591	-0.829007	7.96162	0.00054461	0.00787098	1516
SDC2	11429	9887	11412	8118	7956	7474	-0.677867	8.35769	0.000545765	0.00788247	1517
SCARB1	643	399	512	401	342	310	-0.749428	3.93134	0.000547611	0.00790392	1518
SPECC1	180	203	211	380	448	359	0.790131	3.337	0.000549574	0.00792703	1519
TRIB2	1102	1653	1732	1097	1049	960	-0.710954	5.47074	0.000556284	0.00801854	1520
ASPH	5202	8754	8977	13478	14970	13737	0.714528	8.52336	0.000557622	0.00803255	1521
ANTXR1	5570	8422	9506	14852	14888	13913	0.722784	8.56491	0.000559599	0.00805572	1522
OXER1	24	2	14	2	0	0	-4.51575	-1.67029	0.000562918	0.00809819	1523
PTPN20	36	58	36	20	4	12	-2.13951	0.0680545	0.000566611	0.00814062	1525
CU634019.1	5	0	0	22	31	10	3.85462	-1.15855	0.000566261	0.00814062	1524
ID1	3318	1592	1634	1677	1187	1336	-0.771806	5.97616	0.00057033	0.00818868	1526
MC4R	38	38	29	126	78	102	1.31741	1.24361	0.000576619	0.00827356	1527
ZMYND12	34	10	24	4	2	6	-2.62723	-0.893256	0.000580855	0.00832888	1528
FAM20C	3496	1887	2216	2201	1574	1569	-0.681521	6.23698	0.00058217	0.00834227	1529
PLCB4	1026	1483	1634	2415	2581	2478	0.67234	6.03865	0.000583471	0.00835545	1530
PSEN2	289	188	202	523	420	391	0.781372	3.50889	0.000587287	0.0084046	1531
ATP10A	1802	2281	2614	4724	3867	3871	0.700056	6.75349	0.000587683	0.00840479	1532
NCK2	624	570	535	1238	1004	944	0.669224	4.79458	0.000589003	0.00841817	1533
SMAD9	325	563	514	852	856	937	0.746455	4.52132	0.000590268	0.00843075	1534
UBE2S	6437	2576	2531	3140	2041	1998	-0.775662	6.77645	0.000595017	0.00849305	1535
AC083899.1	77	60	64	183	115	217	1.11316	2.03557	0.000596818	0.00851321	1536
SYNC	468	1216	1305	2142	2022	1893	0.938105	5.66947	0.000598825	0.00853628	1537
EDNRA	94	168	150	58	111	62	-1.05671	1.94117	0.000599771	0.0085442	1538
DPH5	842	715	718	652	521	476	-0.678162	4.51712	0.000601843	0.00856815	1539
NDC80	817	666	703	588	488	491	-0.685859	4.45488	0.000608446	0.00865653	1540
RGS10	1220	663	705	765	467	555	-0.714927	4.67632	0.000610073	0.00867404	1541
OPHN1	153	317	304	462	541	492	0.806939	3.68785	0.000612556	0.0087037	1542
SEMA3A	581	1027	986	1420	1656	1613	0.689365	5.3688	0.000618887	0.00878795	1543
ALDH16A1	1112	715	728	712	549	534	-0.696997	4.66779	0.000623066	0.00884156	1544
ESPNL	127	83	116	80	42	52	-1.135	1.57921	0.000626246	0.00888094	1545
TMEM132B	35	54	56	99	120	152	1.15775	1.57721	0.000629854	0.00892633	1546
TFPI	2241	2109	2221	1735	1513	1587	-0.649722	6.05565	0.000631983	0.00894989	1547
CDK15	170	173	167	387	325	324	0.811811	3.1321	0.000632742	0.00894989	1549
CDH2	1180	1449	1827	1053	1079	1066	-0.66127	5.48054	0.000632443	0.00894989	1548
TPH1	5	16	4	0	0	0	-6.10412	-2.21555	0.000633404	0.00895347	1550
SHISA9	0	0	0	12	4	12	6.12314	-2.14181	0.000636615	0.00899305	1551
ITGA4	687	2017	2254	2969	3356	3202	0.902495	6.35394	0.000642337	0.00906804	1552
SCARF2	2338	1579	1683	4192	3100	2815	0.646981	6.46574	0.000643006	0.00907165	1553
ABCA9	210	331	360	198	201	153	-0.886342	3.09668	0.000644576	0.00908794	1554
AL645728.2	32	4	4	2	0	0	-4.49311	-1.66609	0.000647107	0.00911776	1555
AKIP1	1558	1274	1219	1059	980	890	-0.66875	5.34897	0.000648583	0.00913269	1556
CYP7A1	8	12	4	0	0	0	-6.11352	-2.25664	0.000650253	0.00915032	1557
LINC01436	35	14	11	69	78	55	1.66664	0.617462	0.00065731	0.00924368	1558
AC013394.1	0	0	0	15	8	5	6.07169	-2.14876	0.000662486	0.0093105	1559
AC246787.1	287	83	129	95	68	68	-1.15654	2.1249	0.000665779	0.00935078	1560
C20orf194	508	943	1030	1617	1598	1467	0.77093	5.33731	0.000667044	0.00936254	1561
CX3CR1	0	0	0	21	1	10	6.20246	-2.01342	0.000667541	0.00936352	1562
LINC01137	105	48	48	40	26	20	-1.39414	0.808925	0.000671377	0.0094113	1563
TACC3	2297	1513	1557	1535	1113	1189	-0.677007	5.74666	0.000672173	0.00941644	1564
AC021106.1	0	0	2	13	10	18	4.29734	-1.68418	0.000679272	0.00950981	1565
MCTP2	63	88	89	153	211	175	0.966198	2.15713	0.00068131	0.00953225	1566
CDCA5	917	603	578	550	483	416	-0.717465	4.37565	0.000682665	0.00954511	1567
LINC00906	0	0	0	16	6	6	6.06869	-2.14871	0.000684836	0.00956937	1568
ICAM2	30	11	17	4	4	0	-3.1353	-1.13446	0.000691844	0.00964268	1572
CYGB	593	424	462	1109	858	759	0.672795	4.56729	0.000691523	0.00964268	1571
OSER1-DT	340	181	225	151	140	145	-0.933113	2.80657	0.000690802	0.00964268	1569
ZNF581	828	385	394	464	300	287	-0.760429	3.96094	0.00069128	0.00964268	1570
PTGER2	472	410	470	308	346	281	-0.739315	3.7445	0.000694334	0.00967123	1573
HEG1	4175	8981	10965	14634	16140	14814	0.821291	8.61857	0.000696444	0.00969446	1574
TCN2	475	286	313	259	204	226	-0.818274	3.37527	0.000701399	0.00975724	1575
CHORDC1	595	801	762	1202	1382	1301	0.652083	5.0996	0.000702426	0.00976533	1576
CARMIL1	605	1213	1200	689	677	537	-0.814179	4.8494	0.000706919	0.00981534	1578
CADPS2	26	55	76	144	139	124	1.26492	1.68882	0.000706564	0.00981534	1577
VGLL3	5930	15830	16816	22047	26256	24460	0.845514	9.2969	0.000711243	0.00986912	1579
AC005831.1	20	51	56	70	118	135	1.20531	1.38785	0.000713117	0.00988886	1580
HRH2	2	12	11	0	0	0	-6.06264	-2.21937	0.000715705	0.00991846	1581
RASSF3	555	880	847	1644	1358	1344	0.745317	5.22405	0.000716331	0.00992086	1582
SLC35G1	155	208	293	465	418	417	0.823313	3.46836	0.000723045	0.0100075	1583
LAMA3	254	396	442	231	204	264	-0.818404	3.399	0.000724761	0.0100249	1584
HSP90AA2P	34	88	74	164	178	137	1.15903	1.94617	0.000727711	0.0100594	1585
DHRS4L2	874	276	315	286	198	257	-1.00156	3.70948	0.000729502	0.0100778	1586
NXPH4	116	64	79	40	38	40	-1.29769	1.192	0.000733028	0.0101159	1587
DKKL1	12	18	17	4	0	0	-4.15886	-1.4444	0.000733187	0.0101159	1588
MLKL	110	79	82	230	192	175	0.937511	2.30421	0.000734351	0.0101256	1589
PICK1	383	240	228	197	203	132	-0.870221	3.02683	0.000736354	0.0101469	1590
POMZP3	216	47	83	27	47	25	-1.78142	1.43951	0.00074062	0.0101969	1591
MYOM1	8	6	10	44	31	33	1.95527	-0.310301	0.000740918	0.0101969	1592
NFATC2	4	14	16	75	40	41	2.00679	0.166272	0.000743074	0.0102202	1593
BHLHE41	282	368	346	196	220	243	-0.796818	3.28733	0.000752757	0.0103469	1594
RASGRP2	66	26	36	32	12	4	-1.83694	0.130649	0.000754223	0.0103605	1595
LINC00638	25	21	24	3	6	6	-2.41583	-0.815566	0.000757247	0.0103955	1596
TMEM18	1110	743	746	679	614	535	-0.694181	4.69372	0.000758731	0.0104094	1597
PQLC2L	76	63	76	164	175	158	1.00543	2.02534	0.000768007	0.0105235	1599
KLHL35	130	86	60	48	40	38	-1.28283	1.28476	0.000767672	0.0105235	1598
UBQLNL	24	10	7	4	0	0	-4.03767	-1.59006	0.000768614	0.0105252	1600
SQLE	3060	3140	3649	2393	2484	2404	-0.636941	6.64162	0.000775255	0.0106095	1601
MISP	16	16	19	6	0	0	-3.99161	-1.31452	0.000778693	0.0106499	1602
GHR	391	618	631	315	483	365	-0.69103	4.03841	0.000779617	0.0106559	1603
AL512625.3	11	8	4	0	0	0	-6.06458	-2.29887	0.000785169	0.0107251	1604
AC146944.4	0	0	0	10	9	7	6.02625	-2.21705	0.000788298	0.0107611	1605
PLEKHG5	14	28	35	122	66	73	1.55427	0.959292	0.000789856	0.0107757	1606
NSMCE1	2010	746	903	741	635	690	-0.888538	5.07628	0.000795268	0.0108428	1607
SATB1	241	447	528	687	838	721	0.745069	4.29449	0.000796144	0.010848	1608
SPRY1	217	282	256	175	111	171	-0.944086	2.84264	0.000798788	0.0108772	1609
SERPINI1	176	206	190	104	128	122	-0.898586	2.45848	0.000799441	0.0108794	1610
PHACTR1	26	36	37	69	109	95	1.25146	1.11433	0.000801391	0.0108948	1611
MOK	380	312	361	756	606	588	0.679066	4.08536	0.00080157	0.0108948	1612
NKD1	0	0	0	10	6	10	6.03853	-2.21489	0.000805305	0.010932	1614
AC010889.1	0	0	0	10	6	10	6.03853	-2.21489	0.000804809	0.010932	1613
PCDHGB6	29	57	40	95	113	122	1.21979	1.40112	0.000812592	0.0110241	1615
ZNF33B	219	225	203	427	456	375	0.750023	3.43419	0.000814565	0.011044	1616
CLTB	10284	4350	4341	4988	3482	3460	-0.76818	7.49948	0.000815126	0.0110448	1617
AC092645.1	5	64	67	92	148	128	1.64805	1.53868	0.000816065	0.011045	1618
C14orf93	260	158	167	161	112	93	-0.884302	2.48835	0.000816153	0.011045	1619
AC016877.3	64	61	45	20	20	27	-1.53891	0.552938	0.000828269	0.0112021	1620
HSBP1L1	310	160	168	484	436	351	0.839467	3.43221	0.000830464	0.0112248	1621
STRIP2	50	48	79	148	123	148	1.06571	1.77257	0.000838232	0.0113228	1622
S100A16	9138	4559	4676	4906	3754	3589	-0.724429	7.48332	0.000839567	0.0113339	1623
ABL2	973	2088	2291	2990	3433	3260	0.739951	6.41099	0.000843904	0.0113849	1624
PAX9	0	0	0	2	14	12	6.10318	-2.13519	0.000844383	0.0113849	1625
DAB2	8883	11214	11774	20190	20002	17757	0.665252	8.98493	0.000846513	0.0114066	1626
CHAC1	958	551	736	614	445	523	-0.68746	4.48257	0.000851378	0.0114651	1627
ZFPM1	408	194	271	209	182	138	-0.887135	3.04463	0.000856349	0.0115209	1628
AC008507.2	0	0	0	14	9	4	6.00964	-2.18487	0.000856577	0.0115209	1629
NRIP1	140	611	553	808	934	886	1.04071	4.47616	0.000858053	0.0115337	1630
LINC01504	59	76	24	17	12	18	-1.84117	0.370304	0.000861299	0.0115694	1631
SLC17A9	709	707	615	555	466	447	-0.677137	4.35481	0.000861764	0.0115694	1632
NUDT8	337	145	134	112	94	101	-1.08608	2.46195	0.000862644	0.0115741	1633
LMO2	14	16	14	3	2	0	-3.42723	-1.49202	0.000865943	0.0116113	1634
SLCO3A1	145	192	204	452	365	307	0.844106	3.23197	0.000867509	0.011618	1636
GATD3B	62	45	67	128	142	152	1.08541	1.77579	0.000867113	0.011618	1635
HNRNPA1P33	13	6	4	0	0	0	-6.04098	-2.29931	0.000870742	0.0116542	1637
DCTN1	4017	6687	7472	12931	11023	10753	0.769918	8.21654	0.000876208	0.0117202	1638
MYH10	1487	3090	3266	4775	4988	4693	0.757124	6.97663	0.000878968	0.01175	1639
ZIC2	24	16	12	0	6	0	-3.97842	-1.2875	0.000884008	0.0118101	1640
LYSMD4	485	355	420	334	285	258	-0.725265	3.64485	0.00088634	0.0118269	1642
SRC	1606	1979	2021	4057	3136	3136	0.672549	6.48798	0.000886245	0.0118269	1641
RPLP0P6	2960	1684	2027	2030	1352	1475	-0.645591	6.06814	0.000887	0.0118285	1643
FABP5P7	107	40	41	30	9	30	-1.65021	0.664648	0.000888885	0.0118452	1644
CDCA3	1001	508	515	475	354	445	-0.809834	4.27814	0.000889337	0.0118452	1645
PFN1P1	30	24	26	4	11	5	-2.25906	-0.607971	0.000889924	0.0118458	1646
AC007743.1	41	123	138	45	36	28	-1.5397	1.31541	0.0008942	0.0118955	1647
CEBPD	2153	1279	1265	3612	2515	2233	0.641337	6.19901	0.000895747	0.0119089	1648
ANKH	1842	2106	2427	1700	1464	1514	-0.645769	6.00865	0.000897476	0.0119246	1649
OTULINL	18	44	34	9	14	4	-2.04687	-0.337963	0.000903168	0.011993	1650
RASAL2	806	1715	1878	2639	2911	2559	0.764026	6.14255	0.000906169	0.0120255	1651
MAD2L1	878	762	708	615	587	506	-0.663958	4.5669	0.000912172	0.0120979	1652
PDGFRL	872	479	634	459	463	392	-0.76312	4.27221	0.000913674	0.0121105	1653
OR1H1P	0	8	2	24	25	23	3.0185	-0.918292	0.000915841	0.0121318	1654
FSD1	164	92	52	24	30	47	-1.71508	1.3273	0.000920068	0.0121805	1655
AVL9	676	1152	1222	2056	1831	1813	0.739141	5.62572	0.000924434	0.0122161	1658
HAUS6	447	787	727	1300	1187	1158	0.726663	4.9862	0.000924346	0.0122161	1656
AFMID	490	361	330	328	262	227	-0.733923	3.54976	0.000924398	0.0122161	1657
C16orf74	143	64	75	72	40	32	-1.17328	1.35424	0.000928338	0.0122603	1659
SESN2	1632	1502	1794	1209	1303	1122	-0.643659	5.64095	0.000930001	0.0122749	1660
RNF152	185	311	310	175	194	127	-0.888489	2.93968	0.000933001	0.0123071	1661
CASP6	223	247	224	482	432	424	0.740436	3.527	0.000934773	0.0123215	1662
ZP3	110	21	45	27	20	6	-1.84897	0.500399	0.000935222	0.0123215	1663
AC020763.3	2	12	5	25	32	38	2.28403	-0.490605	0.000943597	0.0124244	1664
AF127577.4	16	35	27	90	92	55	1.40681	0.868727	0.000947654	0.0124703	1665
RPSA	53652	23099	24422	24290	18609	19187	-0.803873	9.90269	0.000952802	0.0125305	1666
MACO1	925	920	973	719	741	630	-0.639443	4.83957	0.000956258	0.0125685	1667
WSCD1	5	7	10	0	0	0	-5.96282	-2.34417	0.000959084	0.012598	1668
GPC4	597	600	844	1237	1371	1109	0.673214	5.02323	0.000962434	0.0126345	1669
DCST2	22	8	4	0	1	0	-4.76626	-1.86714	0.000967006	0.0126869	1670
SLC20A2	2091	2354	2335	4323	3921	3851	0.629883	6.73699	0.000970124	0.0127202	1671
HRASLS	34	22	14	14	2	2	-2.50075	-0.777307	0.00097081	0.0127216	1672
EVI2A	4	2	4	18	22	29	2.55236	-0.959636	0.000974953	0.0127682	1673
SCD5	1199	1239	1442	984	1032	854	-0.640043	5.29736	0.000984169	0.0128812	1674
CU633967.1	0	0	0	10	12	4	5.97145	-2.21921	0.000985642	0.0128928	1675
NECAB3	672	421	448	351	326	344	-0.768572	3.91215	0.00098641	0.0128951	1676
SLC6A9	839	936	1118	688	767	676	-0.638416	4.87335	0.000991794	0.0129578	1677
GABRB3	20	49	53	14	13	10	-1.82151	0.00360763	0.00099311	0.0129672	1678
AMPH	400	475	498	947	765	825	0.680726	4.46725	0.00100424	0.0131048	1679
JADE2	893	1168	1153	1950	1965	1827	0.641411	5.66341	0.00101308	0.0132123	1680
TTC29	4	10	8	0	0	0	-5.95779	-2.34265	0.00101557	0.0132368	1681
FOXL2NB	177	252	353	602	548	432	0.849488	3.73436	0.00101656	0.0132419	1682
FAM20A	12	20	23	72	65	47	1.54052	0.487196	0.00101936	0.0132705	1683
MRAS	1416	1417	1725	2813	2626	2605	0.61957	6.15466	0.00102208	0.0132979	1684
NT5C2	280	1064	1098	1773	1750	1576	1.06949	5.40623	0.00102931	0.0133841	1685
SUSD1	410	562	674	1009	1049	921	0.676407	4.70939	0.00103452	0.0134439	1686
DPT	117	64	78	188	223	188	1.03799	2.29074	0.00103779	0.0134783	1687
ROBO4	45	45	47	20	16	19	-1.51895	0.257137	0.00104251	0.0135317	1688
NUSAP1	143	87	93	70	58	44	-1.10574	1.5678	0.00104607	0.0135698	1689
CLDN1	30	26	30	2	10	10	-2.26887	-0.504882	0.00105162	0.0136271	1690
HOXA3	0	0	0	2	25	4	6.05943	-2.03804	0.00105173	0.0136271	1691
TNFSF10	0	2	0	16	12	14	4.20557	-1.66183	0.00105387	0.0136468	1692
USP53	1763	4210	4611	6388	6891	6390	0.802741	7.41603	0.00105501	0.0136535	1693
RPS2P46	2988	1659	1773	1713	1362	1378	-0.689113	5.98893	0.00105739	0.0136762	1694
ZNF175	143	184	241	370	392	350	0.791804	3.25272	0.00105899	0.0136887	1695
AC080023.1	23	72	72	131	164	119	1.22287	1.73463	0.00105994	0.013693	1696
FRMPD4	16	30	39	117	84	66	1.46157	1.01703	0.00106503	0.0137506	1697
CIB2	187	120	136	95	99	60	-1.01575	2.04991	0.00106589	0.0137536	1698
MUC20	34	8	14	0	4	0	-4.17264	-1.24568	0.00106741	0.0137651	1699
FKBP5	178	242	233	447	418	396	0.753562	3.44078	0.00107054	0.0137893	1701
STXBP5-AS1	21	9	21	70	41	53	1.51585	0.345509	0.00107046	0.0137893	1700
SRFBP1	179	302	277	401	512	504	0.722283	3.63229	0.00107214	0.0137937	1703
ANKRD27	609	709	849	1285	1297	1254	0.631316	5.08729	0.00107197	0.0137937	1702
LINC01121	36	15	9	12	2	0	-2.81825	-0.997031	0.00107576	0.0138321	1704
MEGF6	13528	15771	17094	13016	10612	10119	-0.6668	8.86486	0.00108281	0.0139146	1705
TRIM61	41	59	72	33	17	18	-1.55734	0.559304	0.00108844	0.0139681	1707
ATP11A	277	906	899	1327	1472	1254	0.924794	5.11396	0.00108816	0.0139681	1706
GAS7	266	390	423	664	683	629	0.692433	4.11424	0.00108889	0.0139681	1708
NCKAP5	109	324	275	136	113	90	-1.16035	2.63902	0.00109203	0.0139865	1710
ARHGAP24	808	1246	1342	791	869	768	-0.658295	5.08799	0.00109151	0.0139865	1709
C12orf49	1132	1247	1353	2439	2109	2107	0.629393	5.87491	0.00109224	0.0139865	1711
RERG	0	10	18	0	0	0	-6.087	-2.10816	0.00109605	0.0140271	1712
PMS2CL	212	218	232	148	165	119	-0.831305	2.68915	0.00110403	0.0141211	1713
DNAJC15	1723	1221	1210	1117	869	1000	-0.669659	5.38272	0.00110773	0.0141601	1714
FOXN3	690	1807	2195	2912	2947	3007	0.864104	6.25799	0.00111317	0.0142213	1715
AC008063.1	0	2	0	10	18	11	4.19438	-1.73831	0.00111962	0.0142954	1716
ALG1L12P	12	2	18	0	0	1	-4.77819	-1.93728	0.00112497	0.0143553	1717
SDR42E1	0	0	0	28	0	6	6.15259	-1.95727	0.00113108	0.0144249	1718
CTD-2201I18.1	0	0	0	9	11	5	5.94212	-2.25579	0.00113525	0.0144696	1719
ADAMTSL3	4	4	15	0	0	0	-5.90011	-2.30442	0.00113601	0.0144709	1720
RBMS1P1	18	89	131	140	197	196	1.26312	2.1433	0.00113735	0.0144795	1721
INO80C	381	198	149	150	130	119	-0.97239	2.74351	0.00114469	0.0145646	1722
ALDOB	2	9	12	0	0	0	-5.93073	-2.30204	0.00114575	0.0145695	1723
AP002364.1	20	10	10	2	2	0	-3.53266	-1.61611	0.00115344	0.0146588	1724
CTXN1	271	91	99	87	67	62	-1.13711	2.01944	0.00115623	0.0146858	1725
RAB11FIP5	2800	3000	3504	6177	5221	5140	0.625734	7.18753	0.00116011	0.0147265	1726
MAGI2-AS3	919	1514	1620	2407	2535	2297	0.671862	5.9968	0.00117341	0.0148868	1727
AC116533.1	3486	1529	1518	1439	1236	1264	-0.81852	5.94398	0.00117438	0.0148904	1728
CXCL8	34	20	27	4	8	8	-2.1908	-0.594214	0.00117544	0.0148953	1729
THRA	1058	1275	1422	2377	2337	1985	0.635426	5.88311	0.00117935	0.0149361	1730
UFSP1	74	58	40	38	25	16	-1.36422	0.621024	0.00118041	0.014941	1731
MAPRE2	469	789	722	1260	1182	1158	0.689383	4.98131	0.00118121	0.0149425	1732
CPNE7	1037	570	616	652	429	483	-0.683913	4.46781	0.00118703	0.0150073	1733
ATP1B1	238	268	286	498	478	500	0.696391	3.68766	0.00119039	0.0150412	1734
AGAP9	95	142	118	54	80	66	-1.03016	1.73438	0.00119132	0.0150443	1735
PLXNB1	654	750	838	1420	1436	1159	0.635619	5.14332	0.00119608	0.0150957	1736
EFEMP1	20909	19297	21597	37280	39568	35014	0.650427	9.93752	0.00119688	0.0150971	1737
ARHGAP6	163	348	382	168	155	202	-0.892072	3.06791	0.00120881	0.0152389	1738
MSRB1	1348	746	832	734	609	659	-0.708009	4.85053	0.00122233	0.0154004	1739
PHF8	239	497	566	832	908	729	0.797966	4.41284	0.0012243	0.0154136	1740
NAA10	1574	530	571	579	372	522	-0.90024	4.61437	0.00122478	0.0154136	1741
AC026403.1	1038	326	383	352	271	299	-0.932647	3.98064	0.00123301	0.0154594	1746
PSMG3	1583	730	678	741	597	549	-0.769576	4.83946	0.00122959	0.0154594	1742
FAM102A	1384	1452	1571	1208	1049	1059	-0.616633	5.49148	0.00123253	0.0154594	1745
SLC29A2	79	48	40	44	14	18	-1.43479	0.574304	0.00123321	0.0154594	1747
AP002387.1	88	59	77	55	38	11	-1.48955	0.985285	0.00123337	0.0154594	1748
CALB2	1	10	0	32	23	22	3.24738	-0.833212	0.00123071	0.0154594	1743
GNAZ	38	42	24	6	12	13	-1.94451	-0.207263	0.00123146	0.0154594	1744
GLMP	1462	1245	1406	2743	2345	2179	0.612348	6.00523	0.00123471	0.0154659	1749
GNB4	1665	3034	3252	4291	4860	4797	0.662221	6.95545	0.001236	0.0154659	1751
EHD4	815	776	858	1582	1333	1439	0.622508	5.26671	0.00123566	0.0154659	1750
TAZ	779	450	444	412	398	312	-0.74213	4.03447	0.00123675	0.0154665	1752
SECISBP2L	687	1599	1630	2203	2464	2394	0.74327	5.95831	0.00123761	0.0154684	1753
AC110597.1	52	20	30	118	78	74	1.25239	1.10167	0.00124753	0.0155834	1754
CYP4V2	558	704	698	1180	1198	1086	0.622614	4.9415	0.0012485	0.0155866	1755
TTC7A	1165	1123	1281	2330	2103	1891	0.616932	5.80353	0.00125155	0.0156159	1756
TYMP	1101	468	517	536	423	369	-0.764888	4.32323	0.00125491	0.0156489	1757
AC092957.1	5	8	8	0	0	0	-5.91605	-2.38689	0.00126086	0.0157141	1758
LCLAT1	359	441	474	681	761	861	0.652253	4.34769	0.00126805	0.0157933	1759
NFKBIL1	906	397	376	341	319	302	-0.885571	3.96314	0.00126865	0.0157933	1760
PGRMC1	6103	5204	5419	10544	10288	8979	0.628187	8.03736	0.00127061	0.0158087	1761
TCF7L1	847	648	879	672	593	451	-0.679698	4.57295	0.00127694	0.0158785	1762
SLC16A11	58	24	16	16	14	0	-2.22353	-0.288783	0.00127777	0.0158797	1763
PTHLH	2	4	5	24	24	21	2.44663	-0.950246	0.00128064	0.0159064	1764
F2RL2	216	303	277	472	502	508	0.703941	3.69617	0.00128588	0.0159624	1765
CD72	41	21	20	88	77	66	1.33701	0.865221	0.00129422	0.0160568	1766
STARD5	89	64	136	225	240	182	1.00553	2.40806	0.0012988	0.0161045	1767
SRGAP1	575	1473	1611	2389	2415	2167	0.850299	5.90512	0.0013023	0.0161388	1768
SLC30A3	8	12	2	0	0	0	-5.95786	-2.33964	0.00130414	0.0161433	1770
ME3	997	752	682	647	589	520	-0.662151	4.61317	0.00130385	0.0161433	1769
TSPAN13	58	33	68	143	128	116	1.1204	1.64384	0.00131982	0.016319	1772
MFAP4	5714	5075	5641	4283	4227	3863	-0.613967	7.38946	0.00131943	0.016319	1771
RNF208	73	46	35	19	18	21	-1.55293	0.398803	0.00132064	0.0163199	1773
FKBP1C	94	64	150	223	195	221	0.920366	2.43119	0.00132247	0.0163334	1774
MDFI	18	4	2	0	0	0	-5.98457	-2.25757	0.00133255	0.0164485	1775
SLC5A3	801	1900	2198	2667	2907	3198	0.75302	6.27601	0.00133392	0.0164562	1776
CARMIL2	48	30	28	14	7	14	-1.80306	-0.155996	0.00134039	0.0165267	1777
LINC00942	8	33	15	2	4	3	-2.66025	-1.14734	0.00134685	0.016597	1778
ZFHX2	34	121	76	30	32	28	-1.40806	0.974836	0.00134864	0.0166097	1779
MEI4	0	0	0	6	6	12	5.92789	-2.28767	0.00135401	0.0166665	1780
NOX4	40	18	18	61	91	96	1.55975	0.921586	0.00135823	0.016709	1781
HIST1H3H	0	0	2	8	15	15	4.17791	-1.76266	0.00136359	0.0167656	1782
PCDHGA4	27	130	151	189	303	195	1.19482	2.50105	0.00136981	0.0168326	1783
MTHFD2	4118	4185	4652	3406	3237	3182	-0.602776	7.05099	0.00137282	0.0168602	1784
ZNF462	31	60	107	132	143	166	1.08989	1.87587	0.00137678	0.0168993	1785
TNFRSF11B	8597	10969	11488	19180	18389	17736	0.637767	8.93033	0.00137783	0.0169028	1786
LPAR1	4807	5710	6143	4477	3995	3965	-0.621909	7.40406	0.0013787	0.0169039	1787
AC093323.1	502	307	326	308	233	233	-0.736767	3.48507	0.0013818	0.0169258	1788
ITSN1	815	1548	1869	2647	2568	2505	0.741214	6.07643	0.00138203	0.0169258	1789
KCTD10	2822	3047	3477	6033	5430	5002	0.612702	7.18632	0.00138416	0.0169424	1790
HGD	10	10	14	0	2	0	-4.33577	-1.84103	0.00139444	0.0170588	1791
FAM229B	641	330	388	341	278	279	-0.752701	3.72747	0.00139877	0.0171022	1792
NR5A2	24	21	26	6	8	4	-2.18614	-0.761613	0.00139999	0.0171075	1793
ACSL1	788	863	1112	1846	1660	1448	0.645274	5.44337	0.0014129	0.0172557	1794
PKP1	15	26	30	2	0	14	-2.95963	-0.782764	0.0014146	0.0172668	1795
IL17RE	268	147	165	102	119	105	-0.98898	2.4295	0.0014161	0.0172755	1796
ACAT2	1812	1206	1433	1195	1121	947	-0.640367	5.48983	0.00142876	0.0174202	1797
LOXL1-AS1	385	384	488	303	278	317	-0.682977	3.65801	0.00143331	0.017466	1798
ABCC1	1181	1874	1931	3195	3067	2704	0.670508	6.29922	0.00143868	0.0175217	1799
EEA1	1168	3042	3248	3985	4934	4400	0.758531	6.87806	0.00144537	0.0175836	1801
FRY	371	971	1214	420	618	543	-0.757335	4.60232	0.00144522	0.0175836	1800
FBLN2	12849	14169	16589	27490	25874	24179	0.631138	9.417	0.00144877	0.0176055	1803
DNM1	1361	1246	1512	2643	2394	2198	0.607689	6.00254	0.00144845	0.0176055	1802
AHR	2230	2166	2248	1670	1709	1653	-0.60618	6.08906	0.00146132	0.0177481	1804
NFKBIA	1465	967	1055	984	750	829	-0.635472	5.14135	0.00146531	0.0177867	1805
ANXA8	14	6	2	0	0	0	-5.93398	-2.34099	0.00146912	0.0178231	1806
PENK	266	141	157	146	126	73	-0.916545	2.42378	0.00147778	0.0179083	1808
FTL	157438	70795	81727	231227	171004	168724	0.753534	12.2749	0.00147739	0.0179083	1807
ASAP3	720	810	894	1578	1467	1264	0.623942	5.24894	0.00148221	0.0179521	1809
SEMA3D	721	1467	1598	731	1044	871	-0.656352	5.23376	0.00148763	0.0180077	1810
WIF1	16	8	4	1	0	0	-4.76669	-2.06863	0.00149357	0.0180696	1811
TSC22D2	894	1512	1497	2369	2402	2179	0.664691	5.93967	0.00149543	0.0180821	1812
FBLL1	30	20	10	94	47	47	1.45776	0.536283	0.00150372	0.0181723	1813
GRASP	204	92	134	316	366	249	0.955162	2.94509	0.00150746	0.0182075	1814
AMZ2P1	352	265	207	247	170	144	-0.765674	3.02431	0.00152699	0.0184332	1815
CXCL14	20	24	7	4	1	2	-2.95618	-1.28645	0.00152881	0.0184451	1816
GOT1	1553	1074	1103	1036	945	773	-0.633001	5.23984	0.00154447	0.0186238	1817
UBXN1	6093	2656	2845	3336	2248	2261	-0.685387	6.82609	0.00154729	0.0186475	1818
STN1	532	396	365	332	326	253	-0.703113	3.69093	0.00155774	0.0187631	1819
CYFIP2	148	153	139	89	93	86	-0.91978	2.07484	0.00156275	0.0188131	1820
PKP4	1910	2098	2248	4001	3717	3270	0.605435	6.60513	0.00157119	0.0189043	1821
MMP24	9	42	62	128	100	104	1.5916	1.3508	0.00157367	0.0189238	1822
STK17B	638	1011	916	1625	1538	1428	0.65817	5.33934	0.00158229	0.019017	1823
ARFGEF1	852	1853	1929	2656	2925	2693	0.717477	6.19072	0.0015832	0.0190175	1824
CNN2	8757	8365	9247	18342	14279	14396	0.620216	8.69197	0.00159189	0.0191114	1825
TNFRSF11A	59	34	60	12	30	14	-1.70171	0.373448	0.00159482	0.019136	1826
DNAJB6	3108	3293	3485	6246	5694	5330	0.597947	7.26117	0.00159596	0.0191392	1827
LAMB1	6616	9262	10176	6310	6720	6140	-0.625548	8.04144	0.00160631	0.0192529	1828
LINC01614	2	20	20	0	2	2	-3.46479	-1.56363	0.00161237	0.0193149	1829
TPST1	797	820	918	1675	1507	1300	0.611744	5.30806	0.00161463	0.0193314	1830
ZNF671	101	101	72	209	195	184	0.906008	2.29991	0.00162241	0.019414	1831
SERPINB6	6693	3452	3984	3859	3102	2959	-0.664183	7.13167	0.00162561	0.0194357	1832
GFRA1	2000	2339	2675	4039	4233	3884	0.59715	6.76111	0.001626	0.0194357	1833
TRBV7-9	0	0	0	2	8	15	5.93927	-2.2438	0.0016291	0.0194621	1834
RNF187	5834	4431	4567	4549	3443	3339	-0.596979	7.24839	0.00163458	0.019517	1835
GPNMB	9294	9934	10983	18099	18673	16498	0.614336	8.88139	0.00163555	0.0195179	1836
PCDH1	40	22	42	8	17	0	-2.66523	-0.277788	0.00163809	0.019526	1837
MICALL2	941	625	603	579	518	454	-0.666923	4.44282	0.0016389	0.019526	1839
PUDP	682	628	723	552	477	492	-0.624241	4.3741	0.00163814	0.019526	1838
SERPING1	3831	2627	2720	5890	5409	4879	0.629864	7.16199	0.00164678	0.0196092	1840
CDC42EP5	1975	865	960	1229	795	667	-0.650984	5.23963	0.00164998	0.0196366	1841
C12orf56	36	48	45	28	6	13	-1.82161	0.136444	0.00165186	0.0196484	1842
NBPF25P	73	65	87	179	157	155	0.925665	2.03276	0.00165504	0.0196755	1843
TMEM154	62	83	111	178	204	167	0.924683	2.20029	0.00165632	0.01968	1844
NLN	726	992	1067	1714	1611	1574	0.627013	5.44243	0.00166732	0.0198	1845
AC139795.3	4	5	27	1	0	0	-4.53602	-1.81605	0.0016686	0.0198044	1846
PERP	3901	3167	3398	6651	5880	5761	0.602617	7.3444	0.00167074	0.0198191	1847
NKX2-5	0	0	0	14	4	6	5.84316	-2.2975	0.00167412	0.0198485	1848
MEX3A	8	31	24	57	76	54	1.48026	0.558708	0.00167753	0.0198649	1850
LINC01483	0	0	0	14	4	6	5.84314	-2.2975	0.00167677	0.0198649	1849
ZNF442	57	39	43	32	7	20	-1.58452	0.294935	0.00167822	0.0198649	1851
CENPA	428	312	254	231	225	196	-0.786634	3.27775	0.0016821	0.0199	1852
SSPN	957	953	1004	829	695	692	-0.604965	4.90145	0.00169398	0.0200297	1853
SCCPDH	3263	2300	2518	2274	1991	1803	-0.609143	6.36359	0.0016963	0.0200463	1854
PSRC1	602	441	380	333	365	285	-0.72046	3.81988	0.00170794	0.0201622	1856
AC073848.1	6	9	5	0	0	0	-5.86295	-2.4305	0.00170728	0.0201622	1855
VEPH1	157	213	197	334	377	370	0.734485	3.23178	0.00170955	0.0201703	1857
FMO2	33	31	60	15	19	6	-1.83914	0.038886	0.00171196	0.0201879	1858
SNED1	1441	2826	3267	1623	1737	1738	-0.688251	6.2062	0.00171448	0.0201958	1860
ENKD1	690	310	413	394	293	262	-0.725166	3.78871	0.00171439	0.0201958	1859
PRRG1	226	397	439	607	690	613	0.691308	4.07634	0.0017226	0.0202806	1861
2023-03-06	1590	2979	3143	4302	4947	4262	0.662013	6.90787	0.00172655	0.0203162	1862
HEXB	4819	3409	3522	7536	6952	6242	0.627644	7.51897	0.00173724	0.020431	1863
DSTYK	592	1264	1388	2024	2053	1860	0.754054	5.69627	0.00174003	0.0204493	1864
GJA1	8821	11006	12260	18143	19595	18376	0.613434	8.96299	0.00174067	0.0204493	1865
PQBP1	2043	845	864	967	760	667	-0.740692	5.17025	0.00174292	0.0204649	1866
MAP3K14	312	305	383	303	197	187	-0.771992	3.30189	0.00174605	0.0204907	1867
C10orf67	8	8	4	0	0	0	-5.87018	-2.43029	0.00174826	0.0204946	1869
PWAR6	16	24	12	46	58	66	1.51728	0.402573	0.00174753	0.0204946	1868
FEM1C	443	639	842	1047	1202	1100	0.638838	4.90174	0.00175608	0.0205752	1870
TP63	8	6	24	0	0	4	-3.83177	-1.67206	0.00176902	0.0207047	1872
MIR3176	0	1	0	21	12	3	4.49761	-1.86336	0.0017688	0.0207047	1871
AC046185.3	128	63	93	69	40	44	-1.08409	1.38895	0.001779	0.0208104	1873
AC008708.1	0	0	0	9	14	2	5.84464	-2.25796	0.0017829	0.0208449	1874
AL121603.2	77	54	47	42	30	15	-1.30605	0.691945	0.00178602	0.0208703	1875
ZNF676	0	0	0	4	12	7	5.82853	-2.33005	0.00179159	0.0209242	1876
RORA	237	614	675	841	987	929	0.774538	4.60276	0.00179536	0.020957	1877
GLI2	123	198	227	364	372	326	0.787447	3.19187	0.00180319	0.0210373	1878
UGT8	16	8	10	0	0	2	-4.28661	-1.83851	0.00180695	0.0210698	1879
LINC00278	0	0	0	17	4	4	5.82471	-2.26192	0.00181218	0.0211196	1880
SYN2	10	15	14	3	1	0	-3.56848	-1.64381	0.00182683	0.0212699	1881
CTSB	40821	28319	31021	65932	59175	55074	0.655857	10.6268	0.00182702	0.0212699	1882
ERRFI1	1124	1535	1824	1129	1194	931	-0.647495	5.49337	0.00183449	0.0213456	1883
RPL23AP49	42	13	14	9	6	1	-2.35892	-0.820218	0.00184828	0.0214946	1884
THORLNC	28	7	14	3	2	2	-2.81546	-1.33438	0.00184953	0.0214978	1885
MAL2	0	4	0	13	26	6	3.69466	-1.54092	0.0018523	0.0215185	1886
CAHM	35	43	12	16	16	0	-2.06312	-0.352269	0.0018534	0.0215198	1887
DIRAS2	92	173	163	98	53	68	-1.16161	1.94906	0.00185456	0.021522	1888
FOXD2-AS1	44	34	54	30	6	19	-1.6214	0.214162	0.00187565	0.0217551	1889
ADCY7	104	626	683	1018	999	1029	1.2526	4.65093	0.00187918	0.0217846	1890
H19	20	0	6	0	0	0	-6.00954	-2.18075	0.0018804	0.0217872	1891
COX7A1	1942	656	623	709	577	504	-0.850765	4.88438	0.00188727	0.0218552	1892
ZNF880	166	161	155	340	291	307	0.752177	3.01411	0.00188996	0.0218748	1893
RNF128	0	0	0	10	2	12	5.87374	-2.2904	0.00189293	0.0218976	1894
CATSPER1	58	30	18	14	5	12	-1.91951	-0.190581	0.0018985	0.0219505	1895
ZMYND10	49	31	42	9	16	19	-1.67618	0.0636299	0.00190051	0.0219621	1896
AL096828.3	16	2	4	0	0	0	-5.84765	-2.34273	0.00190189	0.0219665	1897
FAT1	1348	5863	6800	7948	9670	8968	1.00202	7.84066	0.00190671	0.0220105	1898
SMG1P3	15	26	32	97	65	60	1.40392	0.776025	0.00192945	0.0222613	1899
CPS1	251	421	470	248	259	259	-0.734596	3.48635	0.00193126	0.0222705	1900
RRP7A	2692	1119	1455	1406	978	1146	-0.697255	5.68423	0.0019323	0.0222707	1901
KCND2	158	205	396	496	393	514	0.775348	3.61572	0.001934	0.0222786	1902
SYNGR2	308	169	154	166	130	102	-0.833042	2.60281	0.00193531	0.022282	1903
ACADL	4	14	14	0	2	0	-4.24567	-1.90287	0.0019376	0.022285	1905
TSPOAP1	0	6	2	65	20	8	2.98379	-0.685599	0.00193713	0.022285	1904
ARL3	2129	1134	1181	1166	932	980	-0.679293	5.45894	0.00194863	0.0224	1906
NEK2	389	433	320	253	228	282	-0.782326	3.49044	0.00195215	0.0224239	1907
ZCCHC14	871	1409	1663	2285	2230	2371	0.647975	5.9386	0.00195276	0.0224239	1908
AC008991.1	1	2	1	7	25	14	3.14941	-1.51024	0.00195965	0.0224913	1909
RPAIN	561	462	414	363	327	336	-0.682428	3.8524	0.00196849	0.0225809	1910
COL16A1	19783	18202	20521	15997	15026	13314	-0.607763	9.22362	0.00197226	0.0226123	1911
C15orf39	825	881	1063	784	646	652	-0.614031	4.81977	0.00197476	0.0226292	1912
ARFGEF3	22	44	72	163	110	103	1.32548	1.54967	0.00198946	0.0227857	1913
LPIN2	786	1434	1542	2338	2322	2076	0.690447	5.89003	0.00199343	0.0228193	1914
CAMK2N2	40	23	36	7	10	15	-1.82248	-0.254356	0.00200886	0.0229729	1915
SMILR	69	54	69	178	135	121	0.959744	1.83736	0.00201073	0.0229729	1916
CTR9	1304	2029	2407	3386	3336	3275	0.639301	6.47592	0.00201104	0.0229729	1918
CDH3	12	12	20	4	0	2	-3.19835	-1.47152	0.00201075	0.0229729	1917
SOCS5	1778	2706	2674	4341	4179	3989	0.624557	6.79757	0.00201312	0.0229846	1919
MFAP3L	311	493	567	806	856	773	0.663797	4.43113	0.00201664	0.0230008	1921
ADPRM	477	290	317	268	198	262	-0.759191	3.41399	0.00201645	0.0230008	1920
HACD4	482	562	495	984	932	802	0.612844	4.59152	0.0020239	0.0230634	1922
SHMT2	7084	4869	5321	4765	4357	3781	-0.613748	7.45616	0.00202529	0.0230634	1924
ABHD12B	4	2	2	20	14	24	2.60965	-1.18241	0.00202527	0.0230634	1923
SLC44A3	8	14	31	73	72	40	1.70705	0.475963	0.00202711	0.0230722	1925
AC008440.3	0	1	2	15	21	8	3.54401	-1.59067	0.00202881	0.0230795	1926
SEC31B	50	67	48	128	146	107	1.00287	1.6504	0.00203304	0.0231157	1927
SLC4A4	123	259	282	445	415	424	0.823527	3.46618	0.00204314	0.0232184	1928
JUNB	1428	825	818	872	727	619	-0.638636	4.94761	0.00204746	0.0232555	1929
THG1L	602	363	460	358	316	326	-0.689081	3.82797	0.00205041	0.023277	1930
PC	437	405	373	310	292	274	-0.676559	3.61567	0.00206195	0.0233844	1931
TECR	1864	990	1067	1079	885	805	-0.658373	5.28724	0.00206201	0.0233844	1932
WDR18	2118	1026	1136	1176	909	879	-0.670433	5.40282	0.00206433	0.0233985	1933
FAM69A	1204	1328	1390	2285	2263	2219	0.583998	5.92043	0.00206675	0.0234139	1934
SLC3A2	9108	5349	6365	5694	5038	4389	-0.638744	7.70893	0.00207338	0.0234769	1935
LOX	18673	24517	25931	40519	42745	38390	0.623135	10.0745	0.00208246	0.0235623	1936
MPPED2	0	0	0	16	4	4	5.7765	-2.30031	0.00208308	0.0235623	1937
REX1BD	1968	813	804	1010	746	614	-0.698493	5.12172	0.00208918	0.0236191	1938
EFHB	6	2	4	21	18	31	2.34717	-0.912212	0.00209236	0.0236429	1939
R3HCC1	1639	824	871	835	714	704	-0.701121	5.03179	0.00212916	0.0240463	1940
IL7	8	23	10	54	40	51	1.70723	0.155257	0.00213082	0.0240527	1941
GREM2	7412	9126	9671	16541	15092	14405	0.614062	8.67233	0.00214229	0.0241592	1942
LINC01119	50	24	27	85	103	85	1.28162	1.11774	0.00214356	0.0241592	1944
ANKRD40	568	1298	1521	2122	2060	2021	0.77946	5.7592	0.00214335	0.0241592	1943
CCT6B	138	93	113	93	60	51	-0.984344	1.70454	0.00215488	0.0242743	1945
CFAP69	83	104	98	187	190	216	0.854461	2.3311	0.00215609	0.0242755	1946
ATAD3C	12	11	18	0	3	2	-3.27743	-1.56593	0.00215736	0.0242772	1947
RHOBTB1	734	1118	1258	1673	2066	1649	0.615471	5.58887	0.00216265	0.0243243	1948
RPL21P16	922	340	356	425	267	301	-0.779525	3.94037	0.00216758	0.0243672	1949
SORT1	1203	1585	1642	2521	2680	2403	0.585846	6.09087	0.00218132	0.0245091	1950
MEIS2	829	998	1080	1800	1704	1538	0.594416	5.49056	0.00218588	0.0245477	1951
LINC01956	39	18	38	25	5	4	-1.9779	-0.289737	0.00218828	0.0245621	1952
RDH10-AS1	2	7	16	18	41	38	1.95439	-0.399804	0.00219245	0.0245963	1953
FAM98C	597	297	343	390	211	269	-0.693556	3.62359	0.0021971	0.0246358	1954
RAP2A	796	1123	1317	1968	1926	1773	0.631126	5.65358	0.00220429	0.0247039	1955
LINC01750	71	111	98	203	209	171	0.866859	2.30055	0.00222559	0.0249297	1956
COL18A1	526	642	651	554	357	404	-0.690876	4.19294	0.00222678	0.0249303	1957
GK5	477	786	756	1132	1279	1081	0.614513	4.96603	0.00222918	0.0249445	1958
SMCO4	484	327	232	218	234	197	-0.832067	3.3217	0.00224196	0.0250738	1959
RDH5	108	102	134	64	64	73	-0.971395	1.70307	0.00224302	0.0250738	1960
ZNF704	553	1065	1260	612	668	697	-0.669255	4.82827	0.0022489	0.0251267	1961
MIF4GD	373	223	254	213	212	140	-0.787174	3.05491	0.00225097	0.0251369	1962
ATP5ME	542	185	186	186	168	128	-0.950548	3.0479	0.0022557	0.0251769	1963
MYO10	831	2047	2050	3131	2956	2964	0.779723	6.30321	0.00225712	0.02518	1964
FTO	1259	2064	2333	3491	3477	3021	0.658333	6.46482	0.00225854	0.025183	1965
RXRA	1551	1885	2086	3680	3055	2947	0.608035	6.4229	0.00226093	0.0251968	1966
IFT46	738	484	586	549	378	429	-0.61697	4.2053	0.00226318	0.0251969	1967
AC015813.6	61	122	127	176	245	201	0.849928	2.4155	0.00226324	0.0251969	1968
BX679664.3	1424	961	915	910	735	771	-0.632977	5.0611	0.00226843	0.0252419	1969
TROAP	383	276	345	278	226	207	-0.701672	3.32735	0.00228157	0.0253752	1970
CU633906.1	0	3	4	17	14	23	2.87278	-1.27665	0.00229633	0.0255264	1971
SRD5A2	0	4	0	26	17	6	3.71314	-1.4581	0.00229913	0.0255446	1972
PTCH2	53	77	49	35	42	12	-1.32341	0.70972	0.00230533	0.025595	1973
H2AFX	3564	2118	1979	2096	1660	1705	-0.649892	6.25982	0.002306	0.025595	1974
RNU6-529P	9	6	4	0	0	0	-5.79167	-2.47729	0.00232231	0.0257629	1975
PDLIM1	2086	1109	1293	3026	2423	2319	0.629871	6.11291	0.00233092	0.0258453	1976
RSPH3	180	317	336	442	511	536	0.676761	3.72641	0.00233692	0.0258988	1977
C1RL	836	789	844	1394	1477	1422	0.592911	5.26152	0.00234998	0.0260304	1978
NIPAL3	1395	2152	2614	3588	3639	3442	0.632623	6.57259	0.00235438	0.0260571	1979
RPL13AP25	285	119	102	123	78	78	-0.955588	2.2236	0.00235477	0.0260571	1980
GGH	1029	800	753	1625	1518	1359	0.605734	5.32551	0.00236358	0.0261413	1981
SLC9B2	447	604	584	964	1044	845	0.604381	4.66869	0.00237154	0.0262162	1982
FLG	15	145	174	197	316	227	1.38951	2.61159	0.00237349	0.0262245	1983
GSAP	12	18	26	72	70	40	1.49215	0.479371	0.00237732	0.0262404	1985
SCAF11	1856	3685	3927	5507	5823	5294	0.678772	7.2049	0.0023762	0.0262404	1984
CHRDL1	0	16	8	58	25	48	2.56999	-0.0989776	0.00237856	0.0262408	1986
VIT	249	232	198	489	444	328	0.673705	3.4576	0.00238247	0.0262707	1987
ZNRF2	184	173	147	371	271	369	0.788988	3.10833	0.00238559	0.026289	1988
FNDC11	24	12	12	0	6	0	-3.8922	-1.3752	0.00238653	0.026289	1989
CCDC151	26	12	43	14	2	8	-2.03266	-0.556182	0.00239327	0.0263501	1990
SSC4D	47	47	42	13	20	24	-1.47827	0.268106	0.00239737	0.0263819	1991
GMNC	2	8	10	0	0	0	-5.74054	-2.43288	0.00240566	0.0264406	1993
MYO5A	1012	2599	2695	3530	3782	3874	0.744934	6.63067	0.0024048	0.0264406	1992
AC145212.1	0	0	0	15	4	4	5.72652	-2.3398	0.00240633	0.0264406	1994
SH3BP2	380	445	531	776	929	703	0.62661	4.4141	0.00241661	0.0265081	1997
METAP1	1124	1443	1521	2445	2454	2147	0.589131	5.97693	0.00241731	0.0265081	1998
TIAM2	152	246	301	407	456	419	0.718666	3.49331	0.00241549	0.0265081	1996
FOCAD	762	1056	1147	1704	1759	1633	0.596153	5.51323	0.00241408	0.0265081	1995
DBN1	13570	10770	11371	10499	8716	8133	-0.591672	8.51755	0.00243524	0.0266648	2001
[truncated: 368 more rows]

## Sheet: baySeq
SYMBOL	Young/KU60019(-)_1	Young/KU60019(-)_2	Young/KU60019(-)_3	Young/KU60019(+)_1	Young/KU60019(+)_2	Young/KU60019(+)_3	Aged/KU60019(-)_1	Aged/KU60019(-)_2	Aged/KU60019(-)_3	likes	FDR.DE	FWER.DE	ranking
IGFBP3	552427	448487	471958	327605	268904	313039	179095	168156	173872	1	0	0	1
RPS4Y1	0	0	0	0	0	0	5839.45	5021.63	5205.4	1	3.55e-15	7.11e-15	2
DDX3Y	0	0	0	0	0	0	1842.36	2002.58	1955.86	1	4.05e-13	1.22e-12	3
USP9Y	0	0	0	0	0	0	1510.45	1895.33	1835.09	1	3.39e-12	1.36e-11	4
POSTN	130825	166207	165953	55856.3	53873.3	55166.7	19062.5	20212.7	19936.3	1	1.38e-11	6.9e-11	5
DKK3	3618.98	3314.51	3446.29	2176.5	1931.18	2218.53	13941.9	13665.9	13732	1	2.13e-11	1.28e-10	6
KDM5D	0	0	0	0	0	0	1127.07	1292.66	1219.98	1	3.02e-11	2.11e-10	7
CTSK	21107.8	16008.6	16335.3	118723	125264	119993	45670.2	42471.7	41889.8	1	4.07e-11	3.25e-10	8
TNC	2037.04	4045.67	3798.84	2779.73	2884.34	2627.29	16130.4	18835.6	18063.3	1	6.35e-11	5.71e-10	9
F3	809.565	936.832	850.754	320.846	262.464	286.979	6214.84	6377.87	6396.72	1	8.53e-11	8.53e-10	10
NLGN4Y	0	0	0	0	0	0	940.702	1092.4	1121.73	1	1.23e-10	1.35e-09	11
ACTA2	13991.3	12558.5	12672.7	1568.58	1374.02	1559.85	4923.6	3957.7	4351.82	1	1.68e-10	2.01e-09	12
SMOC1	296.476	317.551	317.713	1264.62	1238.65	1271.81	37.2731	20.8799	42.986	1	2.45e-10	3.18e-09	13
PRAME	318.356	296.08	303.992	364.939	346.268	319.807	0	0	0	1	3.11e-10	4.36e-09	14
CMKLR1	659.686	803.483	820.144	85.3714	86.5671	95.3067	0	1.89818	2.04695	1	4.3e-10	6.45e-09	15
MME	1192.47	2066.91	1898.89	8845.79	9429.36	8964.12	12220.2	14472.7	13792.4	1	5.49e-10	8.79e-09	16
MSX2	1218.72	1097.3	1113.58	797.425	751.476	841.876	59.4594	35.1163	51.1738	1	6.79e-10	1.15e-08	17
RPSAP47	0	0	0	5.62888	0.920926	1.05896	584.832	589.384	584.405	1	8.14e-10	1.47e-08	18
DMKN	190.357	114.138	136.163	3028.34	3061.16	2788.25	604.356	607.417	503.55	1	9.82e-10	1.87e-08	19
TGM2	1672.74	1675.9	1645.57	2202.77	2289.42	2541.51	273.336	220.189	215.953	1	1.16e-09	2.32e-08	20
MMP3	30.6322	9.0406	11.6108	156.671	184.185	187.436	1552.16	1598.27	1434.91	1	1.33e-09	2.79e-08	21
PCSK9	1572.09	1553.85	1588.57	4214.16	4333.88	4222.09	593.707	559.962	477.963	1	1.51e-09	3.32e-08	22
CORIN	28.4442	23.7316	28.4992	12.1959	15.6557	23.2972	571.521	520.101	468.752	1	1.73e-09	3.97e-08	23
CTGF	32522.7	29731.1	31851.6	4603.49	3209.43	4176.55	10708.9	11155.6	10547.9	1	1.98e-09	4.75e-08	24
EPHB6	2232.87	1777.61	1981.22	3081.81	3014.19	2924.86	213.877	258.152	238.47	1	2.21e-09	5.54e-08	25
EIF1AY	0	0	0	0	0	0	513.836	535.286	587.475	1	2.47e-09	6.41e-08	26
RDH10	992.265	1018.2	1059.75	801.178	723.848	798.458	4277.53	4791	4437.79	1	2.82e-09	7.62e-08	27
FADS2	7467.69	6978.21	7273.63	16869.8	16061.9	16316.5	3576.44	3445.19	3352.91	1	3.17e-09	8.88e-08	28
ADRA2A	422.287	550.347	521.43	160.423	221.022	247.797	2065.11	1994.98	2164.65	1	3.56e-09	1.03e-07	29
RSPO3	393.843	337.892	372.601	1933.52	1882.37	1880.72	2081.97	1888.69	2101.2	1	3.94e-09	1.18e-07	30
TMEM176B	21.8801	4.5203	10.5553	35.6496	22.1022	25.4151	730.375	657.718	785.006	1	4.32e-09	1.34e-07	31
SERPINB2	355.552	268.958	221.661	160.423	147.348	159.903	1824.61	1614.4	1818.72	1	4.68e-09	1.5e-07	32
ZFY	0	0	0	0	0	0	528.035	683.344	681.635	1	5.14e-09	1.7e-07	33
STEAP3	1975.78	1788.91	1775.4	2601.48	2573.99	2756.48	383.38	427.09	358.216	1	5.62e-09	1.91e-07	34
TXLNGY	0	0	0	0	0	0	589.27	846.587	796.264	1	6.08e-09	2.13e-07	35
HOXB13	386.185	289.299	299.77	440.929	454.017	384.404	0	3.79635	0	1	6.54e-09	2.35e-07	36
RGS4	1205.6	1673.64	1481.96	162.299	137.218	171.552	170.391	167.989	195.484	1	7.03e-09	2.6e-07	37
NTN4	8893.19	11848.8	12750.8	6056.68	5286.12	5920.66	1231.79	1216.73	1480.97	1	7.58e-09	2.88e-07	38
HAPLN1	456.201	496.103	563.651	199.825	199.841	216.028	26.6236	18.0327	23.5399	1	8.12e-09	3.17e-07	39
GALNT14	1575.37	1167.37	1150.52	1181.13	1035.12	1138.39	119.806	149.007	121.794	1	8.86e-09	3.54e-07	40
MTSS1	168.477	196.633	176.273	867.786	942.108	943.536	61.2344	69.2835	101.324	1	9.66e-09	3.96e-07	41
COL5A3	6882.4	9195.42	10331.5	984.116	1048.01	1046.26	1899.15	2156.33	2060.26	1	1.05e-08	4.41e-07	42
NTSR1	226.46	216.974	215.327	80.6806	76.4369	56.125	0	0	0	1	1.14e-08	4.9e-07	43
SHANK2	13.1281	24.8617	37.999	21.5774	19.3395	23.2972	492.537	432.784	553.7	1	1.24e-08	5.45e-07	44
IGDCC4	982.419	1912.09	1872.5	2397.9	2694.63	2461.03	121.581	138.567	127.934	1	1.35e-08	6.06e-07	45
APBB1IP	82.0506	65.5444	55.9429	153.856	129.851	114.368	822.67	736.493	747.137	1	1.46e-08	6.71e-07	46
SGK1	899.274	926.662	1044.97	1642.7	1513.08	1522.79	4709.72	5017.83	4840.02	1	1.58e-08	7.43e-07	47
OLFML2A	3972.34	5562.23	5770.56	6302.47	6396.75	6189.64	742.799	820.012	737.926	1	1.7e-08	8.17e-07	48
MAP2	852.232	1719.97	1584.35	1627.69	1583.07	1686.93	125.131	154.701	150.451	1	1.82e-08	8.92e-07	49
RSPO4	501.055	348.063	458.099	381.826	330.613	338.868	1.77491	14.2363	7.16433	1	1.94e-08	9.71e-07	50
ALDH1B1	1244.98	1150.42	1137.86	549.754	545.188	528.423	2525.7	2463.83	2351.95	1	2.06e-08	1.05e-06	51
CYYR1	423.381	517.574	436.988	734.569	683.327	760.336	64.7842	42.709	61.4085	1	2.19e-08	1.14e-06	52
HOXC8	0	0	0	2.81444	0	0	336.345	351.163	386.874	1	2.31e-08	1.23e-06	53
PRKY	0	0	0	0	0	0	408.229	316.046	378.686	1	2.44e-08	1.32e-06	54
RPSAP15	86.4266	50.8534	29.5547	30.9589	37.758	44.4765	1224.69	988.001	1132.99	1	2.57e-08	1.42e-06	55
SHC3	48.1363	55.3737	66.4982	470.012	653.858	506.184	795.159	911.125	963.09	1	2.73e-08	1.53e-06	56
PTPRU	283.348	393.266	334.602	1337.8	1424.67	1366.06	242.275	245.814	286.573	1	2.88e-08	1.64e-06	57
ASS1	11315.3	7312.72	7436.18	7362.58	7220.06	7216.83	1492.7	1503.36	1368.39	1	3.03e-08	1.76e-06	58
FABP3	3625.54	1757.27	1609.68	9853.36	9042.58	9215.1	717.063	703.275	710.292	1	3.2e-08	1.89e-06	59
LINC01291	0	0	0	1.87629	1.84185	0	210.327	177.48	195.484	1	3.37e-08	2.02e-06	60
PAX3	0	0	0	0	0	0	198.79	195.512	232.329	1	3.57e-08	2.18e-06	61
L1CAM	220.989	314.161	238.549	70.361	60.7811	55.0661	1.77491	0	2.04695	1	3.76e-08	2.33e-06	62
TTTY15	0	0	0	0	0	0	311.497	376.788	437.024	1	3.96e-08	2.49e-06	63
TM4SF1	1598.34	922.141	959.474	744.889	671.355	771.984	99.3949	101.552	89.0424	1	4.16e-08	2.66e-06	64
ANKRD1	906.932	985.426	977.418	157.609	131.692	120.722	527.148	466.002	496.386	1	4.37e-08	2.84e-06	65
PEAR1	39.3843	45.203	37.999	22.5155	11.972	10.5896	318.596	442.275	356.169	1	4.6e-08	3.03e-06	66
WNT4	3005.24	1733.54	1937.95	646.383	556.239	560.192	337.233	291.37	296.808	1	4.82e-08	3.23e-06	67
PDE1C	10.9401	20.3414	21.1105	13.1341	1.84185	8.47171	357.644	496.373	439.071	1	5.06e-08	3.44e-06	68
GALNT17	61.2644	98.3165	83.3866	142.598	125.246	123.899	0	0	0	1	5.31e-08	3.66e-06	69
DPP4	561.226	509.664	502.431	2895.12	3435.98	3191.71	2097.05	2373.67	2319.2	1	5.56e-08	3.89e-06	70
UTY	0	0	0	0	0	0	319.484	436.581	316.254	1	5.82e-08	4.13e-06	71
ZIC1	2474.64	2834.23	3023.03	4116.59	3761.06	3731.79	549.334	619.755	580.311	1	6.07e-08	4.37e-06	72
DKK2	450.731	628.322	647.038	876.229	787.392	752.923	2574.51	2618.54	2619.07	1	6.32e-08	4.61e-06	73
ITGB2	22.9742	9.0406	13.7218	27.2063	24.865	6.35378	345.22	331.232	353.099	1	6.57e-08	4.86e-06	74
GREM1	25875.5	31984.5	31809.3	68368.4	64473.1	72819.6	183269	185223	191308	1	6.82e-08	5.12e-06	75
THBS4	10.9401	21.4714	17.944	22.5155	40.5208	16.9434	307.059	366.348	334.676	1	7.07e-08	5.37e-06	76
GDF5	220.989	200.023	236.438	533.806	537.821	464.885	1378.22	1263.24	1204.63	1	7.32e-08	5.63e-06	77
PSG1	229.742	202.283	207.939	763.652	726.611	631.142	1345.38	1216.73	1310.05	1	7.56e-08	5.9e-06	78
IGSF3	1602.72	3288.52	3483.24	1087.31	1153	1201.92	149.092	159.447	196.507	1	7.81e-08	6.17e-06	79
ID4	5761.04	5740.78	6152.66	1616.43	1392.44	1423.25	1845.91	1718.8	1762.42	1	8.09e-08	6.47e-06	80
LMNB1	1185.9	1395.64	1300.41	259.867	217.339	266.859	1072.93	1157.89	1117.64	1	8.46e-08	6.85e-06	81
COL26A1	124.717	124.308	100.275	1.87629	3.68371	5.29482	1.77491	0	0	1	8.81e-08	7.23e-06	82
PRKG2	0	6.78045	20.055	50.6599	55.2556	59.3019	307.947	331.232	352.076	1	9.2e-08	7.63e-06	83
TMEM176A	6.56404	13.5609	8.44421	6.56703	23.0232	20.1203	317.709	253.407	338.77	1	9.57e-08	8.04e-06	84
NRN1	964.914	845.296	829.644	1307.78	1219.31	1491.02	4466.56	4289.88	4081.62	1	9.97e-08	8.47e-06	85
NPTX1	133.469	241.836	222.716	2355.69	2957.09	2831.67	2495.52	2259.78	2625.21	1	1.04e-07	8.92e-06	86
RRAGD	238.494	237.316	216.383	1279.63	1205.49	1271.81	576.845	466.952	608.968	1	1.08e-07	9.38e-06	87
PGM5	4.37603	2.26015	1.05553	1.87629	4.60463	11.6486	212.989	220.189	159.662	1	1.12e-07	9.88e-06	88
APCDD1	1962.65	1757.27	1778.56	1117.33	1249.7	1187.1	346.995	328.385	411.437	0.999999	1.17e-07	1.04e-05	89
ITGA7	5079.48	4825.42	4781.54	2583.66	2049.98	2469.5	965.55	908.278	896.565	0.999999	1.22e-07	1.1e-05	90
ADAMTS8	564.508	438.469	396.878	80.6806	90.2508	88.9529	37.2731	30.3708	40.939	0.999999	1.28e-07	1.16e-05	91
MYH2	144.409	120.918	157.273	17.8248	22.1022	12.7076	340.783	456.512	355.146	0.999999	1.34e-07	1.24e-05	92
DAB1	22.9742	6.78045	21.1105	9.38147	26.7069	39.1816	539.572	610.264	471.822	0.999999	1.41e-07	1.31e-05	93
EMB	10.9401	13.5609	6.33316	13.1341	12.893	8.47171	195.24	185.072	156.592	0.999999	1.48e-07	1.39e-05	94
IGFBP1	226.46	187.592	173.106	64.7321	57.0974	82.5991	5.32473	3.79635	6.14085	0.999999	1.55e-07	1.48e-05	95
NKX6-1	205.673	155.95	141.441	103.196	108.669	102.719	0	5.69453	0	0.999999	1.63e-07	1.56e-05	96
LBH	3164.96	3300.95	3528.63	2763.78	2480.05	2835.9	10541.2	10032.8	10014.7	0.999999	1.7e-07	1.65e-05	97
HIP1R	313.98	315.291	318.769	1288.08	1305.87	1363.94	607.019	511.559	499.456	0.999999	1.77e-07	1.73e-05	98
SLC1A3	72.2045	117.528	101.331	809.621	863.829	850.347	407.342	539.082	537.325	0.999999	1.84e-07	1.82e-05	99
COL15A1	672.815	1227.26	1271.91	332.104	403.366	292.274	2826.54	3039.93	2989.57	0.999999	1.91e-07	1.91e-05	100
OLFML1	838.01	817.044	780.034	1342.49	1417.31	1371.36	328.358	249.61	295.784	0.999999	1.97e-07	1.99e-05	101
SBSN	424.475	162.731	185.773	1600.48	1609.78	1635.04	145.543	196.461	206.742	0.999999	2.05e-07	2.09e-05	102
INSIG1	4453.7	4777.96	4916.64	13839.5	13898.6	13723.1	5308.75	5343.37	5480.71	0.999999	2.12e-07	2.18e-05	103
FBN2	1602.72	4915.83	4929.31	1847.21	1963.41	1864.83	64.7842	89.2143	111.559	0.999999	2.21e-07	2.3e-05	104
PNMA8A	358.834	380.835	382.101	400.589	501.905	419.349	48.81	56.9453	63.4555	0.999999	2.3e-07	2.41e-05	105
IL7R	266.938	496.103	544.652	150.104	76.4369	94.2477	1739.41	1898.18	1757.31	0.999999	2.39e-07	2.53e-05	106
CLEC14A	6.56404	15.8211	14.7774	0	3.68371	2.11793	126.906	124.331	125.887	0.999999	2.49e-07	2.66e-05	107
TRIM63	2.18801	0	2.11105	82.5569	76.4369	99.5425	0	0	0	0.999999	2.58e-07	2.79e-05	108
COL8A1	9698.38	15749.9	16441.9	3997.44	3782.24	3811.21	23876.1	28899.7	27808.9	0.999999	2.68e-07	2.92e-05	109
SCD	7403.15	11318.8	11660.4	38778.3	41424.2	39996	6861.8	7224.46	7766.13	0.999999	2.77e-07	3.05e-05	110
AP005018.2	6.56404	0	1.05553	1.87629	0	0	261.799	194.563	221.071	0.999999	2.87e-07	3.19e-05	111
EREG	182.699	407.957	313.491	192.32	236.678	256.269	1.77491	1.89818	6.14085	0.999999	2.97e-07	3.32e-05	112
MAFB	293.194	376.315	425.377	1707.43	1608.86	1692.22	669.141	720.358	717.456	0.999999	3.06e-07	3.46e-05	113
XIST	107.213	6800.79	5599.57	2559.27	4443.47	3139.83	0	0	0	0.999999	3.16e-07	3.6e-05	114
DHCR24	4087.21	4400.51	4166.16	12538.3	12711.5	13224.3	4960.87	4917.23	5012.98	0.999999	3.25e-07	3.74e-05	115
SCAMP5	284.442	317.551	327.213	402.465	377.58	375.932	41.7104	61.6908	47.0799	0.999999	3.35e-07	3.89e-05	116
RRM2	1666.17	1102.95	1021.75	211.083	196.157	156.727	887.454	911.125	903.729	0.999999	3.45e-07	4.04e-05	117
HES1	796.437	535.656	522.486	186.691	180.502	165.198	39.048	14.2363	36.8451	0.999999	3.55e-07	4.18e-05	118
MITF	201.297	296.08	281.826	1155.8	1509.4	1330.06	298.185	326.486	346.958	0.999999	3.64e-07	4.33e-05	119
ADH1B	2095.02	2240.94	2313.71	6293.09	7462.27	7314.26	1789.11	1945.63	1826.9	0.999998	3.74e-07	4.49e-05	120
TRIP13	947.41	852.077	822.255	196.073	186.948	170.493	767.648	666.26	718.48	0.999998	3.84e-07	4.64e-05	121
LSP1	1041.49	652.053	657.593	575.084	510.193	611.022	42.5978	44.6072	15.3521	0.999998	3.94e-07	4.8e-05	122
EPB41L3	699.071	956.044	937.308	1336.86	1448.62	1459.25	3343.04	3337.94	3395.89	0.999998	4.04e-07	4.97e-05	123
NRK	0	0	0	0	0	0	91.4078	68.3344	79.8311	0.999998	4.15e-07	5.15e-05	124
PSAT1	11205.9	10223.8	10971.1	2470.14	2535.31	2690.83	5351.35	5854.93	5835.86	0.999998	4.26e-07	5.33e-05	125
MYOCD	982.419	2008.14	1983.33	597.6	458.621	557.015	204.115	169.887	187.296	0.999998	4.38e-07	5.52e-05	126
SDK2	56.8884	79.1053	156.218	289.887	365.608	352.635	0	0	0	0.999998	4.5e-07	5.71e-05	127
SCIN	21.8801	6.78045	12.6663	137.908	134.455	124.958	231.626	243.916	207.766	0.999998	4.61e-07	5.9e-05	128
SLITRK1	0	12.4308	12.6663	7.50518	7.36741	2.11793	215.651	223.036	190.366	0.999998	4.73e-07	6.1e-05	129
HOXC6	32.8202	4.5203	4.22211	11.2578	7.36741	4.23585	305.284	253.407	245.634	0.999998	4.85e-07	6.3e-05	130
RAB27B	44.8543	77.9752	129.83	660.455	642.807	699.975	68.334	86.3671	93.1363	0.999998	4.97e-07	6.51e-05	131
KCNJ6	485.739	549.217	543.596	133.217	134.455	104.837	672.69	763.067	663.212	0.999998	5.1e-07	6.73e-05	132
TPX2	2568.73	2747.21	2665.2	751.456	657.541	642.791	1822.83	1895.33	1701.02	0.999998	5.22e-07	6.94e-05	133
NCAM1	351.176	468.981	417.989	324.599	313.115	370.637	31.9484	51.2508	38.8921	0.999998	5.35e-07	7.17e-05	134
PWP2	223.177	160.471	140.385	144.475	169.45	151.432	7.98709	0	5.11738	0.999998	5.48e-07	7.4e-05	135
MYBL2	1905.76	1284.9	1339.46	237.351	147.348	232.972	894.554	847.536	832.086	0.999998	5.62e-07	7.64e-05	136
FAM180B	4.37603	2.26015	2.11105	127.588	108.669	117.545	0	0	10.2348	0.999997	5.76e-07	7.89e-05	137
HOXB-AS3	0	4.5203	8.44421	5.62888	4.60463	1.05896	183.703	131.923	173.991	0.999997	5.91e-07	8.16e-05	138
TRPV2	0	0	4.22211	3.75259	0	1.05896	272.449	236.323	187.296	0.999997	6.06e-07	8.43e-05	139
KRT14	4037.98	1861.23	1794.4	882.796	549.793	730.685	100.282	85.418	99.2771	0.999997	6.22e-07	8.7e-05	140
LDB2	531.688	896.15	573.151	1033.84	1042.49	1017.66	146.43	136.669	182.179	0.999997	6.37e-07	8.98e-05	141
RIPOR3	138.939	145.78	115.052	692.352	649.253	576.076	158.854	160.396	148.404	0.999997	6.52e-07	9.26e-05	142
TMEM97	1767.92	1497.35	1624.46	2682.16	2547.28	2673.88	745.462	646.329	721.55	0.999997	6.72e-07	9.6e-05	143
TPTEP1	0	0	0	0	0	0	61.2344	62.6398	76.7607	0.999996	6.94e-07	0.0001	144
SGCG	1208.88	881.459	947.863	1001	1031.44	950.949	248.487	222.087	207.766	0.999996	7.17e-07	0.000103984	145
SH2D5	144.409	163.861	138.274	242.042	183.264	205.439	830.657	716.562	717.456	0.999996	7.41e-07	0.000108196	146
MMP1	3714.15	2677.15	2337.99	6179.57	6144.42	6567.69	1214.93	1118.98	1226.12	0.999996	7.65e-07	0.000112518	147
JAM2	854.42	857.727	904.586	459.692	421.784	455.354	1434.13	1526.13	1526	0.999996	7.9e-07	0.000116845	148
FADS1	3201.07	4832.2	4852.26	13180	14639	14410.4	3168.21	3402.48	3708.05	0.999996	8.14e-07	0.000121264	149
CDK1	1320.47	1097.3	1190.63	332.104	307.589	304.981	867.93	906.38	852.555	0.999996	8.38e-07	0.000125723	150
DRD1	175.041	149.17	216.383	112.578	71.8322	61.4199	0	1.89818	4.0939	0.999995	8.63e-07	0.000130243	151
CD9	1787.61	1395.64	1378.52	2491.72	2312.45	2364.66	468.576	557.115	588.498	0.999995	8.87e-07	0.000134832	152
AL513283.1	50.3243	27.1218	47.4987	212.959	240.362	268.977	9.762	18.9818	9.21128	0.999995	9.12e-07	0.000139508	153
CRISPLD2	662.968	821.565	1009.08	1031.02	1130.9	1114.03	2869.14	2826.39	2821.72	0.999995	9.37e-07	0.000144353	154
ANKRD29	1209.97	1488.31	1380.63	1854.72	1823.43	1825.65	520.048	444.173	397.109	0.999995	9.63e-07	0.00014925	155
CAMK1D	373.057	620.411	616.428	1055.42	937.503	919.18	144.655	107.247	113.606	0.999995	9.88e-07	0.000154152	156
HAS2	2204.42	3578.95	3357.63	609.796	453.096	546.425	4924.48	5467.7	5662.89	0.999995	1.01e-06	0.000159128	157
HJURP	784.403	906.32	748.368	176.372	135.376	188.495	593.707	578.944	604.874	0.999995	1.04e-06	0.000164197	158
SLC40A1	250.528	430.559	386.323	1657.71	1959.73	2202.64	864.381	900.685	869.954	0.999995	1.06e-06	0.000169302	159
NTRK3	97.3667	135.609	104.497	88.1858	93.0136	112.25	3.54982	0	6.14085	0.999995	1.09e-06	0.000174418	160
MMP11	636.712	464.461	472.876	1148.29	1269.96	1201.92	272.449	288.523	271.221	0.999995	1.12e-06	0.00017965	161
STXBP6	223.177	198.893	181.551	153.856	130.772	124.958	666.478	611.213	606.921	0.999995	1.14e-06	0.000184969	162
OXTR	4509.5	4841.24	5008.47	1129.53	788.313	1029.31	2358.85	2468.58	2599.63	0.999994	1.17e-06	0.000190469	163
EPHA5	141.127	337.892	403.211	179.186	192.474	229.795	0	0	0	0.999994	1.2e-06	0.000196001	164
ACTG2	514.183	288.169	282.881	47.8455	16.5767	16.9434	3.54982	6.64362	4.0939	0.999994	1.22e-06	0.000201571	165
MBP	748.301	1301.85	1445.02	3124.03	3180.88	3127.12	829.77	850.383	866.884	0.999994	1.25e-06	0.000207475	166
MYH1	21.8801	20.3414	29.5547	0	0	0	79.8709	134.771	71.6433	0.999994	1.28e-06	0.000213485	167
ABCC3	105.025	99.4466	115.052	192.32	180.502	127.076	788.947	649.177	619.203	0.999994	1.31e-06	0.000219578	168
PLEKHA7	2.18801	9.0406	18.9995	43.1548	53.4137	33.8868	205.002	262.898	232.329	0.999994	1.34e-06	0.000225755	169
UHRF1	1435.34	1757.27	1698.34	493.465	431.914	528.423	1729.65	1771	1717.39	0.999994	1.36e-06	0.000231938	170
COL13A1	351.176	270.088	286.048	1184.88	1157.6	1155.33	647.842	570.402	586.451	0.999994	1.39e-06	0.000238145	171
ST8SIA2	8.75206	9.0406	12.6663	0	0	4.23585	81.6458	81.6216	88.0189	0.999994	1.42e-06	0.000244389	172
SHROOM3	631.242	1177.54	1422.85	345.238	323.245	396.052	1982.57	2066.17	2135.99	0.999994	1.45e-06	0.000250637	173
CEP55	1405.8	1750.49	1479.85	424.981	405.208	400.288	1078.26	1184.46	1129.92	0.999994	1.48e-06	0.000256937	174
PRXL2A	103.931	84.7556	48.5542	470.95	475.198	387.581	44.3727	37.9635	46.0564	0.999994	1.5e-06	0.00026328	175
PIWIL2	0	2.26015	0	0	0	4.23585	77.2085	85.418	96.2067	0.999994	1.53e-06	0.000269656	176
LINC01013	269.126	215.844	182.606	14.0722	20.2604	3.17689	13.3118	19.9309	16.3756	0.999994	1.56e-06	0.000276109	177
SLC29A1	462.765	433.949	487.653	1086.37	1269.96	1120.38	294.635	231.578	302.949	0.999994	1.59e-06	0.000282577	178
MASP1	1864.19	2168.61	2557.54	2861.35	2844.74	3138.77	8074.06	8436.45	8202.13	0.999993	1.62e-06	0.000289308	179
RIMS1	66.7344	149.17	101.331	42.2166	41.4417	61.4199	591.045	511.559	506.62	0.999993	1.65e-06	0.00029614	180
MAOA	156.443	126.568	158.329	277.692	291.934	265.8	641.63	661.515	613.062	0.999993	1.67e-06	0.000303004	181
LINC01085	367.586	584.249	432.766	255.176	186.027	295.451	24.8487	29.4217	29.6808	0.999993	1.7e-06	0.000309896	182
LMX1B	59.0764	45.203	47.4987	24.3918	26.7069	26.4741	0	0	0	0.999993	1.73e-06	0.000316864	183
WISP2	2782.06	1669.12	1764.84	10208	10439.6	9647.15	9699.88	8305.47	8116.16	0.999993	1.76e-06	0.000323837	184
RARRES2	18.5981	2.26015	14.7774	26.2681	23.0232	25.4151	232.513	185.072	189.343	0.999993	1.79e-06	0.000330961	185
HRK	8.75206	20.3414	12.6663	153.856	131.692	147.196	173.941	239.17	244.611	0.999993	1.82e-06	0.000338361	186
CFH	874.112	909.711	981.64	901.559	989.075	1030.37	264.461	267.643	294.761	0.999992	1.85e-06	0.000345997	187
KCNK15	249.434	193.243	175.217	964.415	1037.88	943.536	478.338	458.41	398.132	0.999992	1.88e-06	0.000353695	188
CLIC6	92.9906	37.2925	83.3866	185.753	213.655	212.852	533.36	570.402	580.311	0.999992	1.91e-06	0.000361513	189
KIFC1	1039.31	1029.5	945.752	253.3	185.106	164.139	823.558	835.198	683.682	0.999992	1.95e-06	0.00036962	190
ASAH1	4208.65	4029.85	3847.39	11443.5	11374.4	11472.8	5330.05	5652.77	5527.79	0.999992	1.98e-06	0.000377818	191
ADAMTS12	412.441	732.289	747.313	271.124	376.659	338.868	1911.58	2509.39	1980.43	0.999991	2.01e-06	0.000386428	192
HSD17B6	474.799	375.185	391.6	151.98	145.506	188.495	17.7491	42.709	32.7512	0.999991	2.05e-06	0.000395155	193
ROBO2	3853.09	7390.69	7224.02	5315.54	5371.76	5291.64	1077.37	1272.73	1190.3	0.999991	2.08e-06	0.000404203	194
TMEFF2	138.939	97.1865	121.386	59.1033	49.73	40.2406	3.54982	0	4.0939	0.999991	2.12e-06	0.000413685	195
AGAP12P	0	0	3.16658	0.938147	1.84185	4.23585	85.1956	89.2143	61.4085	0.99999	2.16e-06	0.000423407	196
PFKFB3	218.801	433.949	455.987	1445.68	1517.69	1498.43	473.901	448.919	440.094	0.99999	2.2e-06	0.000433146	197
SEMA3G	66.7344	45.203	61.2205	20.6392	31.3115	27.533	0	0	0	0.99999	2.24e-06	0.000443056	198
LARGE1	614.832	604.59	697.703	1708.37	1799.49	1788.59	699.314	721.307	750.208	0.99999	2.28e-06	0.000453032	199
ADAMTSL4	444.167	549.217	562.596	1401.59	1331.66	1242.16	402.904	395.77	406.32	0.99999	2.32e-06	0.000463162	200
ACOT1	411.347	339.023	316.658	631.373	632.676	643.85	124.244	89.2143	131.005	0.99999	2.36e-06	0.000473356	201
CDC20	2256.94	1361.74	1200.13	326.475	247.729	262.623	772.973	767.813	758.395	0.99999	2.39e-06	0.000483558	202
BHLHE40	438.697	619.281	600.595	1736.51	1802.25	1791.77	651.392	719.409	679.588	0.999989	2.43e-06	0.000494141	203
PGF	665.156	369.535	311.38	749.579	742.267	711.623	88.7454	102.502	85.9719	0.999989	2.48e-06	0.000505132	204
ADAMTS1	4786.28	6569.13	6987.59	1926.95	1514	1926.25	9152.32	10539.6	10278.8	0.999989	2.52e-06	0.000516198	205
CDC6	763.617	800.093	820.144	216.712	119.72	191.672	708.189	765.914	823.898	0.999989	2.56e-06	0.000527425	206
KCNA1	129.093	326.592	279.715	129.464	157.478	104.837	1.77491	5.69453	2.04695	0.999989	2.6e-06	0.000538725	207
SERPINB7	6.56404	18.0812	0	1.87629	3.68371	6.35378	126.019	128.127	154.545	0.999989	2.65e-06	0.000550094	208
PTGES	3566.46	2682.8	2877.37	7504.24	6932.73	6940.44	1693.26	1366.69	1370.43	0.999988	2.69e-06	0.000561868	209
CLIC2	178.323	276.868	235.382	853.714	1074.72	903.296	237.838	236.323	245.634	0.999988	2.73e-06	0.00057392	210
MAN1C1	2200.05	2217.21	2344.32	4624.13	4740.01	4157.49	1252.2	1393.26	1208.72	0.999988	2.78e-06	0.000586247	211
FAM155A	241.776	339.023	349.379	284.259	259.701	327.22	33.7233	14.2363	27.6338	0.999988	2.82e-06	0.000598657	212
SLC16A3	1062.28	796.703	871.865	677.342	617.942	591.96	2603.79	2184.8	2323.29	0.999987	2.87e-06	0.000611275	213
SIX2	378.527	329.982	417.989	131.341	85.6461	115.427	21.2989	41.7599	28.6573	0.999987	2.92e-06	0.00062398	214
CHN1	704.541	553.737	775.812	660.455	563.607	685.149	2014.52	2181.95	2040.81	0.999987	2.96e-06	0.000636793	215
ACSS2	1011.96	970.735	932.03	2497.35	2592.41	2538.33	1062.28	911.125	866.884	0.999987	3.01e-06	0.000649706	216
SULF1	1400.33	2065.78	2289.44	1404.41	1376.78	1245.34	5577.65	6379.77	6394.68	0.999986	3.06e-06	0.000663311	217
IFIT1	159.725	155.95	192.106	2639.01	724.769	1031.43	335.458	340.723	341.841	0.999986	3.11e-06	0.000677159	218
DHCR7	1572.09	1574.19	1570.62	4212.28	4061.28	4113.01	1766.03	1826.05	1583.32	0.999986	3.16e-06	0.000691399	219
DLGAP5	1096.2	1289.42	1099.86	306.774	253.255	302.863	655.829	731.747	717.456	0.999986	3.21e-06	0.00070578	220
LRRC17	89.7086	73.4549	72.8313	136.031	125.246	105.896	5.32473	9.49089	7.16433	0.999985	3.26e-06	0.00072044	221
MSMO1	4801.6	3986.91	4185.16	11118	10383.4	11066.2	3388.3	3531.56	3377.47	0.999985	3.31e-06	0.000735418	222
ACKR4	2060.02	1915.48	1781.73	6265.88	6505.42	6634.4	3635.01	3343.64	3520.76	0.999985	3.37e-06	0.000750556	223
ACTC1	840.198	505.144	553.096	704.548	666.751	637.496	2769.75	2108.87	2311.01	0.999985	3.42e-06	0.000765765	224
KIF20A	1401.42	1895.14	1783.84	438.115	352.715	384.404	1055.18	967.121	997.889	0.999985	3.47e-06	0.000780976	225
PLXNC1	192.545	462.201	413.766	1868.79	2311.52	2042.74	2047.36	2130.7	2373.44	0.999985	3.52e-06	0.00079623	226
LMCD1	3268.89	2592.39	2488.93	2707.49	2461.64	2371.02	8588.78	8172.6	8222.6	0.999984	3.58e-06	0.000811958	227
NREP	3766.67	4903.4	5213.25	1055.42	1066.43	935.064	3846.23	4090.57	4353.86	0.999984	3.63e-06	0.000827847	228
ANGPTL2	7094.64	8350.13	8867.48	22560.6	24345.6	23483.6	7262.93	7392.45	7270.77	0.999984	3.69e-06	0.000844042	229
MATN2	682.661	835.126	802.2	1527.3	1447.7	1602.21	475.676	435.632	461.587	0.999984	3.74e-06	0.000860253	230
TTC9	300.852	272.348	262.826	153.856	94.8554	92.1298	21.2989	15.1854	2.04695	0.999984	3.8e-06	0.000876552	231
FAXDC2	579.824	540.176	628.038	1306.84	1473.48	1314.17	397.58	443.224	365.381	0.999984	3.85e-06	0.00089296	232
COL7A1	1038.21	1419.37	1133.64	482.208	457.7	432.057	254.699	298.014	197.531	0.999984	3.9e-06	0.000909445	233
NDC80	893.804	752.63	742.035	181.062	131.692	176.847	521.823	463.155	502.526	0.999983	3.96e-06	0.000925947	234
AL391422.4	695.789	539.046	504.542	1604.23	1540.71	1606.45	599.032	601.722	584.405	0.999983	4.01e-06	0.000942806	235
AURKA	1085.26	915.361	1010.14	241.104	163.004	241.444	624.768	596.028	546.536	0.999983	4.07e-06	0.000959964	236
SSTR1	158.631	218.105	257.548	119.145	112.353	108.014	573.296	547.624	562.912	0.999983	4.13e-06	0.000977162	237
BDKRB2	1084.16	1178.67	1195.91	3273.19	3260.08	3397.15	2615.33	2649.86	2763.38	0.999983	4.18e-06	0.000994603	238
PLK1	1295.3	1058.88	872.92	226.093	187.869	177.906	692.214	579.893	568.029	0.999982	4.24e-06	0.00101212	239
HES4	955.068	424.908	458.099	84.4332	74.595	74.1274	66.5591	58.8435	81.878	0.999982	4.29e-06	0.00102992	240
FGF7	2201.14	2567.53	2383.38	4661.65	4519.91	5158.21	8437.92	8684.16	8761.97	0.999981	4.35e-06	0.00104846	241
TACC3	2512.93	1709.8	1643.45	417.475	393.236	421.467	1362.24	1056.34	1216.91	0.999981	4.41e-06	0.00106735	242
DUSP15	1853.25	658.834	647.038	1194.26	1077.48	1140.5	124.244	86.3671	75.7372	0.999981	4.47e-06	0.00108676	243
EVA1A	1644.29	1137.99	1236.02	399.651	384.026	366.401	1285.92	1230.02	1200.54	0.99998	4.54e-06	0.0011065	244
PCP4	0	2.26015	6.33316	7.50518	3.68371	21.1793	119.806	125.28	108.488	0.99998	4.6e-06	0.00112628	245
LYNX1	2520.59	2040.92	2159.61	5487.22	5625.02	5470.6	1930.21	1808.96	1945.63	0.99998	4.66e-06	0.00114611	246
HLA-DPA1	0	2.26015	5.27763	6.56703	1.84185	16.9434	128.681	143.312	103.371	0.99998	4.72e-06	0.00116595	247
GSTM5	829.258	539.046	554.151	549.754	627.151	606.786	120.694	107.247	131.005	0.99998	4.78e-06	0.00118595	248
ZNF385A	316.168	271.218	248.049	817.126	758.843	789.987	193.465	161.345	225.165	0.99998	4.85e-06	0.00120613	249
MTHFD2	4505.12	4729.36	4910.31	1593.91	1606.1	1599.03	3022.67	3072.2	3256.7	0.99998	4.91e-06	0.0012266	250
GRIK2	92.9906	166.121	150.94	182.001	160.241	165.198	620.331	772.558	776.818	0.999979	4.97e-06	0.00124708	251
MCM5	2389.31	1681.55	1564.29	483.146	392.315	483.946	1721.66	1633.38	1579.22	0.999979	5.04e-06	0.00126825	252
KIAA1324L	295.382	453.16	459.154	933.456	942.108	1004.96	1577.89	1596.37	1493.25	0.999978	5.1e-06	0.00128976	253
ADM2	1638.82	1373.04	1494.63	370.568	404.287	353.694	924.728	839.943	715.409	0.999978	5.17e-06	0.00131139	254
GPR153	993.359	855.467	976.362	1327.48	1299.43	1390.42	439.29	391.024	382.78	0.999978	5.23e-06	0.00133304	255
GALNT15	64.5464	129.959	162.551	528.177	658.462	515.715	770.31	820.962	849.485	0.999978	5.3e-06	0.00135502	256
ADAMTS10	1513.01	1631.83	1420.74	884.673	856.461	822.814	497.862	386.279	385.85	0.999978	5.36e-06	0.0013773	257
HMGCS1	1816.05	3037.64	3295.35	7898.26	7624.35	7969.76	1859.22	2050.03	1970.19	0.999978	5.43e-06	0.00139968	258
IGFBP2	11766	5387.07	5651.29	4636.32	4628.58	4737.8	1332.96	950.038	988.677	0.999977	5.5e-06	0.00142233	259
CTSC	3478.94	3059.11	2949.14	945.652	1022.23	919.18	3030.66	3420.51	3238.28	0.999976	5.57e-06	0.0014459	260
SNED1	1576.46	3193.59	3448.41	8344.82	9561.06	8826.46	1440.34	1648.57	1778.8	0.999976	5.64e-06	0.00146983	261
SLC2A14	0	0	1.05553	2.81444	0.920926	1.05896	43.4853	55.0471	48.1034	0.999975	5.71e-06	0.00149431	262
CDH4	13.1281	20.3414	24.2771	13.1341	11.0511	12.7076	119.806	145.211	133.052	0.999975	5.78e-06	0.00151933	263
TRPC6	1174.96	1706.41	1773.28	467.197	599.523	506.184	356.757	386.279	395.062	0.999975	5.85e-06	0.00154443	264
CNTNAP2	21.8801	15.8211	25.3326	42.2166	81.9624	64.5968	0	0	0	0.999975	5.93e-06	0.00156958	265
ATP2A3	50.3243	40.6827	53.8319	326.475	345.347	298.628	124.244	92.0616	117.7	0.999973	6.01e-06	0.0015963	266
STMN2	1801.83	1674.77	1641.34	3166.25	3204.82	3291.26	4622.75	4570.81	4574.94	0.999972	6.09e-06	0.00162383	267
MCAM	326.014	314.161	337.768	77.8662	44.2045	97.4246	394.03	418.548	453.4	0.999972	6.17e-06	0.00165139	268
AC012531.1	0	0	0	0	0	1.05896	42.5978	69.2835	63.4555	0.999972	6.25e-06	0.00167923	269
FHOD3	213.331	283.649	294.492	241.104	279.041	222.382	832.432	950.987	978.443	0.999972	6.33e-06	0.00170716	270
TCF19	1109.32	1116.51	1052.36	461.568	430.073	393.934	1153.69	1113.28	1151.41	0.999971	6.41e-06	0.00173655	271
CLDN11	6148.32	4363.22	4666.48	6832.52	6231.91	6298.71	16388.6	17271.5	16907.8	0.99997	6.5e-06	0.00176638	272
BIRC5	2704.39	1670.25	1584.35	474.702	341.664	374.873	1035.66	1110.43	1076.7	0.999969	6.59e-06	0.00179693	273
KIF4A	697.977	817.044	707.203	168.866	142.744	202.262	478.338	520.101	538.348	0.999968	6.68e-06	0.00182854	274
ZNF423	333.672	607.98	620.65	367.754	441.124	434.175	64.7842	47.4544	65.5024	0.999968	6.77e-06	0.00186042	275
LOXL4	6317.89	5720.44	5675.57	2403.53	1838.17	2076.63	2142.32	2205.68	2178.98	0.999968	6.86e-06	0.00189234	276
SCUBE3	905.838	1400.16	1388.02	367.754	349.031	453.236	195.24	227.781	276.338	0.999967	6.96e-06	0.00192518	277
BRINP1	431.039	533.395	541.485	1706.49	1937.63	1883.9	1155.47	1003.19	1141.18	0.999967	7.05e-06	0.00195807	278
LINC00839	120.341	179.682	104.497	199.825	202.604	198.026	7.09964	21.829	14.3287	0.999967	7.14e-06	0.00199098	279
FMNL1	214.425	178.552	192.106	383.702	249.571	319.807	40.8229	32.269	35.8216	0.999966	7.24e-06	0.00202448	280
IL13RA2	25.1622	4.5203	12.6663	18.7629	19.3395	10.5896	151.755	186.97	211.859	0.999966	7.33e-06	0.00205848	281
FASN	5467.85	9012.35	9193.64	25485.7	24369.6	24303.2	6820.97	7009.97	6957.59	0.999966	7.43e-06	0.00209249	282
SCN1A	0	4.5203	0	72.2373	101.302	92.1298	0	5.69453	5.11738	0.999965	7.53e-06	0.00212772	283
RNASEH2CP1	0	0	0	0	0	0	41.7104	46.5053	58.3381	0.999964	7.63e-06	0.00216319	284
LYPD6	333.672	444.12	477.098	122.897	108.669	140.842	667.366	839.943	943.644	0.999964	7.73e-06	0.00219954	285
TMEM132D	41.5723	54.2436	64.3871	89.124	47.8882	66.7147	1.77491	0	0	0.999963	7.83e-06	0.00223631	286
COL4A1	818.317	1829.59	2270.44	207.33	202.604	257.328	1109.32	1440.72	1535.21	0.999962	7.93e-06	0.00227457	287
SLC35E2A	562.32	752.63	800.089	1152.98	1038.8	1043.08	250.262	241.068	288.62	0.999961	8.04e-06	0.00231333	288
KIF18B	419.005	554.867	548.874	109.763	68.1485	100.602	405.567	372.043	374.592	0.999961	8.15e-06	0.00235233	289
AQP1	1228.57	754.89	773.701	137.908	104.065	149.314	601.694	466.002	555.747	0.999961	8.26e-06	0.00239149	290
MX1	72.2045	66.6744	58.054	2030.15	405.208	834.463	269.786	287.574	282.479	0.99996	8.36e-06	0.00243093	291
ANO3	179.417	418.128	452.821	121.959	114.195	130.252	15.9742	22.7781	10.2348	0.99996	8.47e-06	0.00247061	292
MAF	794.249	862.247	830.699	1610.8	1604.25	1847.89	547.559	607.417	551.653	0.999959	8.58e-06	0.00251142	293
MYO15B	194.733	236.186	181.551	120.083	148.269	103.778	8.87454	18.9818	20.4695	0.999958	8.69e-06	0.00255293	294
TTTY14	0	0	0	0	0	0	90.5204	42.709	66.5259	0.999958	8.81e-06	0.00259493	295
CCNB1	2697.82	2142.62	2008.67	670.775	486.249	511.479	1253.97	1273.68	1363.27	0.999957	8.92e-06	0.0026375	296
LYPD6B	361.022	188.723	217.438	80.6806	42.3626	49.7713	638.967	581.791	550.63	0.999957	9.04e-06	0.00268062	297
ZIC4	629.054	839.646	937.308	992.56	1104.19	1087.56	186.365	275.236	195.484	0.999953	9.16e-06	0.00272714	298
RGS7	373.057	542.436	556.262	593.847	579.263	498.772	97.62	74.978	112.582	0.999953	9.29e-06	0.00277444	299
CRYM	50.3243	15.8211	22.1661	356.496	276.278	250.974	40.8229	33.2181	47.0799	0.999953	9.42e-06	0.0028218	300
IGFN1	42.6663	149.17	115.052	97.5673	127.088	152.491	0	0	0	0.999952	9.55e-06	0.00286969	301
IL27RA	155.349	174.032	172.051	252.362	243.125	180.024	33.7233	24.6763	22.5165	0.999952	9.68e-06	0.00291771	302
SLC25A23	1555.68	1505.26	1665.62	3020.83	3082.34	2937.56	1098.67	1080.06	1197.47	0.999952	9.8e-06	0.00296606	303
TRIB3	2906.78	2201.39	2280.99	837.765	717.402	676.677	893.667	974.714	837.203	0.999951	9.93e-06	0.00301529	304
SHCBP1	1063.38	1231.78	1210.69	339.609	197.078	268.977	801.371	931.056	885.306	0.999951	1.01e-05	0.00306452	305
LOXL3	341.33	341.283	360.99	275.815	218.26	270.036	807.584	780.151	779.888	0.99995	1.02e-05	0.00311428	306
GALNT16	551.38	688.216	624.872	1016.01	968.814	1092.85	237.838	299.912	283.503	0.99995	1.03e-05	0.00316448	307
ITIH3	10.9401	1.13008	6.33316	1.87629	1.84185	2.11793	62.1218	74.0289	67.5494	0.999948	1.05e-05	0.00321585	308
LEP	50.3243	46.3331	44.3321	28.1444	19.3395	10.5896	166.841	211.647	206.742	0.999948	1.06e-05	0.00326726	309
ZNF521	243.964	350.323	450.71	486.898	583.867	513.597	1328.52	1511.9	1453.34	0.999948	1.07e-05	0.00331938	310
FRAS1	107.213	403.437	588.984	729.878	831.596	859.878	2071.32	2474.27	2376.51	0.999946	1.09e-05	0.00337288	311
AC092490.1	41.5723	66.6744	50.6653	98.5054	147.348	73.0685	0	0	4.0939	0.999945	1.1e-05	0.00342774	312
GDF6	301.946	453.16	426.433	96.6291	132.613	128.135	54.1347	48.4035	54.2442	0.999944	1.11e-05	0.00348376	313
SMIM25	112.683	74.585	100.275	468.135	514.798	438.411	432.19	342.621	457.494	0.999942	1.13e-05	0.00354108	314
SEL1L3	109.401	98.3165	141.441	29.0826	36.8371	37.0637	268.899	320.792	248.705	0.999942	1.14e-05	0.00359867	315
TK1	4396.82	2404.8	2094.16	596.661	420.863	469.121	1455.43	1327.77	1293.67	0.999941	1.16e-05	0.00365759	316
PKDCC	289.912	268.958	383.156	365.877	284.566	253.092	1171.44	1025.02	1052.13	0.99994	1.17e-05	0.00371744	317
GPAT2	613.738	470.111	454.932	278.63	233.915	218.146	76.3211	93.0107	58.3381	0.99994	1.19e-05	0.00377734	318
RGCC	533.876	325.462	252.271	1202.7	1126.29	1165.92	351.432	330.283	300.902	0.999939	1.21e-05	0.00383802	319
CRLF1	199.109	53.1135	78.109	237.351	216.418	228.736	1039.21	782.998	844.367	0.999939	1.22e-05	0.0038988	320
FAM111B	277.878	437.339	340.935	102.258	71.8322	92.1298	450.827	484.984	469.775	0.999938	1.24e-05	0.00396008	321
S1PR1	17.5041	29.382	10.5553	52.5362	44.2045	64.5968	202.34	180.327	222.094	0.999938	1.25e-05	0.00402188	322
NOTCH3	2805.03	6396.23	7094.19	2021.71	1978.15	1917.78	1135.94	966.172	1084.88	0.999936	1.27e-05	0.00408571	323
SLC39A8	137.845	206.804	219.55	757.085	906.191	893.765	350.545	402.414	388.921	0.999936	1.28e-05	0.00414972	324
LINC00547	122.529	101.707	67.5537	5.62888	3.68371	0	113.594	78.7743	82.9015	0.999934	1.3e-05	0.00421513	325
JPH2	1168.4	1527.86	1597.01	439.053	329.692	372.755	646.067	641.584	580.311	0.999934	1.32e-05	0.00428088	326
PDGFD	602.798	1044.19	1041.8	1996.38	2290.34	2194.17	3645.66	3933.02	3768.44	0.999933	1.33e-05	0.00434746	327
CYP27C1	324.92	371.795	379.99	576.022	473.356	467.003	115.369	127.178	129.981	0.999932	1.35e-05	0.00441469	328
RNF144B	173.947	131.089	198.439	74.1136	53.4137	55.0661	380.718	500.17	459.541	0.999932	1.37e-05	0.00448264	329
CHAC1	1048.06	622.671	776.868	157.609	149.19	144.019	544.897	422.344	535.278	0.999928	1.38e-05	0.00455423	330
PBK	1123.55	969.605	859.199	248.609	157.478	241.444	789.834	702.325	687.776	0.999927	1.4e-05	0.00462702	331
KRT9	172.853	108.487	89.7198	38.464	29.4696	25.4151	0	7.59271	0	0.999926	1.42e-05	0.00470054	332
SLC1A4	1488.94	1678.16	1773.28	497.218	451.254	593.019	688.665	747.882	646.837	0.999926	1.44e-05	0.00477425	333
COL4A2	1727.44	2729.13	3172.91	876.229	722.927	670.324	3203.71	3326.56	3194.27	0.999922	1.46e-05	0.00485204	334
CCZ1	179.417	210.194	227.994	146.351	124.325	141.901	599.919	499.221	503.55	0.99992	1.48e-05	0.00493144	335
RETREG1	44.8543	37.2925	36.9434	246.733	290.092	222.382	134.893	122.432	137.146	0.999917	1.5e-05	0.00501365	336
WISP1	2820.35	3792.53	4035.28	4029.34	3777.64	3805.91	1050.75	1189.21	1165.74	0.999917	1.52e-05	0.00509611	337
CENPU	623.584	524.355	514.041	135.093	109.59	79.4222	357.644	423.293	345.935	0.999917	1.54e-05	0.00517914	338
SEMA3B	1193.56	718.728	776.868	1421.29	1195.36	1082.26	255.587	187.92	188.319	0.999913	1.56e-05	0.00526522	339
FOXQ1	4.37603	11.3008	21.1105	41.2785	28.5487	37.0637	137.555	168.938	156.592	0.999912	1.58e-05	0.00535255	340
CTNND2	222.083	341.283	307.158	108.825	77.3578	120.722	28.3985	20.8799	10.2348	0.999912	1.6e-05	0.00543997	341
GABBR2	421.193	659.964	677.648	451.249	349.952	450.059	1462.52	1552.71	1574.11	0.99991	1.62e-05	0.00552929	342
PHKG1	29.5382	33.9023	29.5547	171.681	206.287	154.609	34.6107	34.1672	23.5399	0.999909	1.64e-05	0.00562001	343
KIF23	1382.83	1863.49	1587.51	483.146	320.482	494.536	1324.97	1282.22	1303.91	0.999906	1.67e-05	0.00571301	344
HOXC9	0	0	4.22211	0	0	0	77.2085	51.2508	48.1034	0.999905	1.69e-05	0.00580702	345
COL6A6	37.1962	39.5526	60.165	111.639	123.404	126.017	290.198	310.352	418.601	0.999905	1.71e-05	0.00590107	346
AMIGO2	243.964	267.828	227.994	400.589	471.514	452.177	929.165	777.303	857.672	0.999904	1.73e-05	0.00599643	347
PRR33	52.5124	68.9346	54.8874	15.9485	23.9441	21.1793	1.77491	1.89818	0	0.999901	1.76e-05	0.00609438	348
SIX1	411.347	366.144	402.156	439.991	410.733	408.76	131.343	137.618	144.31	0.999899	1.78e-05	0.00619491	349
GLMP	1599.44	1406.94	1484.07	4366.14	4065.89	4596.96	2434.29	2225.61	2230.15	0.999897	1.8e-05	0.0062973	350
RGS16	76.5805	76.8451	79.1645	82.5569	99.46	90.0119	5.32473	12.3382	10.2348	0.999897	1.83e-05	0.0064	351
NEFM	222.083	214.714	200.55	45.0311	34.9952	55.0661	266.236	215.443	236.423	0.999897	1.85e-05	0.00650283	352
DTL	391.655	454.29	503.486	141.66	116.958	146.137	480.113	503.017	564.958	0.999894	1.88e-05	0.00660788	353
MEST	178.323	193.243	154.107	170.743	164.846	138.724	473.901	577.046	560.865	0.999894	1.9e-05	0.00671331	354
ANGPTL4	482.457	235.056	257.548	972.858	877.643	1003.9	206.777	189.818	224.141	0.999894	1.93e-05	0.00681907	355
PAMR1	1947.33	1553.85	1752.17	2617.43	2217.59	2411.26	5022.99	5283.58	5296.49	0.999892	1.95e-05	0.006926	356
GLDN	24.0682	41.8128	14.7774	242.98	279.041	256.269	142.88	93.9598	110.535	0.999891	1.98e-05	0.00703466	357
SLC6A15	194.733	264.438	265.993	752.394	902.508	858.819	264.461	293.268	319.324	0.99989	2e-05	0.00714345	358
SERINC2	762.523	489.323	454.932	846.209	799.364	706.328	173.054	175.581	157.615	0.999886	2.03e-05	0.00725668	359
MAD2L1	960.538	861.117	747.313	270.186	253.255	220.264	545.784	557.115	517.879	0.999884	2.06e-05	0.00737206	360
MELK	1139.96	1162.85	1101.97	417.475	433.756	336.75	908.753	1009.83	901.682	0.999882	2.08e-05	0.00748962	361
GAS6-DT	332.578	293.82	302.936	319.908	327.85	316.63	775.635	769.711	724.621	0.999881	2.11e-05	0.00760729	362
ADAMTS15	339.142	346.933	444.377	222.341	317.72	275.33	64.7842	46.5053	60.3851	0.999878	2.14e-05	0.00772818	363
EXO1	296.476	339.023	297.658	78.8043	60.7811	51.8892	277.773	223.036	272.244	0.999876	2.17e-05	0.00785161	364
CDCA8	586.388	678.045	657.593	150.104	79.1997	116.486	487.212	559.013	386.874	0.999875	2.19e-05	0.00797517	365
BEX5	131.281	87.0158	81.2755	46.9074	53.4137	21.1793	3.54982	0	0	0.999872	2.22e-05	0.00810168	366
SQLE	3347.66	3548.44	3851.62	6620.5	6774.33	6791.13	2123.68	2357.54	2460.44	0.999872	2.25e-05	0.00822889	367
FJX1	1021.8	775.232	842.31	334.918	235.757	243.562	1347.16	1124.67	1116.61	0.999871	2.28e-05	0.00835677	368
HHEX	168.477	137.869	100.275	35.6496	35.9161	29.651	12.4244	7.59271	2.04695	0.999867	2.31e-05	0.00848874	369
NMB	224.272	98.3165	92.8863	493.465	538.742	542.189	94.9576	74.0289	71.6433	0.999866	2.34e-05	0.00862132	370
B3GALT2	273.502	407.957	431.71	56.2888	75.516	49.7713	366.519	374.89	304.996	0.999866	2.37e-05	0.00875423	371
KCTD15	1052.44	1170.76	1088.25	373.383	407.97	438.411	749.899	782.049	743.043	0.999865	2.4e-05	0.00888852	372
PKD1L2	31.7262	28.2519	40.11	249.547	344.426	209.675	35.4982	60.7417	39.9155	0.99986	2.43e-05	0.00902737	373
KCNMB1	76.5805	58.7639	28.4992	7.50518	9.20926	10.5896	0	0	0	0.999859	2.46e-05	0.00916715	374
CECR7	354.458	358.234	356.768	378.073	363.766	381.227	88.7454	143.312	102.348	0.999858	2.49e-05	0.0093079	375
TNIK	39.3843	64.4143	59.1095	45.9692	65.3858	48.7123	235.175	286.625	270.198	0.999857	2.52e-05	0.00944935	376
ITGB2-AS1	0	0	0	0	0	0	31.9484	36.0654	38.8921	0.999857	2.56e-05	0.0095909	377
PHACTR3	39.3843	46.3331	35.8879	106.949	118.799	101.66	295.522	232.527	222.094	0.999855	2.59e-05	0.00973449	378
DIO2	21.8801	20.3414	58.054	36.5877	45.1254	16.9434	273.336	276.185	239.493	0.999853	2.62e-05	0.00987973	379
TMEM38B	318.356	411.347	411.655	1125.78	1192.6	1249.58	748.124	858.925	799.334	0.999853	2.65e-05	0.0100251	380
FGF13	10.9401	15.8211	22.1661	51.5981	21.1813	50.8302	216.539	171.785	184.226	0.999853	2.68e-05	0.0101705	381
STXBP2	5.47004	3.39023	6.33316	1.87629	5.52556	1.05896	69.2214	51.2508	86.9954	0.999853	2.71e-05	0.0103165	382
DIAPH3	1029.46	1453.28	1395.41	388.393	283.645	428.88	1191.85	1172.12	1162.67	0.999849	2.75e-05	0.0104661	383
SPAG5	812.847	787.662	754.701	187.629	209.05	284.861	587.495	536.235	609.991	0.999847	2.78e-05	0.0106176	384
TMEM155	74.3925	48.5932	106.608	147.289	210.892	130.252	527.148	506.813	472.846	0.999846	2.81e-05	0.0107697	385
CXCL1	439.791	237.316	306.103	84.4332	49.73	69.8916	32.8358	30.3708	40.939	0.999844	2.85e-05	0.0109239	386
AK5	999.923	832.865	705.092	1145.48	1169.58	1264.4	2474.22	2381.26	2341.71	0.999844	2.88e-05	0.0110782	387
CCNA2	1264.67	1527.86	1447.13	534.744	448.491	516.774	1175.88	1199.65	1139.13	0.999843	2.91e-05	0.0112332	388
MFAP4	6251.16	5735.13	5954.23	10655.5	11703.1	10772.8	3800.97	4011.8	3953.69	0.999843	2.94e-05	0.0113885	389
SOD3	8921.63	4913.57	4730.87	10433.1	10592.5	10480.6	2788.38	2296.79	2361.16	0.999842	2.98e-05	0.0115449	390
FAM43A	1121.36	1036.28	1021.75	1567.64	1407.18	1427.48	555.546	391.024	457.494	0.999839	3.01e-05	0.0117042	391
GRAMD4	320.544	384.226	353.601	1009.45	939.345	982.718	436.628	485.933	521.973	0.999834	3.05e-05	0.0118679	392
MYLK	875.206	2092.9	2437.21	1495.41	1621.75	1521.73	5453.41	5920.41	5574.87	0.999834	3.08e-05	0.0120316	393
COLEC12	3018.37	3636.58	3454.74	8759.48	9625.52	9378.18	3253.41	3610.33	3565.79	0.999832	3.11e-05	0.0121973	394
ZWINT	1079.79	898.41	762.09	295.516	199.841	240.385	745.462	794.387	791.147	0.999831	3.15e-05	0.0123638	395
NETO2	238.494	273.478	250.16	117.268	121.562	114.368	49.6974	38.9126	61.4085	0.999831	3.18e-05	0.012531	396
SAPCD2	282.254	346.933	346.213	68.4847	55.2556	56.125	165.954	124.331	136.122	0.999828	3.22e-05	0.0127006	397
AMIGO1	235.212	275.738	188.939	354.62	316.799	367.46	36.3856	64.538	59.3616	0.999827	3.25e-05	0.0128712	398
GATA6	362.116	519.835	468.654	170.743	205.367	137.665	76.3211	86.3671	69.5963	0.999825	3.29e-05	0.0130435	399
SFRP4	539.346	549.217	547.818	207.33	237.599	191.672	157.079	210.698	156.592	0.999824	3.33e-05	0.0132171	400
TM7SF2	152.067	65.5444	88.6642	415.599	480.724	403.465	75.4336	51.2508	67.5494	0.999822	3.36e-05	0.0133923	401
ITIH5	166.289	235.056	305.047	83.4951	106.827	69.8916	509.399	602.671	642.743	0.999822	3.4e-05	0.0135676	402
PDE4B	10.9401	63.2842	52.7763	113.516	151.032	144.019	460.589	470.748	367.428	0.999818	3.43e-05	0.0137467	403
PLD1	557.944	732.289	882.42	1856.59	2118.13	2001.44	642.517	745.034	703.128	0.999816	3.47e-05	0.0139279	404
BDKRB1	668.438	335.632	357.824	962.539	857.382	838.699	197.902	178.429	190.366	0.999816	3.51e-05	0.0141091	405
UBE2C	1252.64	907.45	787.423	259.867	140.902	206.498	541.347	535.286	560.865	0.999816	3.55e-05	0.0142907	406
TPM1	23467.6	24175.7	23955.2	8589.67	7305.71	7749.49	31178.9	28290.4	28785.2	0.999815	3.58e-05	0.014473	407
KIF2C	1146.52	933.442	861.31	310.527	226.548	263.682	602.582	549.522	563.935	0.999815	3.62e-05	0.0146555	408
PDPN	181.605	192.113	174.162	515.043	670.434	589.842	485.438	516.304	484.104	0.999812	3.66e-05	0.0148411	409
NPIPA5	33.9142	4.5203	33.7768	6.56703	10.1302	0	170.391	139.516	159.662	0.999807	3.69e-05	0.0150313	410
ASF1B	737.361	598.94	572.095	184.815	185.106	169.434	567.083	470.748	558.818	0.999807	3.73e-05	0.0152217	411
COL10A1	6.56404	13.5609	29.5547	3.75259	11.0511	4.23585	103.832	158.498	149.427	0.999805	3.77e-05	0.0154133	412
FMO4	149.879	143.52	187.884	351.805	407.97	417.231	79.8709	95.8579	98.2537	0.999805	3.81e-05	0.0156053	413
MSC	2316.01	1204.66	1198.02	409.032	393.236	439.47	656.716	560.911	546.536	0.999803	3.85e-05	0.0157989	414
SLC7A5	4351.96	4924.87	5492.96	1810.62	1558.21	1743.05	2294.96	2093.69	2135.99	0.999802	3.88e-05	0.0159939	415
HOXB7	134.563	111.877	101.331	117.268	95.7763	103.778	481	369.195	376.639	0.9998	3.92e-05	0.0161908	416
LGMN	2520.59	1896.27	1964.33	2160.55	2162.33	2151.81	4893.42	4837.5	4819.55	0.999798	3.96e-05	0.0163898	417
ANGPT1	98.4607	97.1865	82.3311	88.1858	55.2556	86.835	330.133	475.493	377.662	0.999797	4e-05	0.0165894	418
ATF5	4728.3	3237.67	3473.74	2234.67	2164.18	1951.67	1096.01	925.361	886.33	0.999793	4.04e-05	0.0167927	419
XG	1495.51	1482.66	1411.24	3139.04	3462.68	3494.58	1802.42	1773.85	1814.62	0.999791	4.08e-05	0.0169987	420
MXRA5Y	12.0341	59.894	29.5547	18.7629	13.8139	10.5896	167.729	186.021	166.827	0.999788	4.12e-05	0.0172071	421
BMP6	56.8884	93.7962	99.2195	80.6806	58.9393	65.6557	329.246	298.963	311.137	0.999787	4.16e-05	0.0174164	422
GCNT3	0	0	4.22211	50.6599	80.1206	50.8302	3.54982	2.84727	0	0.999786	4.2e-05	0.0176271	423
CNN1	3458.16	1844.28	1876.73	509.414	311.273	472.298	2130.78	1803.27	1979.4	0.999781	4.25e-05	0.0178421	424
SERPINF1	656.404	471.241	471.82	1424.11	1720.29	1911.43	2073.98	1874.45	1786.99	0.999771	4.29e-05	0.0180668	425
FAIM2	65.6404	55.3737	69.6648	60.0414	44.2045	38.1227	8.87454	0	0	0.99977	4.33e-05	0.0182931	426
PTTG1	2212.08	1078.09	906.697	300.207	311.273	255.21	600.807	632.093	543.466	0.99976	4.38e-05	0.0185288	427
CRELD1	1381.73	832.865	945.752	1046.97	1082.09	1116.15	364.744	320.792	365.381	0.999754	4.43e-05	0.01877	428
FMN1	59.0764	206.804	199.495	151.042	222.864	196.967	914.966	1007.93	1192.35	0.999754	4.47e-05	0.0190116	429
FOLR3	65.6404	23.7316	14.7774	200.763	172.213	199.085	230.738	262.898	242.564	0.999752	4.52e-05	0.0192545	430
PRX	304.134	359.364	292.381	621.053	635.439	599.373	221.864	211.647	219.024	0.999752	4.57e-05	0.0194976	431
SOD2	2729.55	3148.39	3040.97	8138.43	8022.19	7520.76	3398.06	3719.48	3516.66	0.999749	4.62e-05	0.0197434	432
PKMYT1	629.054	442.989	368.379	98.5054	91.1717	104.837	400.242	324.588	401.202	0.999749	4.66e-05	0.0199899	433
SNHG7	2579.67	1179.8	1109.36	3530.25	3697.52	3413.04	1002.82	908.278	924.198	0.999745	4.71e-05	0.0202401	434
GALNT5	1261.39	2181.05	2313.71	3652.21	4169.95	4128.9	7588.62	9317.2	9567.45	0.999744	4.76e-05	0.0204911	435
LSAMP	318.356	394.396	500.32	597.6	680.565	635.378	1209.6	1392.31	1329.49	0.999738	4.81e-05	0.0207472	436
CTPS1	1402.52	1427.28	1337.35	509.414	546.109	598.314	1206.94	1279.37	1134.01	0.999738	4.86e-05	0.021004	437
CD82	344.612	343.543	298.714	280.506	351.794	326.161	80.7584	107.247	81.878	0.999738	4.91e-05	0.021261	438
MCM10	229.742	282.519	300.825	47.8455	55.2556	63.5378	232.513	316.996	258.939	0.999737	4.95e-05	0.0215179	439
CCNB2	1266.86	769.581	776.868	271.124	238.52	261.564	518.273	499.221	517.879	0.999734	5e-05	0.0217786	440
IFIT3	676.097	835.126	846.532	3988.06	1829.88	2303.24	1037.43	1040.2	1018.36	0.999732	5.05e-05	0.0220404	441
PLAU	3228.42	2434.18	2422.43	2378.2	2538.99	2481.15	949.576	935.801	809.569	0.999732	5.1e-05	0.0223026	442
PITPNM3	527.312	1200.14	1220.19	1164.24	1015.78	1029.31	148.205	156.6	243.587	0.999731	5.15e-05	0.0225656	443
CARMN	751.583	631.712	619.594	145.413	161.162	182.142	588.382	409.057	537.325	0.99973	5.2e-05	0.0228292	444
REM1	208.955	103.967	111.886	73.1755	64.4648	43.4175	8.87454	0	2.04695	0.999729	5.25e-05	0.023094	445
IL1RL1	123.623	166.121	156.218	22.5155	43.2835	59.3019	12.4244	7.59271	12.2817	0.999728	5.3e-05	0.02336	446
PNLIPRP3	0	0	0	27.2063	44.2045	38.1227	0	0	0	0.999724	5.35e-05	0.0236292	447
CPNE7	1134.49	644.143	650.204	1926.02	1824.35	1972.85	578.62	407.159	494.339	0.99972	5.4e-05	0.0239024	448
CTSS	145.503	164.991	151.996	568.517	444.807	480.769	237.838	231.578	247.681	0.99972	5.45e-05	0.0241757	449
KIF26B	118.153	162.731	253.326	170.743	185.106	225.559	638.967	689.987	663.212	0.999719	5.5e-05	0.0244502	450
ABCC9	319.45	612.501	709.314	2107.08	2119.97	1962.26	1296.57	1515.69	1519.86	0.999707	5.55e-05	0.0247364	451
LUM	31030.4	29583.1	27248.4	30333.1	29873	31753	8642.03	8929.97	8167.33	0.999706	5.61e-05	0.0250229	452
TENM3	184.887	398.917	476.042	519.733	511.114	511.479	1224.69	1645.72	1542.38	0.9997	5.66e-05	0.0253151	453
ERCC6L	230.836	262.177	269.159	67.5466	62.623	63.5378	210.327	202.156	179.108	0.999691	5.72e-05	0.0256166	454
SLC4A3	88.6146	61.0241	59.1095	119.145	100.381	79.4222	354.094	319.843	307.043	0.999686	5.77e-05	0.0259229	455
EZH2	690.319	701.777	609.039	238.289	226.548	232.972	514.724	504.915	460.564	0.999682	5.83e-05	0.0262326	456
SLC17A5	1288.74	1423.89	1487.24	3599.67	3544.65	3549.64	2592.25	2912.75	2837.07	0.999679	5.89e-05	0.026545	457
APOBEC3B	236.306	200.023	227.994	49.7218	23.0232	46.5944	170.391	165.141	158.639	0.999677	5.94e-05	0.0268598	458
KCNG1	249.434	155.95	147.774	75.0518	50.6509	78.3633	10.6495	18.0327	12.2817	0.999672	6e-05	0.027179	459
CENPK	348.988	362.754	333.546	104.134	61.7021	131.311	401.129	446.072	365.381	0.999666	6.06e-05	0.0275034	460
KRT16	586.388	252.007	180.495	107.887	82.8834	100.602	0	8.5418	11.2582	0.999666	6.12e-05	0.0278283	461
TBX20	0	0	0	0	0	0	26.6236	59.7926	51.1738	0.999663	6.18e-05	0.0281556	462
KCNF1	59.0764	22.6015	33.7768	75.9899	33.1533	80.4812	0	0	0	0.99966	6.24e-05	0.0284857	463
KIF18A	261.468	247.486	208.994	37.5259	42.3626	60.3609	170.391	181.276	161.709	0.999659	6.3e-05	0.0288172	464
PALMD	451.825	440.729	522.486	216.712	161.162	173.67	143.768	98.7052	118.723	0.999657	6.36e-05	0.0291504	465
ZIC3	66.7344	68.9346	50.6653	84.4332	62.623	36.0047	3.54982	0	2.04695	0.999655	6.42e-05	0.0294854	466
C2orf88	29.5382	66.6744	33.7768	50.6599	55.2556	51.8892	216.539	204.054	240.517	0.999655	6.48e-05	0.0298204	467
ADRA1D	222.083	117.528	143.552	38.464	25.7859	63.5378	348.77	381.534	398.132	0.99965	6.54e-05	0.0301597	468
AK4	182.699	200.023	295.547	327.413	384.026	416.173	806.696	1051.59	994.818	0.999646	6.6e-05	0.0305035	469
CSRP1	10203.8	7630.27	7849.95	2700.93	2418.35	2446.2	4423.07	3992.82	4074.46	0.999638	6.67e-05	0.0308544	470
ANLN	2911.15	5548.67	4759.37	1269.31	1115.24	1270.76	3324.4	3490.75	3506.43	0.999638	6.73e-05	0.0312056	471
HTR2A	10.9401	24.8617	18.9995	3.75259	1.84185	4.23585	83.4207	59.7926	98.2537	0.999637	6.79e-05	0.0315577	472
OSBPL10	188.169	185.332	223.772	133.217	138.139	105.896	34.6107	34.1672	40.939	0.999633	6.86e-05	0.0319134	473
PSTPIP2	102.837	128.829	166.773	70.361	75.516	103.778	386.93	385.33	360.263	0.999626	6.92e-05	0.0322751	474
RANBP17	118.153	157.08	185.773	110.701	111.432	108.014	12.4244	19.9309	26.6104	0.99962	6.99e-05	0.0326424	475
GINS2	635.618	385.356	349.379	91.9384	59.8602	56.125	325.696	392.923	382.78	0.999615	7.05e-05	0.0330151	476
RASEF	0	0	2.11105	28.1444	26.7069	46.5944	30.1735	35.1163	38.8921	0.999613	7.12e-05	0.0333896	477
TPD52L1	699.071	540.176	523.541	149.165	116.958	184.26	450.827	429.937	478.987	0.999613	7.18e-05	0.0337641	478
RASD1	129.093	80.2353	101.331	226.093	273.515	286.979	42.5978	20.8799	37.8686	0.999612	7.25e-05	0.0341391	479
CUTALP	587.482	725.508	966.862	796.487	830.675	821.755	254.699	289.472	251.775	0.999608	7.32e-05	0.0345175	480
ODC1	2852.08	2487.3	2378.1	1012.26	848.173	780.456	1698.59	1790.93	1724.56	0.999603	7.38e-05	0.0349005	481
GUCY1A1	73.2985	82.4955	99.2195	1.87629	5.52556	4.23585	3.54982	19.9309	14.3287	0.9996	7.45e-05	0.035287	482
STEAP1	643.276	572.948	488.709	1551.7	1537.03	1893.43	1742.96	1573.59	1855.56	0.999591	7.52e-05	0.0356812	483
MIR503HG	710.011	461.071	356.768	99.4436	120.641	97.4246	511.174	602.671	469.775	0.999591	7.59e-05	0.036076	484
NTN1	1342.35	1973.11	2107.89	6084.82	6331.37	5601.92	5327.39	5737.24	5310.81	0.999589	7.66e-05	0.0364717	485
LRRC32	4241.47	4214.05	4615.82	11939.8	11356.9	12064.8	8896.73	8648.09	8560.35	0.999587	7.73e-05	0.0368697	486
PLA2G4A	426.663	607.98	583.706	1092.94	1109.72	1028.25	403.792	389.126	415.531	0.99957	7.8e-05	0.0372838	487
BCL2L11	60.1704	49.7233	50.6653	217.65	193.395	260.505	60.3469	66.4362	63.4555	0.99957	7.87e-05	0.0376981	488
LSS	7102.3	7226.83	7055.14	17412.9	16735.1	16484.9	7751.03	7093.49	7102.92	0.999541	7.95e-05	0.0381399	489
PSG5	205.673	131.089	137.218	292.702	219.18	308.158	598.144	603.62	651.954	0.99954	8.03e-05	0.0385826	490
SLC17A7	86.4266	80.2353	70.7203	280.506	327.85	259.446	89.6329	62.6398	81.878	0.99954	8.11e-05	0.0390253	491
JAG1	4416.51	8371.6	9045.86	2142.73	1922.89	2209	1711.01	2140.19	2181.03	0.999533	8.18e-05	0.0394746	492
IDH1	3166.06	3211.67	3125.41	6104.52	6569.89	6215.05	3252.52	3254.42	3164.59	0.999529	8.26e-05	0.0399266	493
TYW1B	91.8966	143.52	113.997	98.5054	126.167	104.837	18.6365	17.0836	16.3756	0.999528	8.34e-05	0.0403794	494
MSTN	15.3161	9.0406	35.8879	13.1341	0.920926	8.47171	112.707	123.382	135.099	0.999521	8.42e-05	0.0408393	495
E2F1	829.258	592.159	669.204	142.598	146.427	199.085	620.331	481.188	623.297	0.99952	8.5e-05	0.0412994	496
ANK1	623.584	1134.6	1161.08	400.589	367.45	392.875	235.175	297.065	237.446	0.999518	8.58e-05	0.0417617	497
CNTN3	190.357	387.616	383.156	666.084	689.774	672.442	1087.13	1384.72	1433.89	0.999511	8.66e-05	0.0422302	498
KIF11	1114.79	1752.75	1431.29	432.486	369.291	435.234	890.117	1057.28	1020.41	0.999502	8.75e-05	0.0427068	499
SLC2A5	17.5041	9.0406	10.5553	79.7425	94.8554	101.66	4.43727	11.3891	14.3287	0.999502	8.83e-05	0.0431832	500
SGO2	601.704	713.077	713.536	204.516	240.362	234.031	543.122	498.271	577.24	0.999502	8.91e-05	0.0436594	501
CREG1	1354.38	1069.05	1124.14	2553.64	2573.99	2672.82	2814.12	2731.48	2788.97	0.999502	8.99e-05	0.0441361	502
PTH1R	435.415	233.926	264.937	395.898	395.998	412.996	67.4465	100.603	75.7372	0.999501	9.07e-05	0.0446132	503
SERTAD4	435.415	494.973	670.259	204.516	210.892	182.142	79.8709	137.618	115.653	0.999496	9.15e-05	0.0450947	504
FDPS	1886.07	1519.95	1521.01	2983.31	3149.57	2942.86	1278.82	1234.76	1215.89	0.999495	9.24e-05	0.0455773	505
RAB3B	2437.45	3339.37	3477.96	3390.46	3259.16	3293.38	7706.65	8093.83	7953.43	0.999492	9.32e-05	0.0460618	506
VWCE	222.083	171.771	162.551	450.311	471.514	517.833	173.054	171.785	158.639	0.999482	9.4e-05	0.0465561	507
SNCA	6.56404	12.4308	11.6108	84.4332	101.302	77.3043	14.1993	7.59271	2.04695	0.999472	9.49e-05	0.0470595	508
GM2A	1305.15	1595.67	1491.46	3682.23	3707.65	3635.42	1802.42	2062.37	2058.21	0.999466	9.57e-05	0.0475683	509
TRABD2B	130.187	129.959	150.94	201.702	166.688	238.267	43.4853	22.7781	20.4695	0.999461	9.66e-05	0.0480815	510
ELFN1	1263.58	1367.39	1600.18	2104.26	1972.62	1922.02	788.947	745.984	755.325	0.999448	9.75e-05	0.0486065	511
CHST15	153.161	232.795	188.939	97.5673	42.3626	97.4246	482.775	689.038	568.029	0.99944	9.84e-05	0.0491394	512
DSG2	15.3161	30.512	36.9434	180.124	215.497	155.668	140.218	166.09	137.146	0.999432	9.93e-05	0.0496798	513
THNSL2	829.258	613.631	590.039	644.507	593.997	618.434	244.937	217.341	207.766	0.999426	0.000100239	0.0502253	514
SPC25	403.689	317.551	296.603	68.4847	58.9393	78.3633	201.452	182.225	245.634	0.999425	0.00010116	0.0507713	515
SKA3	375.245	379.705	386.323	127.588	68.1485	104.837	285.76	255.305	245.634	0.999425	0.000102079	0.0513175	516
GPX3	148.785	90.406	85.4977	434.362	397.84	416.173	156.192	117.687	151.474	0.999423	0.000102997	0.0518645	517
PXYLP1	300.852	282.519	322.991	701.734	713.718	738.097	294.635	287.574	355.146	0.999411	0.000103935	0.052423	518
NUF2	644.37	553.737	384.212	132.279	104.986	111.191	355.869	300.861	381.756	0.99941	0.000104873	0.0529825	519
MARVELD2	33.9142	32.7722	20.055	11.2578	12.893	4.23585	98.5074	100.603	90.0658	0.999395	0.000105834	0.0535553	520
ETS2	1586.31	1664.6	1548.46	2418.54	2254.43	2291.6	867.93	963.325	1019.38	0.999393	0.000106797	0.0541301	521
RPS28P7	5957.96	2002.49	2043.5	3098.7	2840.14	3377.03	326.583	197.41	247.681	0.999388	0.000107764	0.0547087	522
NYNRIN	929.906	1602.45	1768.01	3996.51	4622.13	4415.88	1908.91	1836.49	1820.76	0.999383	0.000108737	0.0552916	523
HOXC4	27.3502	13.5609	14.7774	29.0826	8.28834	11.6486	119.806	155.651	131.005	0.999368	0.000109736	0.0558886	524
PTGDS	198.015	82.4955	59.1095	335.857	462.305	357.93	39.9355	32.269	28.6573	0.999363	0.000110741	0.0564904	525
SPDL1	1322.65	1400.16	1350.02	632.311	530.454	669.265	1446.55	1405.6	1344.85	0.999362	0.000111743	0.0570924	526
TSSC2	414.629	416.998	382.101	392.145	389.552	419.349	171.279	156.6	139.193	0.999357	0.000112752	0.0576989	527
PLOD2	1213.25	1748.23	1789.12	991.621	881.326	824.932	2656.15	3286.69	3170.73	0.999356	0.000113758	0.0583057	528
STK32B	2690.16	3348.41	3375.57	1604.23	1416.38	1541.85	1277.05	1277.47	1328.47	0.99935	0.000114772	0.0589178	529
TRIB2	1205.6	1868.01	1828.17	459.692	574.658	514.656	973.538	995.594	982.537	0.99935	0.000115782	0.0595298	530
IRX6	233.024	138.999	118.219	424.042	336.138	410.878	43.4853	33.2181	6.14085	0.999349	0.00011679	0.060142	531
PPL	726.421	1252.12	1367.96	2640.88	2730.55	2336.07	812.021	858.925	881.212	0.999345	0.000117803	0.0607581	532
ITGB8	114.871	210.194	211.105	230.784	242.204	247.797	549.334	582.74	623.297	0.99934	0.00011882	0.0613783	533
LDLR	2784.25	5183.65	5382.13	12126.5	12097.3	12034.1	5109.08	5166.84	5159.34	0.999333	0.000119847	0.0620042	534
EMILIN2	6928.35	7196.32	7772.9	13013	12011.6	13622.5	4173.7	4281.34	4587.22	0.999331	0.000120872	0.0626314	535
CADM1	109.401	188.723	110.83	207.33	219.18	189.554	444.615	460.308	476.94	0.999328	0.0001219	0.0632608	536
AKR1C1	2326.95	1336.88	1371.13	5577.28	6214.41	6177.99	3520.53	3197.48	3411.24	0.999319	0.000122941	0.0638986	537
CDCA5	1003.2	681.435	610.094	181.062	104.986	173.67	488.1	458.41	425.766	0.999318	0.00012398	0.0645372	538
XRRA1	367.586	551.477	628.038	577.899	605.049	619.493	129.568	186.97	143.287	0.999318	0.000125016	0.0651754	539
STC1	140.033	240.706	162.551	458.754	540.584	511.479	607.019	648.227	698.01	0.999317	0.000126048	0.0658134	540
AF131215.6	42.6663	29.382	29.5547	27.2063	33.1533	33.8868	0	0	4.0939	0.999317	0.000127078	0.0664514	541
OPCML	0	0	0	0	0	0	39.9355	37.9635	22.5165	0.999314	0.000128109	0.0670921	542
PKNOX2	102.837	136.739	138.274	37.5259	31.3115	25.4151	14.1993	2.84727	18.4226	0.999299	0.000129165	0.0677464	543
PIMREG	1252.64	808.004	742.035	151.042	66.3067	151.432	421.541	334.079	313.184	0.999292	0.000130229	0.0684063	544
ACTA2-AS1	64.5464	59.894	84.4421	2.81444	5.52556	6.35378	29.286	34.1672	24.5634	0.999292	0.000131289	0.069066	545
LMNB2	5496.29	6096.76	6014.39	2716.87	2493.87	2594.46	5754.25	5654.67	5706.9	0.99929	0.000132349	0.0697267	546
THBD	179.417	160.471	185.773	587.28	503.747	549.602	236.063	206.901	293.737	0.999286	0.000133412	0.0703912	547
MICAL2	1971.4	4989.28	5085.53	1410.97	1365.73	1359.71	4778.94	4916.28	5066.2	0.999283	0.000134478	0.071058	548
MC4R	41.5723	42.9429	30.6103	11.2578	7.36741	6.35378	111.819	74.0289	104.395	0.999281	0.000135542	0.0717256	549
FGF1	1098.38	1158.33	1065.03	474.702	381.263	463.826	958.451	1041.15	1144.25	0.999277	0.000136609	0.0723963	550
SCN3A	21.8801	29.382	7.38869	20.6392	20.2604	31.7689	123.356	144.261	155.568	0.99927	0.000137685	0.073073	551
SFN	156.443	55.3737	64.3871	30.9589	42.3626	37.0637	3.54982	1.89818	0	0.999269	0.000138761	0.073751	552
EIF4EBP1	5323.44	2263.54	2391.82	849.961	824.229	879.998	1869.87	1622.94	1546.47	0.999264	0.00013984	0.0744324	553
MCM3	2139.88	1941.47	1725.79	847.147	781.866	875.763	1857.44	1825.1	1845.33	0.999264	0.000140916	0.0751133	554
SMYD3	843.48	500.623	473.931	669.837	681.485	709.505	1862.77	1621.99	1610.95	0.999264	0.000141987	0.0757937	555
RENBP	315.074	195.503	158.329	703.61	652.016	676.677	244.05	217.341	195.484	0.999263	0.000143057	0.0764745	556
HCP5	51.4183	49.7233	52.7763	117.268	97.6182	132.37	10.6495	18.9818	18.4226	0.999255	0.000144138	0.0771629	557
FBXO32	1016.33	1222.74	1221.24	2739.39	2918.42	2684.47	2594.03	2424.92	2561.76	0.999254	0.000145216	0.0778508	558
MEOX2	504.337	622.671	544.652	215.774	186.948	180.024	494.312	580.842	607.944	0.999254	0.000146291	0.0785387	559
CRABP2	9692.91	5619.86	5827.56	4165.37	4247.31	3775.2	1861.88	1452.11	1597.65	0.999253	0.000147363	0.0792268	560
ADGRE5	2213.18	1776.48	1841.89	924.075	812.257	881.057	886.567	825.707	800.358	0.99925	0.000148437	0.0799171	561
UNC5B	921.154	1657.82	1771.17	1023.52	1052.62	911.767	354.094	308.454	419.625	0.999246	0.000149513	0.0806105	562
TRIL	107.213	116.398	80.22	26.2681	35.9161	29.651	10.6495	15.1854	10.2348	0.999242	0.000150594	0.0813074	563
WFDC1	113.777	62.1541	50.6653	1.87629	9.20926	4.23585	88.7454	75.9271	78.8076	0.999224	0.000151704	0.0820207	564
ACAT2	1982.34	1362.87	1512.57	2684.98	2825.4	2806.25	1060.51	1063.93	969.231	0.999222	0.000152812	0.0827345	565
GRIN3A	10.9401	51.9835	27.4437	33.7733	34.9952	40.2406	165.067	244.865	249.728	0.999218	0.000153923	0.0834517	566
CDKN3	933.188	723.248	572.095	218.588	170.371	196.967	369.181	348.315	404.273	0.999202	0.00015506	0.0841836	567
MKI67	2171.6	4763.27	4838.53	978.487	943.949	990.131	2622.43	3193.68	3055.07	0.999188	0.000156216	0.084927	568
RFC3	472.611	560.517	438.044	172.619	140.902	181.083	407.342	408.108	421.672	0.999187	0.00015737	0.0856706	569
NCAPG	842.386	1095.04	1113.58	299.269	165.767	313.453	896.329	911.125	787.053	0.999187	0.000158521	0.0864144	570
HAND2-AS1	0	9.0406	4.22211	9.38147	16.5767	19.0613	63.8967	85.418	71.6433	0.999183	0.000159673	0.0871603	571
INA	502.149	604.59	478.154	303.021	218.26	270.036	132.231	106.298	61.4085	0.999183	0.000160822	0.087906	572
PI4KAP1	41.5723	68.9346	67.5537	59.1033	46.9672	64.5968	243.163	217.341	211.859	0.999183	0.000161968	0.0886517	573
LDOC1	547.004	377.445	384.212	501.909	446.649	506.184	1051.63	1081.01	1070.56	0.999181	0.000163112	0.0893978	574
SCN1B	348.988	184.202	197.383	428.733	468.751	406.642	92.2953	91.1125	103.371	0.999175	0.000164263	0.0901487	575
PYCR1	2806.13	2247.72	2424.54	958.786	815.02	857.76	1548.61	1311.64	1435.94	0.999162	0.000165432	0.0909109	576
ELL2	2596.08	3651.27	3492.74	3251.62	3077.74	3097.47	7307.3	7620.23	7783.53	0.999158	0.000166605	0.0916764	577
PLPPR4	585.294	1118.77	1263.47	406.218	445.728	522.069	212.989	242.018	191.39	0.999157	0.000167775	0.0924424	578
KLF4	4299.45	4306.72	4432.16	4415.86	4179.16	4267.62	2204.44	2277.81	2190.24	0.99914	0.000168972	0.0932233	579
TCN2	519.653	323.202	330.38	739.26	714.639	755.041	229.851	193.614	231.305	0.999139	0.000170165	0.0940043	580
C1orf115	6.56404	11.3008	33.7768	13.1341	16.5767	31.7689	140.218	130.025	150.451	0.999124	0.00017138	0.094798	581
LPXN	1381.73	1149.29	1127.3	1981.37	1828.04	1995.09	3239.21	3044.68	3457.3	0.999109	0.000172616	0.0956042	582
STEAP2	201.297	335.632	274.437	565.703	549.793	559.133	798.709	886.449	1059.3	0.999103	0.000173858	0.096415	583
RSPO1	80.9565	84.7556	112.941	117.268	144.585	95.3067	17.7491	9.49089	16.3756	0.999102	0.000175098	0.0972268	584
PTGIS	6635.15	7282.2	7655.73	10604.8	10281.2	10460.4	4029.04	4123.79	4180.9	0.999081	0.00017637	0.0980564	585
QPRT	1159.65	561.647	681.87	2016.08	2215.75	2318.07	2474.22	2330.96	2383.67	0.999057	0.000177678	0.0989067	586
PTGFR	657.498	1142.51	995.362	2080.81	2140.23	2205.82	725.05	864.62	807.522	0.99905	0.000178993	0.0997626	587
MXRA5	1334.69	3968.82	3735.51	2356.63	2896.31	2883.56	9506.41	11969.9	10715.8	0.999044	0.000180314	0.100623	588
NPTXR	261.468	215.844	279.715	314.279	345.347	401.347	91.4078	84.4689	106.441	0.999041	0.000181636	0.101485	589
FMO1	24.0682	18.0812	23.2216	119.145	98.5391	73.0685	10.6495	9.49089	0	0.999031	0.00018297	0.102356	590
IDI1	3461.44	2702.01	2688.43	5869.05	5585.42	6001.14	2343.77	2155.38	2080.73	0.999019	0.000184321	0.103237	591
AP003071.4	123.623	84.7556	87.6087	175.433	143.664	178.965	26.6236	32.269	24.5634	0.999015	0.000185674	0.10412	592
KCNK1	2.18801	6.78045	0	7.50518	0	0	48.81	53.149	73.6902	0.999013	0.000187024	0.105004	593
NABP1	1016.33	1195.62	1232.86	1243.04	1337.18	1305.7	2505.28	3066.5	2655.92	0.999004	0.000188386	0.105895	594
GRIA1	2.18801	4.5203	10.5553	1.87629	3.68371	4.23585	52.3598	55.9962	42.986	0.999002	0.000189747	0.106788	595
OSR2	11977.2	9353.63	9097.58	10219.2	9726.82	10514.4	3866.64	3701.45	3848.27	0.998994	0.000191117	0.107687	596
LMO7-AS1	390.561	209.064	245.938	238.289	229.311	247.797	61.2344	60.7417	48.1034	0.998991	0.000192488	0.108587	597
SLC27A3	524.03	435.079	400.045	688.6	841.727	737.038	255.587	232.527	206.742	0.998988	0.000193859	0.10949	598
IL32	792.061	401.177	422.211	131.341	105.907	79.4222	136.668	112.942	121.794	0.998987	0.000195227	0.110392	599
DGKI	101.743	216.974	201.606	347.114	412.575	423.585	690.44	659.617	739.973	0.998981	0.0001966	0.111299	600
TMEM255B	213.331	152.56	194.217	241.104	237.599	284.861	619.443	510.61	599.757	0.998979	0.000197972	0.112207	601
RAB15	365.398	264.438	369.434	285.197	253.255	291.215	761.436	705.173	760.442	0.998971	0.000199353	0.11312	602
PLCXD1	167.383	166.121	156.218	53.4744	58.9393	68.8326	220.089	290.421	235.399	0.998966	0.000200736	0.114037	603
OLFM2	6855.05	6208.63	7343.3	2664.34	2700.16	2910.03	3545.38	3340.79	3181.99	0.998957	0.00020213	0.114961	604
CA12	853.326	1084.87	1122.02	2321.91	2337.31	2477.97	2277.21	2238.9	2387.77	0.998957	0.00020352	0.115884	605
ERVMER61-1	17.5041	19.2113	6.33316	37.5259	32.2324	23.2972	0	0	0	0.998954	0.00020491	0.116808	606
COL14A1	816.129	1766.31	1693.06	483.146	647.411	530.541	337.233	395.77	356.169	0.998947	0.000206307	0.117738	607
FHAD1	99.5547	227.145	196.328	287.073	264.306	230.854	36.3856	19.9309	31.7277	0.998947	0.0002077	0.118667	608
PNMA2	425.569	956.044	1006.97	883.734	850.015	902.237	252.925	260.999	205.719	0.998944	0.000209093	0.119598	609
LINC00842	31.7262	24.8617	26.3882	42.2166	58.0184	59.3019	0.887454	5.69453	3.07043	0.998939	0.00021049	0.120532	610
ACE	778.933	931.182	921.475	943.776	1030.52	981.659	410.891	406.21	325.465	0.998931	0.000211895	0.121472	611
KHDRBS3	502.149	403.437	414.822	1033.84	981.707	1038.84	589.27	552.37	567.005	0.998925	0.000213305	0.122417	612
ULBP2	184.887	136.739	130.885	74.1136	75.516	88.9529	378.943	290.421	342.864	0.998919	0.000214721	0.123366	613
SLC7A8	422.287	407.957	443.321	1057.29	1104.19	1277.11	737.475	714.664	865.86	0.998917	0.000216135	0.124315	614
ESPL1	357.74	474.632	509.819	137.908	123.404	144.019	395.805	393.872	332.63	0.998903	0.000217567	0.125276	615
SCARB1	703.447	450.9	540.43	962.539	1017.62	918.121	355.869	324.588	317.277	0.998902	0.000218997	0.126236	616
GTSE1	603.892	783.142	848.643	243.918	190.632	225.559	577.733	489.73	574.17	0.998887	0.000220446	0.127209	617
DDX11	266.938	255.397	277.603	68.4847	90.2508	78.3633	212.989	284.727	249.728	0.998883	0.000221898	0.128184	618
IL1R1	2504.18	3682.92	3921.28	10652.7	13153.6	12012.9	8531.99	9451.97	9066.97	0.998863	0.000223375	0.129175	619
CDC25A	126.905	172.902	135.107	48.7836	35.9161	38.1227	173.054	188.869	204.695	0.998846	0.000224875	0.13018	620
NAALAD2	102.837	117.528	102.386	136.969	136.297	121.781	33.7233	26.5745	31.7277	0.99881	0.00022643	0.131215	621
C6orf48	1701.18	1179.8	1217.02	2526.43	2480.98	2432.44	1017.02	1017.42	1016.31	0.9988	0.000227995	0.132257	622
STON2	19.6921	22.6015	54.8874	236.413	203.525	237.208	57.6845	21.829	46.0564	0.998787	0.000229577	0.13331	623
SDK1	24.0682	15.8211	27.4437	31.897	34.9952	48.7123	176.603	247.712	122.817	0.998786	0.000231155	0.134363	624
RAMP1	447.449	175.162	145.663	332.104	327.85	389.698	32.8358	22.7781	42.986	0.998766	0.000232759	0.135431	625
RAD51AP1	283.348	384.226	424.322	79.7425	52.4928	109.073	303.509	279.032	298.855	0.998764	0.000234362	0.136499	626
2023-03-04	2034.85	2063.52	2266.22	991.621	676.881	886.352	2024.28	1920.96	1995.78	0.998763	0.000235961	0.137568	627
IL6	12.0341	5.65038	8.44421	15.0104	16.5767	25.4151	88.7454	120.534	72.6668	0.998758	0.000237563	0.138639	628
IRF4	0	0	0	11.2578	22.1022	19.0613	21.2989	30.3708	21.493	0.998749	0.000239174	0.139716	629
LGR5	5288.43	8390.81	8602.54	2268.44	1905.4	2237.59	2698.75	3247.78	2802.28	0.998728	0.000240814	0.140811	630
EMCN	110.495	135.609	113.997	106.011	119.72	165.198	18.6365	28.4727	16.3756	0.998728	0.000242448	0.141903	631
PHGDH	12130.4	7411.03	8134.94	3238.48	3248.11	3237.25	4538.44	4107.66	4087.76	0.998728	0.000244078	0.142995	632
ABAT	92.9906	127.698	130.885	141.66	150.111	162.021	350.545	340.723	394.038	0.998718	0.000245718	0.144094	633
SMILR	75.4865	61.0241	72.8313	20.6392	8.28834	26.4741	157.967	128.127	123.841	0.998713	0.00024736	0.145196	634
SLC7A14	189.263	293.82	295.547	788.982	757.922	681.972	278.661	208.799	266.104	0.998693	0.000249028	0.146313	635
DPYSL3	3998.6	5419.84	5619.62	3756.34	3855	3568.71	1835.26	1792.83	1673.38	0.998689	0.000250698	0.147432	636
ABHD11-AS1	66.7344	20.3414	32.7213	41.2785	33.1533	51.8892	1.77491	0	0	0.998685	0.000252369	0.148553	637
AK4P1	6.56404	19.2113	21.1105	15.9485	24.865	39.1816	115.369	143.312	133.052	0.998679	0.000254044	0.149678	638
GSTM4	748.301	513.054	458.099	540.373	551.635	532.658	201.452	187.92	155.568	0.998679	0.000255713	0.150801	639
MRGPRE	0	0	2.11105	31.897	34.0743	33.8868	0	0	4.0939	0.998654	0.000257417	0.151944	640
SLC2A1	577.636	539.046	500.32	334.918	335.217	355.812	828.882	766.864	844.367	0.99865	0.000259122	0.153089	641
TPP1	2720.8	2881.69	2801.37	5794.93	6062.46	6147.28	3616.38	3812.49	3748.99	0.998642	0.000260833	0.154239	642
HHIP	188.169	316.421	259.66	64.7321	51.5719	44.4765	74.5462	69.2835	81.878	0.99864	0.000262543	0.15539	643
CITED2	12360.1	10866.8	10995.4	6762.16	6044.96	6475.56	19304.8	18284.2	18292.6	0.998639	0.000264249	0.156539	644
BCHE	76.5805	126.568	111.886	225.155	183.264	147.196	30.1735	11.3891	14.3287	0.998633	0.000265958	0.157692	645
DDR1	1497.7	1595.67	1781.73	2490.78	2447.82	2674.94	1084.47	879.805	942.621	0.998617	0.000267687	0.158857	646
AC245297.1	1472.53	926.662	924.641	1553.57	1239.57	1437.01	465.026	418.548	426.789	0.99858	0.000269468	0.160051	647
COL4A3BP	717.669	1288.29	1462.96	3420.48	3633.98	3765.67	1987.01	2169.62	2029.55	0.998577	0.000271249	0.161247	648
CCDC69	70.0165	50.8534	43.2766	234.537	198.92	209.675	67.4465	77.8253	59.3616	0.998573	0.000273029	0.162443	649
BGN	7164.65	5085.34	5815.95	3138.1	2936.83	3276.43	10140.9	9331.44	9726.09	0.998564	0.000274818	0.163646	650
SYNPO2	4831.14	9690.39	10408.5	8422.68	8415.42	8605.13	1933.76	2654.6	2436.9	0.998547	0.000276628	0.164861	651
FAM83D	496.679	583.119	705.092	190.444	164.846	187.436	424.203	384.381	477.963	0.998532	0.000278455	0.166087	652
WARS	6267.57	6119.36	6591.76	3010.51	2807.9	2712	3577.33	3558.13	3751.04	0.99853	0.000280279	0.167313	653
LOXL2	14628	16501.4	16914.8	6702.12	6191.39	6547.57	17789	17886.5	17564.9	0.998528	0.000282101	0.168538	654
PLP1	50.3243	67.8045	66.4982	32.8351	38.6789	23.2972	5.32473	1.89818	6.14085	0.998522	0.000283926	0.169767	655
2023-09-03	15.3161	19.2113	26.3882	102.258	93.9345	113.309	22.1864	24.6763	12.2817	0.998518	0.000285753	0.170997	656
AC113346.1	84.2386	29.382	22.1661	43.1548	48.8091	67.7736	1.77491	0	0	0.998511	0.000287585	0.172232	657
HMGCR	1909.04	2769.81	2616.65	4830.52	4629.5	4834.17	1815.73	2026.3	1836.12	0.998507	0.000289417	0.173468	658
FOXC2	746.113	819.305	949.974	332.104	266.148	318.748	386.043	310.352	299.878	0.998479	0.000291285	0.174725	659
FGF9	83.1446	88.1459	68.6092	32.8351	33.1533	21.1793	139.33	140.465	160.686	0.998461	0.000293176	0.175995	660
AL390726.6	1.09401	9.0406	9.49974	5.62888	1.84185	0	59.4594	63.5889	45.0329	0.998461	0.000295061	0.177263	661
NAV3	334.766	928.922	848.643	341.486	314.036	347.34	1259.3	1488.17	1684.64	0.998454	0.000296951	0.178535	662
ABLIM1	353.364	494.973	697.703	439.053	572.816	486.064	81.6458	85.418	131.005	0.998438	0.000298859	0.179818	663
PTPRN	8.75206	20.3414	8.44421	11.2578	5.52556	7.41274	86.0831	63.5889	75.7372	0.998424	0.000300782	0.181111	664
FAM83H	55.7944	48.5932	74.9424	99.4436	115.116	87.8939	349.657	292.319	231.305	0.998397	0.000302739	0.182423	665
GLB1	2122.37	2021.7	2266.22	3882.99	3963.67	3884.28	4170.15	4113.35	4148.15	0.998396	0.000304693	0.183734	666
EBF3	722.045	1069.05	934.141	1139.85	909.875	1052.61	368.294	330.283	287.597	0.998394	0.000306644	0.185045	667
TMEM192	576.542	648.663	695.592	1420.35	1368.5	1425.36	1185.64	1121.82	1165.74	0.998377	0.000308615	0.186368	668
FOXRED2	672.815	979.775	1017.53	2062.05	2054.59	2257.71	906.978	994.645	955.926	0.998363	0.0003106	0.1877	669
NCAM2	49.2303	79.1053	60.165	158.547	218.26	131.311	284.873	318.894	298.855	0.998361	0.000312582	0.189031	670
RHOJ	914.59	1008.03	1000.64	554.445	617.942	560.192	321.259	426.141	230.282	0.998354	0.00031457	0.190366	671
HERC2P9	54.7004	169.511	181.551	135.093	157.478	149.314	497.862	476.442	543.466	0.998351	0.000316555	0.191701	672
RASSF2	1881.69	2903.16	2990.31	1433.49	1360.21	1263.34	904.316	958.579	982.537	0.998345	0.000318544	0.193038	673
STEAP1B	251.622	273.478	213.216	442.805	417.18	510.42	863.493	686.191	751.231	0.998331	0.000320547	0.194385	674
NTRK2	178.323	435.079	523.541	60.9796	55.2556	67.7736	59.4594	84.4689	72.6668	0.99832	0.000322562	0.195739	675
GSAP	13.1281	20.3414	27.4437	1.87629	0	4.23585	63.8967	66.4362	40.939	0.99832	0.00032457	0.19709	676
SALL1	70.0165	96.0564	85.4977	101.32	86.5671	77.3043	14.1993	15.1854	18.4226	0.998316	0.000326579	0.198443	677
TROAP	419.005	311.901	364.157	81.6188	100.381	42.3585	246.712	214.494	211.859	0.998294	0.000328613	0.19981	678
PYGL	1503.17	1204.66	1369.02	2842.59	2732.39	2842.26	2765.31	2841.57	2779.76	0.998281	0.000330662	0.201186	679
EFNB2	795.343	987.686	1046.03	386.517	393.236	380.168	403.792	362.552	473.869	0.998267	0.000332723	0.20257	680
ZMAT1	52.5124	108.487	70.7203	60.0414	88.4089	91.0708	7.09964	3.79635	8.1878	0.998248	0.000334807	0.203967	681
RPSAP54	1.09401	2.26015	7.38869	2.81444	0	1.05896	48.81	38.9126	31.7277	0.998228	0.000336914	0.205377	682
SGCD	2144.25	4163.2	4052.17	1676.47	1987.36	1846.83	6583.14	8053.02	8029.17	0.998211	0.000339039	0.206798	683
MREG	137.845	92.6662	123.497	408.094	368.371	388.639	139.33	194.563	172.967	0.998204	0.00034117	0.208223	684
EYA2	84.2386	40.6827	67.5537	80.6806	102.223	104.837	276.886	260.05	252.798	0.998203	0.000343295	0.209646	685
NCAPG2	1060.09	1842.02	1602.29	573.208	534.137	581.371	1296.57	1314.49	1424.68	0.998198	0.000345421	0.21107	686
FGF12	33.9142	23.7316	27.4437	28.1444	56.1765	33.8868	1.77491	0	2.04695	0.99819	0.000347552	0.212498	687
MCF2L	56.8884	62.1541	31.6658	24.3918	39.5998	50.8302	0	0	4.0939	0.99818	0.000349692	0.213931	688
HSPB8	187.075	128.829	149.885	392.145	336.138	419.349	473.013	431.835	464.658	0.998168	0.000351843	0.215371	689
FAM102A	1514.11	1640.87	1658.23	2347.24	2224.04	2328.66	1072.04	995.594	1083.86	0.998121	0.000354057	0.216845	690
BMPER	1416.74	1775.35	1893.61	1187.69	1065.51	1313.11	3043.08	3498.34	3420.46	0.99811	0.000356281	0.218326	691
HEY2	63.4524	65.5444	44.3321	3.75259	18.4185	21.1793	0	3.79635	0	0.998096	0.000358517	0.219814	692
KRTAP2-3	37.1962	10.1707	6.33316	8.44332	7.36741	2.11793	86.0831	82.5707	89.0424	0.998092	0.000360753	0.221303	693
DEPDC1	485.739	635.102	601.65	185.753	159.32	148.255	331.021	466.002	415.531	0.998064	0.000363023	0.22281	694
AL158151.1	47.0423	56.5038	61.2205	188.568	169.45	136.606	31.9484	36.0654	16.3756	0.998056	0.000365298	0.224321	695
INHBA	2580.76	6955.61	7374.96	1662.4	1606.1	1565.15	1692.38	2072.81	2100.17	0.998056	0.000367566	0.225829	696
NR4A3	248.34	375.185	307.158	454.063	388.631	407.701	111.819	122.432	67.5494	0.998019	0.000369881	0.227363	697
DUSP4	153.161	218.105	130.885	378.073	434.677	423.585	136.668	130.025	139.193	0.998007	0.000372207	0.228903	698
SMPDL3A	505.431	516.444	576.317	1130.47	1262.59	1447.6	670.028	680.496	575.193	0.997984	0.000374559	0.230458	699
SRY	0	0	0	0	0	0	29.286	20.8799	52.1973	0.997951	0.000376951	0.232034	700
PDCD6IPP2	0	0	0	0	7.36741	7.41274	35.4982	28.4727	46.0564	0.997926	0.000379372	0.233628	701
RAB11FIP2	1147.61	1918.87	1968.56	1914.76	1845.54	1891.31	3912.79	4472.11	4443.93	0.997909	0.000381811	0.23523	702
CDCA7	247.246	283.649	293.436	50.6599	86.5671	51.8892	165.954	218.29	190.366	0.997901	0.000384253	0.236835	703
IQGAP3	906.932	1584.37	1384.85	400.589	277.199	364.283	813.796	921.565	778.865	0.997899	0.000386691	0.238438	704
LRRC15	1054.62	1478.14	1702.56	2851.97	2796.85	3096.41	3743.28	3900.75	3955.73	0.997887	0.000389139	0.240047	705
CENPQ	383.997	367.274	370.49	166.052	142.744	155.668	391.367	396.719	337.747	0.997871	0.000391603	0.241665	706
AC098864.1	17.5041	35.0323	42.2211	20.6392	18.4185	23.2972	108.269	114.84	122.817	0.997866	0.000394068	0.243283	707
TNFSF10	0	2.26015	0	28.1444	31.3115	59.3019	14.1993	11.3891	14.3287	0.997861	0.000396533	0.244902	708
CDCA3	1095.1	574.078	543.596	148.227	131.692	165.198	421.541	335.977	455.447	0.997858	0.000398995	0.24652	709
ARMC4	158.631	192.113	219.55	355.558	326.929	301.805	78.096	96.807	51.1738	0.997823	0.0004015	0.24816	710
METTL7A	275.69	276.868	303.992	632.311	596.76	572.899	280.436	267.643	298.855	0.997815	0.000404009	0.249803	711
GRAMD2B	1679.3	1691.72	1481.96	1336.86	1356.52	1316.29	2609.12	2734.32	2734.73	0.997789	0.000406546	0.251462	712
PLCB1	398.219	984.296	871.865	409.97	382.184	382.286	135.781	154.701	193.437	0.997783	0.000409086	0.253122	713
SPON2	4733.77	2978.88	2924.86	7744.4	7432.8	7896.69	12888.5	11118.6	11516.1	0.997778	0.000411625	0.254781	714
TUBA1B	7015.87	8198.7	8001.95	3052.73	2826.32	2757.54	7882.37	7091.59	7086.54	0.997774	0.000414163	0.25644	715
AF131215.5	33.9142	51.9835	60.165	74.1136	86.5671	57.184	9.762	3.79635	2.04695	0.997761	0.000416711	0.258105	716
FMOD	1546.93	1593.41	1712.06	2192.45	2464.4	2419.73	3888.83	3711.89	3583.19	0.997758	0.000419257	0.259768	717
SYNDIG1	321.638	159.341	263.882	279.568	320.482	332.514	69.2214	36.0654	41.9625	0.997713	0.000421859	0.261462	718
CADPS	8.75206	30.512	23.2216	27.2063	38.6789	44.4765	120.694	131.923	132.028	0.997696	0.000424477	0.263163	719
ATP8B4	2.18801	19.2113	12.6663	61.9177	93.9345	78.3633	84.3082	85.418	80.8546	0.997643	0.000427161	0.2649	720
SETDB2	363.21	438.469	424.322	1130.47	1050.78	1009.19	795.159	754.525	628.414	0.997642	0.000429839	0.266633	721
STAT4	111.589	106.227	102.386	57.227	41.4417	72.0095	225.413	212.596	204.695	0.997632	0.000432524	0.26837	722
LPIN1	1327.03	2726.87	2726.43	6230.23	6799.2	6080.57	1990.56	2348.99	2197.4	0.997625	0.000435211	0.270108	723
SDC2	12503.4	11173.1	12045.7	4764.85	4577	4998.31	7204.36	7550.95	7649.46	0.997591	0.000437937	0.271866	724
PSG6	2.18801	0	2.11105	5.62888	7.36741	12.7076	35.4982	57.8944	37.8686	0.997586	0.000440663	0.273624	725
C14orf132	1965.93	3682.92	3663.73	7165.57	7126.13	7019.87	3068.82	2964	2984.45	0.997586	0.000443381	0.275377	726
HMMR	368.68	519.835	401.1	140.722	159.32	116.486	370.956	366.348	339.794	0.99758	0.0004461	0.277131	727
SLC17A9	775.651	798.963	649.149	306.774	232.994	261.564	492.537	442.275	457.494	0.997576	0.000448816	0.278883	728
EPHA2	91.8966	166.121	128.774	39.4022	36.8371	42.3585	177.491	212.596	194.46	0.997557	0.000451552	0.280645	729
PPM1L	29.5382	111.877	120.33	400.589	549.793	476.533	70.9964	91.1125	106.441	0.99754	0.000454303	0.282414	730
OR7D2	6.56404	9.0406	14.7774	21.5774	48.8091	25.4151	0	0	0	0.997497	0.000457105	0.28421	731
CDT1	697.977	467.851	318.769	120.083	127.088	119.663	429.528	373.941	335.7	0.997488	0.000459912	0.286008	732
LAMA5	132.375	262.177	174.162	62.8558	69.0695	72.0095	24.8487	36.0654	28.6573	0.99748	0.000462723	0.287808	733
GAS7	291.006	440.729	446.488	1001	1092.22	1000.72	589.27	648.227	643.766	0.99748	0.000465526	0.289603	734
LTBP1	10898.5	16227.9	17135.4	10348.7	10639.5	11323.5	4145.3	4666.67	4658.86	0.997442	0.000468374	0.29142	735
AURKB	777.839	444.12	334.602	118.207	89.3298	126.017	326.583	290.421	308.066	0.997438	0.000471219	0.293236	736
LINC02223	9.84607	7.91053	7.38869	79.7425	70.9113	55.0661	19.524	13.2872	9.21128	0.997382	0.000474132	0.295086	737
ALPL	96.2726	101.707	103.442	18.7629	9.20926	24.3562	8.87454	26.5745	10.2348	0.997373	0.000477049	0.296938	738
CMBL	895.992	809.134	880.309	1696.17	1711.08	1763.17	986.849	857.976	791.147	0.997347	0.000479993	0.298803	739
EZR	2097.21	1790.04	1865.12	950.343	892.378	937.182	2065.99	1861.16	2084.82	0.997325	0.000482959	0.300678	740
AARD	63.4524	65.5444	82.3311	20.6392	14.7348	21.1793	1.77491	15.1854	2.04695	0.99732	0.000485924	0.302553	741
ERG	65.6404	59.894	65.4426	46.9074	37.758	58.243	5.32473	4.74544	12.2817	0.997289	0.000488922	0.304443	742
GJA3	19.6921	22.6015	26.3882	33.7733	43.2835	52.9482	107.382	136.669	115.653	0.997258	0.000491954	0.30635	743
PLCD3	2015.16	2042.05	2066.72	3909.26	3892.76	3901.22	2482.21	2106.03	2282.35	0.997256	0.000494981	0.308254	744
GPRC5B	17.5041	33.9023	21.1105	125.712	161.162	138.724	76.3211	107.247	110.535	0.997254	0.000498003	0.310153	745
BRIP1	278.972	475.762	552.04	112.578	116.958	104.837	334.57	435.632	354.123	0.997235	0.000501041	0.31206	746
AGT	143.315	106.227	137.218	288.011	280.883	313.453	94.0702	77.8253	103.371	0.997201	0.000504117	0.313986	747
TGFBR1	1879.5	2726.87	2838.31	2332.23	2187.2	2138.05	5174.75	5457.26	5758.07	0.997197	0.000507191	0.315909	748
PPP1R14A	2371.81	950.393	1040.75	407.156	292.855	423.585	478.338	391.024	464.658	0.997178	0.000510281	0.317839	749
BLM	149.879	146.91	147.774	41.2785	33.1533	10.5896	94.9576	111.992	119.747	0.997175	0.000513368	0.319767	750
JCHAIN	5.47004	4.5203	1.05553	3.75259	0	0	29.286	46.5053	35.8216	0.99716	0.000516466	0.321698	751
PIK3CD	258.186	300.6	347.268	325.537	267.069	330.397	672.69	717.511	746.114	0.997138	0.000519585	0.32364	752
TMEM30B	202.391	352.583	301.881	348.053	336.138	403.465	108.269	98.7052	88.0189	0.997137	0.000522696	0.325576	753
TMEM8B	701.259	658.834	625.927	1200.83	1272.72	1335.35	676.24	614.06	552.677	0.997121	0.000525822	0.327518	754
RHOU	192.545	279.129	331.435	358.372	380.343	286.979	85.1956	84.4689	90.0658	0.997116	0.000528945	0.329457	755
RIPK4	111.589	110.747	110.83	30.0207	28.5487	39.1816	31.9484	7.59271	14.3287	0.997107	0.000532072	0.331397	756
LACTB	979.137	923.271	1032.3	1480.4	1497.43	1523.85	1936.43	1914.31	1984.52	0.997078	0.00053523	0.333351	757
ATP6V1B2	2803.94	3208.28	3359.74	6764.98	6794.59	6634.4	6607.1	6523.09	6421.29	0.997071	0.000538388	0.335303	758
XKR6	45.9483	44.0729	30.6103	50.6599	52.4928	58.243	5.32473	0	10.2348	0.997024	0.0005416	0.337282	759
TOP2A	2943.97	5416.45	5269.19	1283.39	1055.38	1220.98	3208.15	3892.21	3801.19	0.997013	0.000544817	0.339261	760
TACC2	506.525	448.64	430.655	507.538	524.928	575.017	178.378	218.29	225.165	0.997011	0.000548029	0.341236	761
LIPA	2546.85	3096.41	2900.59	6059.49	5609.36	5847.59	2545.22	2827.33	2741.89	0.997009	0.000551235	0.343206	762
LINC01133	4725.02	1722.23	1903.11	956.91	705.43	752.923	930.94	894.041	750.208	0.997007	0.000554436	0.345173	763
TAGLN	42779	26946.6	25786.5	7488.29	6323.08	7025.16	25782.3	21752.2	23823.4	0.996997	0.000557641	0.347139	764
IFITM1	335.86	246.356	205.828	1813.44	712.797	902.237	431.303	378.686	358.216	0.996994	0.000560841	0.349101	765
RACGAP1	1691.34	1975.37	1690.95	748.641	678.723	781.515	1410.17	1319.23	1519.86	0.99696	0.000564077	0.35108	766
TSPAN11	24.0682	23.7316	39.0545	92.8766	128.009	122.84	26.6236	18.9818	17.3991	0.996938	0.000567334	0.353067	767
TRIM9	0	9.0406	4.22211	96.6291	110.511	59.3019	31.0609	58.8435	53.2207	0.996934	0.000570587	0.35505	768
B4GALT5	1033.84	1944.86	2226.11	4748.9	4952.74	4978.19	3063.49	3206.02	2972.17	0.996918	0.000573853	0.357038	769
C11orf96	1611.47	681.435	706.147	342.424	258.78	245.679	333.683	300.861	302.949	0.996828	0.000577226	0.359077	770
SNN	544.816	542.436	516.152	1172.68	1232.2	1134.15	696.652	820.962	844.367	0.996825	0.000580596	0.361112	771
TSPAN2	286.63	342.413	382.101	105.072	77.3578	116.486	114.482	89.2143	68.5729	0.99682	0.000583963	0.363144	772
ACKR3	1151.99	1036.28	1051.3	1878.17	1801.33	1653.04	2287.86	2331.91	2226.06	0.996805	0.000587342	0.365179	773
SKA1	313.98	346.933	365.212	109.763	38.6789	79.4222	288.423	214.494	272.244	0.99674	0.000590795	0.367249	774
AL353150.1	6.56404	7.91053	3.16658	14.0722	12.893	24.3562	57.6845	55.9962	70.6198	0.996737	0.000594243	0.369313	775
PANX2	67.8285	51.9835	33.7768	37.5259	60.7811	50.8302	207.664	175.581	208.789	0.996679	0.000597757	0.371408	776
SFRP1	87.5206	85.8857	122.441	300.207	314.957	261.564	294.635	338.825	272.244	0.996669	0.000601275	0.373502	777
MYC	1118.08	978.645	947.863	544.125	450.333	586.666	1333.84	1394.21	1236.36	0.996653	0.000604804	0.375599	778
DENND2A	261.468	239.576	248.049	579.775	614.258	707.387	368.294	325.537	389.944	0.996607	0.000608383	0.377717	779
TMEM140	223.177	288.169	283.937	625.744	630.834	720.095	569.746	567.555	525.043	0.99659	0.000611975	0.379839	780
MCOLN1	875.206	785.402	797.978	1668.96	1625.43	1708.11	1059.62	996.543	1058.27	0.996556	0.000615601	0.381975	781
ADRA1B	24.0682	46.3331	28.4992	106.011	72.7532	60.3609	203.227	178.429	173.991	0.996549	0.000619228	0.384108	782
ARSJ	902.556	1545.94	1576.96	557.259	495.458	566.545	1398.63	1584.98	1458.45	0.996541	0.000622854	0.386239	783
NHSL2	646.558	1653.3	1663.51	1356.56	1607.02	1416.89	389.593	447.97	451.353	0.996512	0.000626509	0.38838	784
GLIS2	2341.18	2011.53	2210.27	1641.76	1573.86	1452.9	963.776	753.576	892.471	0.996498	0.000630172	0.390521	785
CCDC81	85.3326	90.406	72.8313	5.62888	14.7348	4.23585	17.7491	36.0654	30.7043	0.996462	0.000633871	0.392677	786
NGFR	70.0165	31.6421	37.999	9.38147	6.44648	12.7076	3.54982	0	0	0.996402	0.000637637	0.394862	787
ARMH4	126.905	264.438	276.548	323.661	419.021	414.055	738.362	753.576	753.278	0.996401	0.000641395	0.39704	788
CAT	1597.25	1579.85	1586.46	2746.89	2746.2	2840.14	1742.96	1776.69	1803.36	0.996368	0.000645185	0.39923	789
GPNMB	10167.7	11226.2	11592.8	32140.9	35503.5	34358.1	16062	17722.3	16885.3	0.996354	0.000648984	0.401421	790
XPNPEP2	371.962	320.941	351.49	301.145	272.594	204.38	101.17	104.4	121.794	0.996344	0.000652785	0.403609	791
NID2	532.782	1756.14	1913.67	379.95	381.263	362.165	946.914	1123.72	1056.23	0.99634	0.000656582	0.405791	792
LINC00565	100.649	113.008	78.109	45.9692	58.0184	80.4812	238.725	224.934	234.376	0.99634	0.000660369	0.407966	793
CTNS	722.045	636.232	643.871	1335.92	1436.64	1491.02	870.593	799.133	758.395	0.996332	0.000664157	0.410138	794
CYTOR	1659.61	961.694	886.642	478.455	454.017	414.055	1625.82	1275.57	1505.53	0.996329	0.000667939	0.412303	795
EPB41L1	821.6	1049.84	1081.91	2307.84	2417.43	2402.79	1585.88	1440.72	1343.82	0.996304	0.000671743	0.414475	796
SLC38A5	753.771	499.493	490.82	454.063	362.845	402.406	1098.67	1045.9	1059.3	0.996301	0.000675542	0.416641	797
SLC6A8	852.232	745.85	732.535	1762.78	1907.24	1700.69	1383.54	1296.45	1217.94	0.996124	0.000679553	0.418903	798
AC063952.1	35.0082	19.2113	25.3326	1.87629	1.84185	0	29.286	21.829	26.6104	0.996105	0.000683577	0.421166	799
TM4SF20	15.3161	13.5609	8.44421	10.3196	11.0511	4.23585	91.4078	52.1999	96.2067	0.996057	0.000687652	0.423448	800
AMPD3	125.811	180.812	213.216	312.403	312.194	277.448	502.299	501.119	476.94	0.995975	0.000691819	0.425769	801
EPHB1	17.5041	22.6015	8.44421	20.6392	14.7348	8.47171	110.044	75.9271	109.512	0.995966	0.000695986	0.428086	802
FANCA	238.494	383.095	234.327	77.8662	49.73	69.8916	209.439	209.749	230.282	0.995912	0.00070021	0.430424	803
FKBP5	194.733	273.478	245.938	144.475	155.637	144.019	396.692	396.719	405.296	0.995904	0.000704434	0.432757	804
KIF22	1251.54	845.296	872.92	401.527	299.301	268.977	663.816	628.297	659.118	0.995872	0.000708686	0.435098	805
PPIL1	801.907	672.395	611.15	296.454	289.171	301.805	566.196	549.522	563.935	0.995847	0.00071296	0.437444	806
PLEKHM1	1038.21	1328.97	1245.52	2718.75	2608.98	2728.95	1971.92	2136.4	1955.86	0.995846	0.000717224	0.439781	807
LTBP4	1877.32	1350.44	1377.46	2016.08	1781.99	1922.02	788.06	633.042	601.804	0.995838	0.000721486	0.442112	808
GINS1	318.356	270.088	359.935	121.021	69.9904	108.014	382.493	302.759	334.676	0.99582	0.000725761	0.444444	809
ST8SIA1	137.845	122.048	183.662	202.64	174.976	110.132	27.5111	17.0836	28.6573	0.995773	0.000730083	0.446792	810
CENPH	554.662	422.648	431.71	172.619	112.353	159.903	265.349	280.93	252.798	0.995704	0.00073448	0.449169	811
FAM19A2	111.589	137.869	101.331	313.341	302.064	311.335	264.461	321.741	319.324	0.995679	0.000738897	0.451549	812
AC092535.4	60.1704	50.8534	21.1105	91.0003	108.669	98.4836	239.613	222.087	187.296	0.995665	0.00074332	0.453926	813
RGMB	4384.78	4273.94	3837.89	2419.48	1923.81	2233.35	5147.24	5183.92	5051.88	0.995659	0.00074774	0.456297	814
HSD17B7	377.433	279.129	245.938	558.197	483.486	593.019	194.353	180.327	182.179	0.995646	0.000752164	0.458664	815
DENND3	701.259	1065.66	1099.86	1870.67	1974.47	1907.19	841.307	909.227	896.565	0.995621	0.000756609	0.461035	816
CARD16	2.18801	4.5203	12.6663	5.62888	4.60463	8.47171	50.5849	59.7926	45.0329	0.995568	0.000761108	0.463423	817
TES	2227.4	2735.91	2933.31	1201.77	908.033	1030.37	1455.43	1431.23	1524.98	0.995568	0.000765596	0.465802	818
PRR16	1171.68	1186.58	1299.35	996.312	860.145	974.246	2221.3	1955.12	2022.39	0.995553	0.000770091	0.468177	819
RAC2	91.8966	45.203	44.3321	84.4332	51.5719	46.5944	330.133	238.221	317.277	0.995552	0.000774576	0.470543	820
TTK	338.048	605.72	572.095	140.722	130.772	123.899	332.795	463.155	353.099	0.99552	0.00077909	0.472915	821
TMEM37	24.0682	25.9917	35.8879	78.8043	68.1485	88.9529	14.1993	11.3891	4.0939	0.995504	0.000783612	0.475285	822
MILR1	2.18801	0	5.27763	9.38147	1.84185	4.23585	66.5591	45.5562	36.8451	0.995495	0.000788135	0.477649	823
CAPN5	1680.4	1765.18	1647.68	2414.79	2429.4	2449.38	1348.04	1341.06	1317.21	0.995465	0.000792682	0.480018	824
ADGRD1	803.001	1239.69	1372.18	1241.17	1095.9	833.404	2736.91	3084.54	2808.42	0.995379	0.000797322	0.482421	825
MVD	3445.03	1632.96	1715.23	5353.07	4846.83	5102.08	1740.3	1417.94	1413.42	0.99535	0.000801987	0.484828	826
OASL	0	0	0	62.8558	16.5767	42.3585	0	1.89818	0	0.995348	0.000806642	0.487224	827
SGIP1	67.8285	49.7233	51.7208	77.8662	72.7532	84.7171	225.413	183.174	180.132	0.995303	0.000811341	0.489633	828
C11orf87	966.008	1291.68	1342.63	435.3	391.394	294.392	920.29	1258.49	1200.54	0.995258	0.000816083	0.492053	829
HELLS	342.424	401.177	365.212	212.959	146.427	158.844	457.926	436.581	483.08	0.99525	0.000820823	0.494466	830
MYBL1	350.082	641.883	596.373	134.155	119.72	154.609	356.757	480.239	445.212	0.995226	0.00082558	0.496879	831
TMPO	1680.4	2613.86	2615.59	808.683	661.225	876.821	2028.72	2080.4	2420.52	0.995224	0.000830328	0.499282	832
VCAM1	13.1281	63.2842	78.109	0	1.84185	0	1.77491	1.89818	4.0939	0.99521	0.000835081	0.50168	833
SERPINE1	43971.4	43373.4	45228.3	12591.8	9304.12	11818	42518.8	44345.2	44351.3	0.995175	0.000839865	0.504085	834
LRIG1	1059	1413.72	1516.79	1183	1197.2	1241.1	612.344	629.246	592.592	0.995172	0.000844641	0.506479	835
CCDC152	226.46	206.804	234.327	126.65	127.088	92.1298	39.9355	43.6581	70.6198	0.995119	0.000849469	0.508888	836
SMO	143.315	113.008	147.774	322.723	295.617	311.335	96.7325	130.974	103.371	0.995104	0.000854304	0.511293	837
SCARA5	28.4442	41.8128	60.165	82.5569	105.907	111.191	4.43727	4.74544	18.4226	0.994999	0.000859253	0.513737	838
AHR	2439.64	2447.74	2372.82	1215.84	1164.97	1272.87	1482.05	1621.99	1691.81	0.994992	0.000864197	0.516172	839
TNFRSF21	88.6146	127.698	117.163	392.145	318.64	408.76	298.185	238.221	312.16	0.994986	0.000869138	0.518598	840
PLAT	1274.52	1039.67	1143.14	606.981	584.788	626.906	591.045	571.351	630.461	0.994973	0.000874082	0.521018	841
PFKP	3125.58	3329.2	3156.02	2044.22	1901.71	1952.73	4322.79	3885.57	4280.17	0.994919	0.000879078	0.523452	842
BUB1	547.004	944.743	1019.64	258.929	261.543	290.156	560.871	636.838	675.494	0.994897	0.000884088	0.525883	843
NEU1	2041.42	1428.42	1557.96	3674.72	3595.3	3670.37	2113.92	2006.37	1953.81	0.994861	0.00088913	0.52832	844
ETV5	836.916	1044.19	1034.42	456.878	442.045	456.413	607.019	594.129	568.029	0.994859	0.000894161	0.530745	845
APCDD1L	284.442	306.25	397.934	284.259	300.222	348.399	809.358	703.275	729.738	0.994855	0.000899185	0.533159	846
GLIPR1	6454.64	6506.97	5989.06	3359.5	3114.57	3920.28	8465.43	8826.52	9165.22	0.99478	0.000904286	0.535596	847
RUBCNL	15.3161	12.4308	32.7213	82.5569	63.5439	59.3019	139.33	191.716	119.747	0.994714	0.000909454	0.538051	848
ACSS1	348.988	325.462	300.825	426.857	455.859	346.281	717.951	742.187	731.785	0.994711	0.000914613	0.540494	849
ARHGEF28	199.109	276.868	236.438	349.929	280.883	314.512	568.858	633.042	645.813	0.99469	0.000919784	0.542934	850
EGR2	8.75206	38.4226	25.3326	22.5155	23.9441	14.8255	0	0	0	0.994546	0.000925111	0.545426	851
SEPT7P2	625.772	655.444	579.484	295.516	308.51	239.326	299.96	323.639	312.16	0.994544	0.000930429	0.547906	852
SNAI3	15.3161	5.65038	9.49974	56.2888	53.4137	72.0095	10.6495	11.3891	6.14085	0.994502	0.000935783	0.550392	853
CDC45	400.407	324.332	237.493	73.1755	25.7859	69.8916	236.063	294.217	266.104	0.994483	0.000941148	0.552872	854
WNT11	309.604	146.91	192.106	97.5673	117.879	85.776	39.048	30.3708	25.5869	0.994458	0.000946529	0.55535	855
MAP3K12	630.148	872.418	776.868	1836.89	1845.54	1715.52	984.187	1026.91	825.945	0.994449	0.000951908	0.557819	856
DDIT3	3035.87	1176.41	1222.3	1308.72	1166.81	1144.74	579.508	582.74	525.043	0.99442	0.000957308	0.560286	857
COL11A1	736.267	1440.85	1572.73	641.693	587.551	589.842	1671.96	1970.31	1826.9	0.994335	0.000962795	0.562777	858
NEDD9	381.809	458.811	552.04	162.299	264.306	223.441	731.262	672.904	666.283	0.994334	0.000968271	0.565255	859
CASP1	59.0764	66.6744	84.4421	167.928	163.004	158.844	222.751	204.054	210.836	0.994275	0.000973802	0.567743	860
TRO	355.552	415.868	469.709	580.713	617.942	557.015	231.626	240.119	243.587	0.99421	0.000979396	0.570246	861
WNT16	1322.65	1856.71	2073.05	1551.7	1269.04	1489.96	673.578	671.006	687.776	0.994185	0.000985006	0.572745	862
EMX2	1330.31	1308.63	1305.69	1993.56	1757.13	1879.66	3044.86	2976.34	2547.43	0.994127	0.00099067	0.575255	863
LINC01936	4.37603	9.0406	0	11.2578	5.52556	8.47171	46.1476	43.6581	61.4085	0.994082	0.000996373	0.577768	864
IGSF10	99.5547	461.071	389.489	1244.92	1806.86	1420.07	1266.4	1898.18	1854.54	0.99407	0.00100208	0.580272	865
MAPK13	47.0423	54.2436	35.8879	84.4332	50.6509	57.184	194.353	163.243	202.648	0.994069	0.00100777	0.582761	866
KIF15	270.22	464.461	444.377	128.526	104.065	85.776	230.738	244.865	249.728	0.994058	0.00101346	0.585241	867
HTRA3	3096.04	1418.24	1765.9	1398.78	1265.35	1157.45	693.989	520.101	535.278	0.994024	0.00101917	0.587719	868
SNX18	1837.93	2778.85	2713.76	2470.14	2483.74	2493.86	4884.55	5254.15	5263.73	0.994014	0.00102489	0.590187	869
MARCO	12.0341	2.26015	4.22211	19.7011	49.73	29.651	0	0	0	0.994008	0.0010306	0.592643	870
SRGN	178.323	109.617	67.5537	52.5362	64.4648	65.6557	286.648	258.152	280.432	0.993982	0.00103633	0.595094	871
PLA2R1	831.446	1784.39	1756.4	2752.52	3222.32	3006.4	985.962	1120.87	1000.96	0.993976	0.00104205	0.597533	872
EGR1	375.245	455.42	515.097	167.928	160.241	83.6581	423.316	398.617	373.569	0.993971	0.00104776	0.59996	873
GBA	2298.51	2488.43	2519.54	4953.42	5455.57	4993.01	3422.91	3555.29	3358.02	0.993961	0.00105347	0.602376	874
ELN	100806	81938.4	93004.6	29852.8	24557.4	24890.9	47276.5	42953.8	45570.2	0.993937	0.00105919	0.604786	875
UBE2T	604.986	441.859	409.544	167.928	121.562	167.316	349.657	306.556	341.841	0.993921	0.00106492	0.607189	876
MMP2	41741.9	38199.9	40039.3	101788	103323	100757	91495.7	87579	87567.5	0.993876	0.00107069	0.609594	877
SLC7A11	2215.36	5663.94	6041.83	1101.38	1219.31	1073.79	2688.1	3347.44	3205.53	0.99384	0.00107649	0.611999	878
TSPAN18	294.288	359.364	457.043	178.248	227.469	148.255	703.751	579.893	630.461	0.993815	0.0010823	0.614399	879
IL34	373.057	196.633	278.659	191.382	198.92	160.962	67.4465	52.1999	66.5259	0.993803	0.00108811	0.616789	880
PPFIA4	10.9401	18.0812	12.6663	26.2681	25.7859	29.651	103.832	82.5707	66.5259	0.99379	0.00109393	0.619169	881
TYMS	469.329	711.947	587.928	255.176	179.581	218.146	553.772	568.504	533.231	0.993514	0.00110004	0.621639	882
ZNF367	436.509	682.565	574.206	267.372	118.799	209.675	819.12	792.489	709.269	0.9935	0.00110616	0.624098	883
SLC12A7	78.7685	63.2842	82.3311	125.712	92.0926	72.0095	239.613	283.777	243.587	0.993477	0.00111228	0.62655	884
AC144831.1	1464.88	935.702	1174.8	1683.97	1700.03	1521.73	688.665	662.464	666.283	0.993477	0.0011184	0.628986	885
SECTM1	2163.95	1105.21	1266.63	3797.62	3856.84	3839.8	2005.65	1629.58	1731.72	0.993455	0.00112452	0.631414	886
TENM4	22.9742	37.2925	43.2766	54.4125	64.4648	69.8916	136.668	183.174	148.404	0.9934	0.0011307	0.633847	887
MARS	6404.32	6201.85	5990.11	2982.37	2706.6	3061.46	5346.91	5481.94	5097.93	0.993383	0.00113688	0.63627	888
LGALS3BP	3647.42	2451.13	2622.98	3574.34	3180.88	3234.07	1365.79	1274.63	1218.96	0.993361	0.00114306	0.638685	889
SLITRK5	8.75206	25.9917	35.8879	41.2785	34.9952	54.0071	0	3.79635	0	0.993361	0.00114924	0.641084	890
CABLES1	615.926	398.917	508.764	1217.71	1164.05	1253.81	939.814	817.165	860.743	0.993346	0.00115542	0.643472	891
NEK2	425.569	489.323	337.768	135.093	78.2787	86.835	224.526	216.392	288.62	0.993318	0.00116161	0.645854	892
CXXC5	5377.05	4276.2	4511.32	4573.47	4089.83	4433.88	2104.15	1983.59	2133.95	0.993266	0.00116785	0.648239	893
ANO4	184.887	275.738	332.491	264.557	231.152	301.805	46.1476	75.9271	59.3616	0.993257	0.00117409	0.650611	894
CXCL6	24.0682	40.6827	40.11	9.38147	12.893	19.0613	3.54982	0	0	0.993218	0.00118036	0.652981	895
NUDT4	1433.15	1775.35	1731.06	3604.36	3733.44	4083.36	2545.22	2656.5	2721.42	0.993187	0.00118664	0.655345	896
PTGER1	238.494	148.04	90.7753	30.0207	21.1813	24.3562	3.54982	13.2872	24.5634	0.993169	0.00119294	0.657699	897
DKK1	6044.39	5241.29	5135.14	4561.27	3859.6	4010.29	2316.26	2210.43	2323.29	0.993063	0.00119933	0.660074	898
PROS1	1013.05	1237.43	1164.25	2354.75	2438.61	2443.03	2036.71	2372.72	2380.6	0.993025	0.00120576	0.662445	899
TMEM184A	42.6663	31.6421	44.3321	10.3196	7.36741	14.8255	3.54982	3.79635	0	0.993016	0.00121218	0.664802	900
SELENOP	57.9824	146.91	173.106	350.867	412.575	396.052	356.757	404.312	391.991	0.99301	0.00121859	0.667145	901
DAPK2	1273.42	1104.08	1228.63	2531.12	2405.46	2533.04	1650.67	1589.72	1440.03	0.993009	0.00122499	0.669472	902
FGFR2	368.68	504.014	522.486	914.693	719.243	816.461	302.622	280.93	322.395	0.992974	0.00123141	0.671795	903
COL6A4P1	25.1622	25.9917	22.1661	28.1444	22.1022	26.4741	3.54982	2.84727	0	0.992969	0.00123783	0.674102	904
[truncated: 21,006 more rows]
